# Supplementary material for: Neuronal progenitor cells-based metabolomics study reveals dysregulated lipid metabolism and identifies putative biomarkers for CLN6 disease
Source: Sci Rep. 2023 Oct 29;13:18550. doi: 10.1038/s41598-023-45789-7 (PMC10613621; doi:10.1038/s41598-023-45789-7)
Supplement: Supplementary file 1 — Supplementary Table 1. [file 41598_2023_45789_MOESM1_ESM.csv]

Supplementary Table 1. Comprehensive dataset of identified compounds and associated measured metrics
	Normalised abundance	Raw abundance
	CLN6	Control	CLN6	Control	Tags
Compound	Neutral mass (Da)	m/z	Charge	Retention time (min)	CCS (angstrom^2)	Chromatographic peak width (min)	Identifications	Anova (p)	q Value	Max Fold Change	Highest Mean	Lowest Mean	Isotope Distribution	Maximum Abundance	Minimum CV%	CLN6_80581525_a [1]	CLN6_80581525_a [2]	CLN6_80581525_b [1]	CLN6_80581525_b [2]	CLN6_80581526_a [1]	CLN6_80581526_a [2]	CLN6_80581526_b [1]	CLN6_80581526_b [2]	CLN6_80581526_c [1]	CLN6_80581526_c [2]	CLN6_80581528_a [1]	CLN6_80581528_a [2]	CLN6_80581528_b [1]	CLN6_80581528_b [2]	CLN6_80581528_c [1]	CLN6_80581528_c [2]	Control_80440922_a [1]	Control_80440922_a [2]	Control_80440922_b [1]	Control_80440922_b [2]	Control_80440922_c [1]	Control_80440922_c [2]	Control_80440933_a [1]	Control_80440933_a [2]	Control_80440933_b [1]	Control_80440933_b [2]	Control_80440933_c [1]	Control_80440933_c [2]	Control_80440935_a [1]	Control_80440935_a [2]	Control_80440935_c [1]	Control_80440935_c [2]	CLN6_80581525_a [1]	CLN6_80581525_a [2]
7.47_554.2712m/z	554.271.162.448.621	1	747.433.333.333.333	24.459.175.371.093	0.4572	0	0.978002758288664	0.721234603022665	100.001.096.240.957	CLN6	Control	100 - 26.6	35.260.821.790.023	15.54	287.334.826.444.273	254.603.891.557.679	324.871.007.121.858	335.981.939.352.743	357.055.918.152.362	3.237.075.657.287	323.566.817.076.395	361.112.756.853.399	441.709.373.242.529	460.325.789.959.913	352.315.841.490.419	319.809.679.812.715	356.495.034.805.352	335.449.040.504.111	370.352.999.877.127	437.039.004.424.102	338.271.059.685.721	344.191.374.773.409	401.909.714.383.234	470.791.496.958.031	352.800.613.597.163	365.240.518.875.057	236.465.272.915.743	29.772.655.088.972	346.501.874.827.874	356.760.056.708.202	277.132.006.786.876	331.862.546.114.453	354.069.417.003.947	332.672.259.875.911	431.362.973.804.897	403.911.902.910.211	298.017.841.160.863	260.229.913.078.467	282.187.989.699.647
6.05_677.5812m/z	677.581.158.800.556	1	605.255	280.582.153.915.983	0.0548833333333336	0	0.984816709322848	0.723254476988666	10.001.457.823.434	CLN6	Control	100 - 33 - 29.9 - 7.87	194.738.742.738.938	15.39	20.564.818.380.516	128.254.631.625.639	200.394.586.117.269	201.532.690.996.002	255.234.168.108.748	230.110.642.311.316	201.264.583.769.661	151.598.603.874.932	187.679.957.024.842	211.531.632.027.857	195.363.724.135.375	200.729.961.916.101	187.070.005.046.362	160.371.637.706.114	185.703.732.325.553	213.331.143.032.083	20.672.714.505.691	146.428.265.931.744	196.463.747.569.265	205.530.999.896.414	245.731.069.192.098	194.449.959.123.231	192.900.094.882.762	202.340.229.951.423	163.662.120.921.598	160.996.389.381.494	169.652.256.117.544	204.332.470.645.065	186.607.241.043.802	179.520.117.252.982	26.731.473.785.932	19.270.887.368.237	213.294.115.908.892	131.088.694.032.352	174.065.842.021.765
2.91_229.1794m/z	229.179.399.469.956	1	2.914	160.502.370.114.011	0.164583333333333	0	0.792425737422383	0.673320772536246	100.015.966.268.969	CLN6	Control	100 - 2.31	394.347.214.668.045	13.38	323.761.404.819.466	360.371.668.571.331	532.230.206.805.416	41.420.502.946.062	397.837.317.148.186	357.218.055.013.896	375.387.909.141.845	3.573.539.468.853	411.009.468.679.302	442.644.588.240.778	312.435.326.270.984	394.453.479.346.223	419.062.495.171.808	434.623.770.883.609	361.118.950.541.919	415.841.817.708.034	42.118.347.042.414	36.021.368.990.067	38.552.392.119.803	616.310.872.726.321	391.520.673.254.893	420.862.194.153.003	410.349.417.095.793	223.496.328.898.873	351.157.739.154.162	335.323.829.788.009	389.348.049.349.384	406.771.549.194.004	224.906.289.446.382	413.068.241.378.397	493.157.695.981.232	465.354.232.972.558	335.798.747.786.735	368.334.856.998.893	462.303.402.961.141
7.61_324.0413m/z	324.041.287.099.435	1	76.091	183.740.674.434.943	0.445733333333333	0	0.892146155414052	0.704924523746315	100.027.209.378.113	Control	CLN6	100 - 32.5	135.793.259.935.658	30.19	705.555.214.120.903	591.803.732.311.599	150.005.900.144.462	118.662.422.911.406	971.529.827.817.593	108.055.991.275.204	136.024.450.813.997	156.094.552.959.699	212.541.093.027.265	180.724.090.892.522	110.391.294.961.082	138.547.518.048.386	127.996.742.529.813	164.306.530.093.244	169.577.450.679.863	172.284.227.995.371	539.579.700.310.014	771.971.414.058.037	13.280.001.814.435	181.816.565.138.638	193.384.158.908.549	194.406.884.805.231	732.125.894.291.691	70.139.931.262.203	152.664.264.495.734	133.273.978.770.971	141.553.825.926.661	147.100.787.006.812	119.039.774.849.965	140.840.021.006.451	198.041.479.995.998	163.262.767.792.999	731.787.525.842.722	604.880.910.801.282	130.297.448.762.407
5.70_865.6011n	86.560.108.563.165	88.657.575.345.165	1	569.826.666.666.667	321.344.625.945.571	0.1646	0	0.972696672033347	0.720823030685616	100.039.038.673.316	Control	CLN6	100 - 27.3 - 2.07	111.113.227.196.152	Sep 20	120.475.300.003.822	114.918.420.518.225	12.511.165.635.434	104.844.181.953.148	11.946.811.110.751	124.298.650.713.799	121.898.484.942.433	977.176.543.560.246	106.469.579.721.815	100.301.048.893.396	116.612.243.674.251	107.397.495.607.193	999.284.859.134.306	119.983.160.285.636	10.017.835.963.928	975.150.382.136.874	122.156.953.786.926	137.904.937.930.938	119.565.329.801.695	119.959.498.590.485	119.156.805.290.506	111.762.381.354.441	931.626.947.277.814	112.709.768.992.223	10.351.054.409.768	100.666.978.506.548	11.017.174.539.105	961.790.425.478.689	11.795.033.882.007	117.886.986.409.026	990.575.177.074.748	960.101.111.837.254	124.954.532.190.374	117.457.790.608.033
4.64_429.3220m/z	429.321.968.215.921	1	464.223.333.333.333	225.894.278.381.349	0.1646	0	0.930026380869136	0.713414139256284	100.059.316.443.297	CLN6	Control	100 - 5.37	840.362.415.350.274	15.59	837.588.716.990.906	751.267.020.904.228	100.010.410.843.077	111.899.295.503.678	865.177.428.198.151	591.859.805.119.253	931.348.693.633.773	745.942.126.099.781	864.491.318.255.987	898.971.102.280.917	709.191.798.847.854	698.716.846.482.406	912.750.174.421.658	890.025.368.296.299	72.410.581.859.531	905.265.364.010.306	966.775.765.345.199	880.647.880.047.252	69.454.942.311.804	102.676.276.481.997	718.753.234.511.379	115.991.922.410.117	835.699.200.693.919	859.698.748.270.985	666.526.367.191.737	57.930.639.809.011	762.270.698.506.123	71.686.913.149.597	795.480.798.226.784	98.646.471.436.187	102.848.578.570.797	759.617.669.606.115	868.729.991.095.385	767.867.884.314.471	868.705.922.232.634
2.29_375.1317m/z	375.131.729.399.954	1	228.511.666.666.667	187.706.822.773.331	0.0914333333333333	0	0.916086120267992	0.71051486149797	100.062.573.064.747	CLN6	Control	100 - 22.5	532.211.492.605.307	13.38	495.477.014.163.234	473.591.103.276.332	411.726.136.193.801	4.967.102.325.135	607.203.426.401.515	550.250.794.752.672	70.224.504.403.046	553.051.576.478.854	501.684.140.662.492	578.025.381.563.729	530.055.055.636.141	492.218.548.413.272	529.312.677.036.857	447.820.965.082.204	522.445.960.162.597	62.356.582.531.725	437.436.967.779.968	372.454.372.932.466	453.635.940.254.922	582.675.945.341.128	448.477.136.741.398	497.139.713.141.799	533.280.374.232.778	54.259.801.328.417	635.466.765.029.414	494.386.910.854.849	520.831.082.378.971	55.800.750.855.673	48.929.849.411.078	582.758.681.209.369	606.502.393.133.006	755.108.578.052.053	513.898.687.232.039	484.056.119.041.743	357.631.700.374.394
2.62_195.1389m/z	19.513.889.745.313	1	262.138.333.333.333	158.875.758.974.915	0.07315	0	0.929611950061148	0.713414139256284	100.063.721.835.113	Control	CLN6	100 - 6.38	136.278.288.972.965	17.77	15.015.972.826.332	137.396.110.473.354	153.080.510.949.314	168.911.293.661.821	164.708.022.335.206	0.965608656313396	156.896.530.860.008	114.954.408.019.084	152.610.586.600.868	150.412.481.880.425	109.676.397.925.896	134.560.672.584.888	126.591.370.684.682	134.813.638.872.064	0.847015255352634	143.029.939.667.345	129.656.869.895.101	139.933.173.515.724	164.033.927.249.795	22.666.460.902.673	0.978001546021737	139.524.903.831.665	102.463.463.715.706	0.87935667227134	151.913.525.580.246	118.301.881.446.344	140.412.142.584.543	108.703.687.245.461	115.888.953.592.503	155.684.872.987.474	137.645.119.721.117	163.889.671.345.729	155.742.617.767.971	140.432.173.550.263	132.968.103.339.485
7.52_329.0341m/z	329.034.082.624.262	1	751.765	187.250.929.839.991	0.0799500000000002	0	0.941796331047312	0.714854086498726	100.077.532.661.448	CLN6	Control	100 - 17.5	445.409.543.704.344	Dez 77	35.399.513.840.286	373.764.648.735.644	548.204.724.968.963	48.411.673.977.946	404.659.525.639.288	395.456.989.022.754	438.054.399.753.503	47.845.296.963.339	511.989.689.242.338	570.376.864.802.897	394.742.243.304.123	31.604.216.010.146	466.074.778.178.125	472.367.872.179.702	497.168.230.151.611	421.085.725.373.386	410.229.444.694.267	410.784.399.029.956	418.739.811.982.716	524.387.097.360.079	533.251.533.514.803	521.362.153.922.058	390.299.025.212.451	363.206.458.184.649	384.145.340.909.613	388.418.375.397.174	44.060.297.386.691	417.330.341.325.557	49.583.598.036.237	434.860.515.198.932	476.389.890.176.995	511.188.232.829.147	367.156.561.680.218	382.023.783.914.731	476.179.116.915.821
5.23_934.6158n	934.615.775.431.496	915.597.934.311.496	1	523.425	325.227.552.495.261	0.109733333333333	0	0.836020525535292	0.687203127255878	100.086.399.011.668	CLN6	Control	100 - 53.8 - 7.65 - 0.0894	148.175.428.269.985	20.95	148.963.838.155.221	141.136.024.070.715	143.432.735.248.129	136.484.311.732.958	117.599.876.089.079	115.032.545.780.597	129.193.224.986.465	130.848.213.104.506	207.265.566.304.467	207.411.642.489.489	144.755.854.896.649	153.078.268.135.197	103.367.512.711.077	140.955.544.179.656	153.881.621.182.843	19.740.007.325.271	14.547.679.073.529	167.438.952.674.982	208.938.465.226.961	139.975.002.553.266	162.331.686.747.847	166.271.020.740.587	126.107.637.134.827	125.410.776.423.506	218.330.935.254.767	214.934.954.600.682	143.323.462.317.045	155.073.541.591.275	109.550.474.451.097	104.252.662.465.666	930.863.239.889.589	88.257.579.953.656	154.502.264.857.425	144.254.728.596.095
4.59_607.1445m/z	607.144.506.261.889	1	458.738.333.333.333	259.508.753.420.594	0.09145	0	0.930981880660724	0.713414139256284	100.096.446.825.839	Control	CLN6	100 - 24.6	470.206.061.001.659	29.54	328.499.309.716.502	214.504.642.538.906	461.819.055.761.986	711.211.637.435.937	548.386.287.796.801	339.227.227.364.102	628.563.282.676.022	50.090.570.106.039	572.862.755.977.588	567.227.142.113.599	192.547.324.962.781	460.784.463.455.284	582.094.236.373.318	485.826.151.075.113	367.508.842.093.082	554.079.925.913.804	392.857.948.620.798	444.054.782.592.883	315.214.643.369.677	430.530.089.198.081	606.736.107.546.874	619.722.148.187.851	467.914.006.394.703	329.077.058.480.256	485.492.850.780.959	186.981.753.480.141	558.050.541.831.919	436.990.268.830.156	481.744.787.305.857	412.876.361.363.578	58.383.470.506.253	771.218.922.980.278	340.712.806.435.709	219.244.584.759.936	401.143.186.352.674
7.59_301.0241m/z	301.024.108.692.682	1	759.081.666.666.667	168.219.242.948.497	0.0731499999999992	0	0.714227283610453	0.650790730206508	100.108.415.163.226	Control	CLN6	100 - 7.45	993.931.897.114.675	31.33	767.864.289.026.718	737.966.081.655.669	88.063.895.692.029	863.421.034.382.466	763.325.839.653.721	810.350.875.090.431	76.609.450.634.957	120.190.101.655.114	165.267.564.967.496	125.672.266.942.794	856.311.260.728.943	736.946.599.080.768	738.226.812.911.845	943.433.435.662.255	160.025.506.913.948	130.955.376.315.616	328.552.080.457.594	356.744.224.838.184	91.757.541.900.703	93.943.157.508.969	151.480.764.369.064	1.406.151.218.216	654.828.400.645.588	614.580.460.073.947	954.233.978.620.621	819.679.722.467.238	171.353.453.232.797	113.082.116.191.374	89.709.518.298.005	914.754.743.450.561	139.297.882.271.058	134.714.118.734.536	796.413.231.741.143	75.427.303.215.672	764.936.640.872.103
3.30_562.0501m/z	562.050.077.580.381	1	330.488.333.333.333	22.304.701.011.009	0.109733333333334	0	0.744429097992203	0.659246870340156	100.111.231.697.603	Control	CLN6	100 - 11.3	527.586.005.628.761	95.67	325.442.302.029.133	394.019.848.023.095	124.805.038.348.172	0.71264352407561	81.420.143.705.332	916.603.202.221.723	160.670.015.230.044	175.442.624.961.399	222.808.463.668.582	205.699.754.268.702	379.559.754.071.152	472.624.758.772.721	244.325.012.093.086	423.518.738.181.666	254.097.624.173.444	221.900.349.387.763	22.429.552.062.821	224.907.001.683.472	20.450.459.950.374	102.464.280.177.409	171.280.022.717.992	212.624.384.676.145	465.879.814.157.653	533.969.956.605.949	162.355.591.368.867	253.772.064.388.927	240.994.261.334.735	213.355.101.450.056	478.938.038.369.267	309.369.591.014.212	29.953.739.007.557	300.305.771.102.845	337.542.140.203.997	402.726.565.469.687	10.840.758.979.347
1.95_539.1391m/z	539.139.052.753.257	1	194.913.333.333.333	20.264.043.283.694	0.0731333333333335	0	0.921052365234596	0.711857187982369	100.114.744.564.526	Control	CLN6	100 - 5.33	26.509.430.288.958	20.66	163.454.685.433.124	229.789.503.439.785	218.284.226.159.381	294.956.050.419.136	315.731.901.064.528	247.023.533.691.216	288.886.130.055.532	228.205.867.529.626	352.825.712.875.939	424.481.703.504.936	255.736.952.896.635	16.402.142.420.577	25.864.179.952.478	25.250.798.774.594	281.582.105.044.008	260.517.939.891.638	193.764.128.147.255	172.567.950.213.022	264.472.485.693.094	310.417.397.657.879	332.323.517.763.179	295.653.511.962.125	267.076.143.213.632	261.109.318.355.352	234.441.037.672.915	229.324.994.828.381	220.749.223.125.546	222.877.397.957.975	269.232.810.919.504	30.064.307.445.429	27.325.102.762.666	393.604.826.642.472	169.531.877.089.933	234.867.197.593.216	189.605.060.509.306
5.42_822.4811m/z	822.481.129.246.318	1	541.711.666.666.667	299.062.387.214.477	0.189683333333334	0	0.773717804407831	0.669305626670874	10.011.854.528.077	Control	CLN6	100 - 58.8 - 42.2	991.127.812.986.815	Sep 95	870.684.101.037.577	89.735.072.020.004	111.577.967.645.687	111.145.124.400.308	927.174.643.437.078	955.865.094.603.731	998.725.770.991.944	914.489.185.738.747	105.960.277.992.284	115.339.227.393.089	103.789.204.914.972	822.849.571.774.605	979.549.175.314.826	910.150.605.759.363	11.030.144.204.694	981.296.989.917.005	83.901.024.486.968	83.781.335.404.727	832.136.654.016.187	873.215.455.807.645	937.829.303.132.591	100.641.239.342.171	730.262.436.144.826	813.063.129.618.277	897.810.214.007.699	701.648.054.077.329	111.876.305.636.199	983.580.571.352.865	119.016.830.065.233	124.514.231.030.448	138.011.569.853.459	147.107.383.143.957	903.055.850.678.896	917.179.617.679.386	969.183.512.670.258
3.95_516.3529m/z	516.352.879.064.103	1	395.173.333.333.333	229.705.837.829.045	0.135066666666666	0	0.96981559458596	0.719765483230442	100.128.649.027.011	CLN6	Control	100 - 24.2 - 0.222	169.839.482.615.959	23.69	105.039.506.025.349	987.709.139.985.644	167.356.375.976.722	201.556.826.518.726	14.526.707.670.461	113.582.191.159.396	19.128.834.034.515	183.684.567.944.493	22.487.642.230.373	225.142.972.010.759	136.575.965.685.204	162.881.380.838.076	210.900.896.230.712	176.236.260.470.863	18.294.173.065.162	191.330.294.991.378	975.769.907.042.057	118.652.427.475.533	144.365.060.143.524	207.721.732.506.709	20.252.523.556.812	223.267.005.965.908	139.695.590.716.173	119.140.475.924.285	165.885.226.577.932	160.190.178.201.995	160.556.659.251.295	170.722.038.012.422	140.575.058.008.642	205.620.111.795.043	193.481.011.969.374	263.965.461.290.741	108.944.840.448.533	100.953.470.142.479	145.368.340.864.518
2.80_355.1589m/z	355.158.904.892.795	1	280.426.666.666.667	182.774.375.799.839	0.127983333333333	0	0.927419694645856	0.71319923948888	100.145.812.129.528	CLN6	Control	100 - 12.1 - 1.22	968.666.906.503.472	15. Sep	732.690.705.734.257	817.760.578.561.154	101.215.455.782.992	11.626.687.151.697	921.488.792.164.841	838.586.549.421.921	10.339.189.754.161	78.524.421.483.661	105.876.151.483.585	122.884.482.205.383	781.927.201.920.985	10.772.792.618.829	108.514.209.662.414	929.822.533.828.103	974.038.689.534.531	105.834.129.424.073	935.534.396.308.194	775.084.464.339.806	801.768.974.032.043	986.098.603.536.394	105.321.272.669.959	113.883.945.186.903	849.916.408.629.235	791.743.349.671.328	934.391.944.060.131	806.581.281.319.248	860.739.622.741.789	889.600.486.168.032	916.387.208.833.861	109.742.110.310.947	118.849.821.544.638	145.028.622.980.041	759.931.906.144.699	8.358.307.603.863	879.173.129.266.735
8.33_321.9863m/z	321.986.267.812.364	1	832.915	172.906.124.130.457	0.07315	0	0.963249671555557	0.718690871176904	100.147.866.781.525	Control	CLN6	100 - 90.7	508.911.954.410.626	Nov 40	404.103.270.179.342	401.651.587.316.007	56.383.519.022.282	578.073.683.479.823	469.242.089.135.573	495.795.481.570.807	457.801.940.680.297	557.990.206.401.167	597.362.156.868.615	565.220.957.212.924	499.415.242.650.521	509.039.907.207.007	528.148.819.262.218	532.696.471.613.308	477.760.856.442.381	492.430.999.834.097	498.291.574.699.302	460.051.470.012.867	512.129.492.330.281	585.083.597.009.251	645.580.929.983.056	569.168.945.486.391	440.527.344.313.312	390.893.775.684.641	416.384.464.992.723	466.056.429.677.215	480.890.746.955.087	443.895.682.917.498	502.808.721.144.008	527.041.325.369.657	575.370.125.423.078	628.416.644.571.644	419.127.697.380.774	410.526.944.484.641	489.755.981.183.064
2.93_155.0746n	155.074.595.800.903	369.175.054.859.515	1	293.228.333.333.333	187.871.786.568.988	0.1531	0	0.889157698552637	0.704222531933192	100.150.155.425.686	CLN6	Control	100 - 21.6 - 6.34	219.404.169.172.029	Nov 47	192.979.529.869.566	199.342.875.299.383	178.746.127.816.743	246.821.285.717.987	252.821.637.447.727	231.076.109.797.311	239.811.223.898.112	223.807.785.542.608	206.310.004.623.844	252.315.568.854.016	20.959.858.306.266	230.454.482.913.691	237.560.759.562.331	211.213.850.631.947	170.682.361.037.803	22.692.452.067.674	243.942.469.273.023	224.941.430.313.476	177.489.125.996.694	211.941.749.594.857	220.072.739.230.764	319.938.083.598.959	23.545.184.700.332	203.973.548.037.131	182.950.535.428.527	177.592.534.836.572	185.621.867.218.724	189.896.594.408.784	231.839.613.630.201	258.805.708.479.834	224.235.109.232.522	216.510.497.302.199	200.154.445.570.212	20.374.778.560.766
8.42_294.9617m/z	294.961.714.742.703	1	842.056.666.666.667	15.428.526.928.324	0.0915166666666654	0	0.77160237464389	0.668527753384989	100.150.318.648.035	Control	CLN6	78.1 - 100 - 3.58	730.443.604.107.601	19. Aug	682.127.136.016.322	733.082.529.459.129	877.281.278.433.008	70.253.758.710.436	699.823.530.672.131	63.758.324.231.619	681.763.621.486.745	867.903.973.327.852	672.681.877.552.997	114.450.097.036.088	582.529.968.075.291	670.684.080.497.343	708.944.190.330.878	682.811.778.496.218	769.241.165.165.731	5.560.592.173.952	569.706.321.585.816	442.924.827.576.915	437.666.475.255.514	573.140.892.183.328	99.221.720.924.563	832.756.503.969.574	956.492.127.117.269	587.871.040.630.099	676.676.359.405.869	548.857.042.214.592	749.765.334.546.887	101.903.025.526.323	821.107.074.893.465	497.547.040.714.339	105.665.603.630.545	924.683.124.813.648	707.488.399.469.228	749.281.567.352.924	762.020.109.320.771
8.15_343.0492m/z	343.049.238.855.638	1	814.626.666.666.667	19.606.555.434.244	0.0731833333333345	0	0.993430478748791	0.725597270769837	100.152.797.475.127	Control	CLN6	100 - 69.4	29.640.475.122.224	16.62	240.513.690.610.281	217.998.709.609.216	323.399.858.562.566	336.784.868.533.975	226.078.303.658.409	300.032.557.637.654	264.546.158.475.907	301.660.572.249.797	37.664.263.590.757	39.081.175.239.195	279.575.934.168.889	27.101.854.465.449	322.707.914.653.195	261.015.625.639.079	313.532.207.867.124	3.089.213.567.182	235.971.339.742.089	225.233.054.678.862	308.977.704.405.839	368.826.729.051.473	31.052.193.953.737	364.518.342.939.446	239.871.162.315.304	262.003.893.576.555	278.295.947.719.998	259.082.380.343.402	325.439.283.570.463	293.281.438.406.861	270.830.687.407.243	257.179.043.645.962	348.427.873.126.788	394.015.199.088.183	249.455.910.835.122	222.815.860.770.033	280.910.127.269.959
3.34_501.1319m/z	501.131.937.497.253	1	334.141.666.666.667	228.085.571.444.576	0.0913833333333329	0	0.894208119760943	0.705146856758853	1.001.567.185.943	CLN6	Control	100 - 13.2 - 0.133	553.753.536.767.579	25. Feb	609.679.363.095.364	519.498.537.085.213	61.843.891.130.138	632.668.832.608.692	457.782.739.885.729	303.271.427.432.248	281.098.337.804.282	460.738.096.356.581	777.545.018.851.264	65.613.601.369.184	430.608.247.459.119	620.179.504.729.298	636.034.460.644.557	532.530.972.347.819	72.338.516.860.077	600.460.956.387.107	282.249.111.175.814	393.538.292.137.968	747.373.330.260.251	539.366.898.786.392	73.195.197.379.051	889.036.233.530.437	391.128.486.106.781	396.547.658.712.629	64.098.045.687.707	764.027.283.718.437	653.265.764.321.845	657.510.267.127.408	412.281.428.237.744	431.162.450.606.626	438.983.466.238.284	476.789.857.398.641	632.347.042.084.888	530.977.976.506.888	537.185.619.234.759
3.12_217.0873m/z	217.087.272.762.643	1	312.195	147.034.770.156.955	0.109733333333334	0	0.98534315715296	0.723254476988666	100.159.327.923.899	Control	CLN6	100 - 11.8	287.898.917.293.192	17.77	220.834.827.994.197	32.532.455.363.427	378.730.462.917.456	315.375.223.351.119	205.669.601.937.343	271.200.946.535.943	255.449.806.509.645	196.901.577.289.359	276.032.703.831.649	344.918.167.799.367	295.842.223.411.548	265.953.626.702.904	322.849.315.157.315	321.842.064.536.254	276.711.237.833.671	325.418.758.242.916	246.518.038.821.344	219.095.510.104.296	211.485.766.437.101	278.377.539.545.916	348.216.156.751.228	401.086.650.319.866	266.083.585.592.234	222.504.948.208.947	263.724.444.064.882	265.438.271.144.558	259.470.287.211.313	316.806.599.293.414	261.008.032.683.893	302.018.268.822.743	378.808.706.691.573	365.739.870.997.759	229.045.394.553.748	332.513.300.549.288	328.971.147.396.376
8.42_293.9886m/z	293.988.602.498.365	1	842.056.666.666.667	15.606.630.181.844	0.0365833333333327	0	0.979444155739831	0.721234603022665	100.160.577.743.309	CLN6	Control	100 - 20.9	274.873.965.031.063	48.88	194.938.051.905.019	166.212.084.426.482	220.076.257.933.837	355.323.445.417.279	146.670.097.764.695	133.882.601.982.193	207.247.702.308.983	2.571.943.665.554	648.816.523.394.665	543.396.651.516.515	178.567.239.362.494	217.079.087.119.532	201.026.719.732.593	32.400.842.634.976	230.143.891.685.062	373.400.293.042.505	203.302.342.829.622	130.996.078.700.179	29.092.222.864.226	0.614618367591857	303.007.620.959.203	289.654.270.200.386	233.389.971.435.841	142.207.728.243.707	21.674.617.817.577	401.078.858.157.473	24.452.310.798.286	456.472.500.724.402	254.176.938.786.079	23.387.075.891.657	62.375.725.905.547	305.364.900.480.728	202.185.784.813.333	169.884.898.531.079	19.116.164.707.082
4.86_580.3385m/z	580.338.450.490.798	1	48.617	250.029.795.447.586	0.09145	0	0.812342765670606	0.679695364437424	100.161.240.891.476	CLN6	Control	100 - 33.5	303.614.269.071.562	15.58	334.896.512.624.555	328.948.072.737.373	348.398.389.018.498	333.353.517.363.387	255.340.509.021.466	240.628.714.442.107	275.301.363.626.635	291.010.538.571.971	398.768.804.152.816	347.489.336.848.281	262.800.612.005.821	226.027.049.091.894	287.566.104.425.193	302.250.617.313.682	27.563.484.403.146	349.413.319.869.853	264.854.330.948.908	322.384.901.126.005	495.424.932.191.254	411.338.534.565.151	344.725.225.005.375	347.999.161.341.336	265.263.392.338.549	245.453.333.054.646	328.647.172.122.018	343.269.765.462.888	259.960.688.795.754	309.290.321.062.046	236.774.905.552.413	237.661.903.513.346	216.084.581.918.228	220.874.959.835.746	347.347.855.252.167	336.216.889.113.743	302.624.238.102.136
3.16_277.1435m/z	277.143.527.878.347	1	315.853.333.333.333	280.080.037.425.776	0.0548500000000001	0	0.905699827952956	0.707012536478689	100.165.875.774.548	Control	CLN6	100 - 4.3	0.934905344312272	37.17	0.872502677679916	0.369431791609134	0.710296514204858	0.828270662142049	0.867770271353115	114.670.866.387.449	196.973.228.594.808	0.964701977562375	0.833968658725039	129.991.238.560.419	0.766614156681747	0.769422908070756	0.983988793684647	0.817006655411999	0.674630193083352	105.875.549.943.669	158.144.540.069.585	190.544.343.004.574	0.648625809137894	0.409183075126376	0.662790887766711	0.856654059517203	0.825293151741505	112.763.395.939.555	0.780268755414128	0.773860914363115	137.351.787.123.743	0.865022024927627	0.206497184931154	0.849854479942612	0.664744403669119	142.765.010.108.434	0.904942041405033	0.377595182974994	0.616974556178085
8.46_303.9987m/z	303.998.699.513.883	1	845.716.666.666.667	155.736.038.613.353	0.2926	0	0.939786431907173	0.714384122058174	100.168.573.452.331	Control	CLN6	100 - 31.4	77.596.370.101.718	18.37	602.438.262.538.296	622.011.245.597.629	890.906.073.681.055	877.197.888.399.811	600.689.989.507.098	579.485.482.479.015	712.070.433.294.138	767.865.274.620.137	103.796.086.436.275	10.197.072.415.005	742.902.819.038.098	691.031.565.238.647	751.390.017.920.317	814.896.640.871.259	895.297.218.269.434	788.674.319.696.035	520.138.145.479.213	616.137.542.277.561	780.458.182.718.706	802.547.543.009.033	101.576.003.665.329	962.783.659.894.442	637.184.592.415.786	576.656.028.125.105	675.548.072.848.342	723.269.255.381.699	735.505.693.432.466	765.387.006.310.632	826.890.892.976.917	642.297.400.462.506	108.542.979.402.628	10.494.253.702.629	624.836.719.781.285	635.755.924.174.591	773.854.817.549.053
5.47_679.5712n	679.571.228.236.643	716.521.341.426.396	1	547.201.666.666.667	273.847.188.700.214	0.189683333333333	0	0.934303185107467	0.713829317476206	100.172.785.813.589	CLN6	Control	100 - 42.7 - 7.22 - 0.125	584.470.284.120.572	Dez 58	572.568.396.296.192	48.693.374.515.435	493.928.038.427.845	561.918.314.095.655	52.436.477.447.825	540.207.362.587.895	58.888.217.887.653	532.803.379.420.207	599.162.355.772.594	498.650.116.212.551	618.517.354.277.502	618.161.104.841.245	62.778.950.950.202	72.311.638.095.431	63.546.878.758.572	729.052.747.446.293	491.099.645.972.247	509.133.712.735.908	552.891.647.322.636	526.030.744.278.474	516.734.806.111.244	440.230.371.715.279	663.379.896.915.244	66.687.793.081.101	643.375.594.483.127	655.709.616.113.994	711.315.796.828.636	712.345.425.647.895	582.796.388.926.549	578.047.470.812.276	543.179.568.642.254	542.245.691.603.946	593.856.301.697.639	497.693.595.338.397
6.27_850.5948m/z	850.594.843.516.216	1	6.272	313.352.521.938.925	0.164616666666666	0	0.995641351301708	0.726463546077696	10.017.420.580.282	Control	CLN6	100 - 31.5 - 5.05 - 0.0324	751.732.861.334.066	13.59	874.456.302.939.551	865.372.988.795.508	784.191.474.395.589	701.378.613.081.306	926.728.311.449.796	884.551.102.133.679	77.862.977.585.919	766.295.789.325.277	652.268.749.563.445	692.014.565.664.725	740.169.778.843.531	782.452.158.265.724	714.944.248.693.362	654.999.554.482.064	58.104.404.983.608	607.311.759.616.285	857.083.934.596.114	866.106.860.196.509	742.663.301.877.904	715.439.439.604.548	619.464.733.808.964	600.899.034.336.608	947.115.763.197.344	873.832.902.867.132	770.300.267.239.349	759.212.731.801.533	728.433.707.996.134	681.535.200.064.714	858.306.705.146.922	795.010.045.911.937	583.864.863.575.168	628.456.289.124.184	906.968.301.811.816	884.495.269.404.361	681.160.863.383.198
9.44_493.0251m/z	493.025.122.992.648	1	944.001.666.666.667	196.063.812.961.321	0.310883333333333	0	0.972559047425103	0.720823030685616	100.176.330.691.506	Control	CLN6	100 - 9.34 - 2.91	892.055.606.012.419	Dez 82	699.965.376.110.893	7.557.587.662.062	110.067.623.684.841	100.751.194.592.947	927.173.987.714.318	815.829.745.597.514	922.922.323.400.212	935.977.633.297.232	103.723.552.275.349	101.139.955.589.082	845.856.756.662.973	836.894.403.086.255	7.627.471.385.901	955.238.671.525.778	834.338.453.055.705	798.239.994.316.398	784.956.432.356.628	863.430.945.535.808	869.911.984.145.649	953.715.231.337.956	115.940.182.308.579	977.941.240.068.296	758.154.766.035.604	870.306.434.471.275	884.599.070.899.203	830.707.461.245.437	878.504.020.751.661	658.955.001.244.204	980.230.494.515.972	880.418.753.614.488	103.672.782.658.347	884.928.210.307.255	725.989.859.486.724	772.458.884.406.226	956.064.431.043.311
6.02_823.6309n	823.630.872.687.718	844.605.540.507.718	1	601.595	30.502.628.938.831	0.189649999999999	0	0.872770808584452	0.699100195507914	100.177.378.798.261	CLN6	Control	100 - 76.2 - 4.46	317.520.442.090.904	Okt 53	313.549.717.837.036	261.126.174.549.248	317.954.782.037.007	262.116.424.158.392	330.041.168.454.283	356.202.530.934.849	391.671.056.191.466	360.504.170.212.242	301.325.844.005.738	29.822.082.483.136	301.685.570.926.405	332.762.281.644.324	298.642.956.660.093	316.783.934.943.597	321.076.362.560.941	31.666.327.350.749	292.150.670.271.581	328.726.513.849.115	310.165.764.239.214	265.422.840.896.046	318.471.976.437.245	297.957.344.228.629	395.069.692.263.554	381.638.631.813.261	378.432.595.202.088	31.323.514.533.545	347.429.772.461.998	376.791.646.873.286	28.857.763.236.957	279.987.842.592.183	230.136.476.235.139	267.137.061.326.877	325.207.393.627.637	266.896.319.964.807
4.97_880.5063n	880.506.267.037.511	915.475.668.337.511	1	497.143.333.333.333	310.409.429.175.499	0.116516666666667	0	0.740779079456601	0.657938615029279	100.180.489.595.252	CLN6	Control	100 - 36 - 20.2 - 1.53	254.257.969.290.642	15.56	234.271.887.266.687	274.753.637.743.225	250.314.634.992.874	203.920.398.945.098	198.636.045.824.159	146.476.024.527.179	226.628.542.409.437	253.096.623.497.373	155.998.660.427.713	13.332.337.111.385	325.807.771.729.721	346.845.081.816.156	339.343.918.411.007	325.979.183.821.062	314.785.087.771.602	337.946.638.353.127	193.483.663.656.187	21.907.033.816.593	285.493.586.773.255	250.194.589.677.787	17.092.367.701.693	248.645.785.226.522	326.718.440.753.697	281.934.575.312.824	258.706.978.910.925	291.705.086.719.045	265.689.413.420.798	229.963.616.213.666	259.259.525.008.528	251.168.061.192.961	296.409.822.848.928	231.431.029.534.356	242.982.039.288.022	280.824.911.318.035
6.45_283.0263m/z	283.026.257.296.778	1	645.488.333.333.333	176.097.970.821.068	0.0366	0	0.759509762801845	0.664546510751389	100.184.860.906.864	Control	CLN6	100 - 1.3	735.177.853.182.974	32.51	372.333.810.895.295	199.214.835.000.747	118.949.051.234.126	583.170.497.246.012	666.183.223.568.344	70.884.591.632.157	912.794.913.614.522	648.959.521.767.747	11.979.529.924.765	122.618.195.334.152	733.708.171.471.542	389.108.527.456.038	775.955.154.832.846	644.705.816.677.031	744.256.314.861.892	74.827.870.956.363	580.415.959.889.471	496.020.323.031.898	518.190.219.354.634	776.555.449.377.503	791.623.540.944.303	956.193.147.472.475	571.709.269.977.503	663.018.139.543.615	668.998.666.279.157	759.148.223.441.173	602.002.569.392.602	596.571.243.369.564	105.452.637.219.689	416.879.401.336.431	100.607.676.047.082	130.491.636.484.953	38.617.706.000.819	203.616.915.982.767	103.320.988.665.043
0.71_218.1032m/z	218.103.216.841.274	1	0.709466666666667	146.983.020.449.158	0.0548833333333333	0	0.746135726534307	0.66025744911694	100.188.950.397.971	CLN6	Control	100 - 1.9	330.449.198.963.951	47.66	244.441.658.595.672	290.335.868.873.788	100.297.629.096.554	172.071.764.946.824	171.986.420.907.653	583.848.552.913.499	182.639.009.437.242	208.136.140.305.121	313.366.436.530.094	275.478.111.600.432	547.442.606.115.047	516.774.523.616.414	535.143.652.251.062	471.941.601.504.006	413.409.481.831.312	259.873.724.898.491	288.798.726.596.602	220.752.264.104.399	131.822.572.814.756	104.202.065.870.644	238.106.665.895.737	17.903.358.832.776	310.709.451.940.157	478.879.429.816.499	611.610.641.488.491	277.414.947.940.973	892.398.171.482.859	652.154.414.420.145	165.229.208.465.609	176.787.623.491.213	384.133.929.574.455	165.182.160.817.917	253.529.919.383.412	296.751.465.416.901	0.871200744478287
4.01_327.2865m/z	327.286.536.013.187	1	401.361.666.666.667	189.154.634.823.469	0.281383333333333	0	0.712019904564979	0.650790730206508	100.206.526.552.995	CLN6	Control	100 - 5.29	224.658.753.016.981	17.25	283.545.187.244.484	239.269.935.330.103	253.195.500.534.298	303.578.667.706.216	234.224.906.454.968	177.550.824.439.036	205.816.794.109.129	188.920.517.465.261	216.099.613.154.157	245.141.235.037.683	236.521.751.599.886	251.185.101.198.695	211.806.569.340.583	18.393.714.573.106	15.905.211.779.129	204.694.181.134.843	293.926.676.835.856	271.138.594.833.574	289.219.959.638.754	363.954.866.838.284	228.454.520.304.765	305.475.703.319.292	20.486.087.489.762	169.346.410.958.356	187.461.017.881.809	193.650.853.725.395	106.824.369.997.169	133.039.814.120.804	213.898.721.279.849	251.432.536.390.339	16.723.915.186.174	207.207.596.000.936	294.087.304.417.109	244.557.120.051.471	219.929.534.278.106
5.79_600.2798m/z	600.279.775.899.522	1	57.897	253.639.717.681.476	0.109716666666667	0	0.914351566948927	0.709447432599752	100.222.242.134.504	CLN6	Control	100 - 5.31	752.893.753.899.039	28.74	738.073.600.141.357	488.936.630.985.386	944.438.427.300.601	900.630.292.903.588	552.362.014.135.209	660.235.523.386.165	804.695.252.836.219	821.704.213.371.803	119.184.464.236.846	11.948.913.537.857	454.300.094.668	280.176.261.188.075	651.002.509.222.594	7.349.274.265.623	778.352.463.361.599	84.972.935.616.758	429.477.229.801.484	534.283.975.124.701	878.081.237.498.966	811.113.358.107.987	648.608.897.652.768	890.306.659.374.285	415.821.288.742.334	564.030.094.938.928	729.874.653.704.915	572.159.909.251.777	755.685.096.951.643	696.515.841.498.688	105.156.222.604.995	909.448.672.416.214	110.106.006.799.287	103.155.826.551.494	765.514.934.802.425	49.974.073.924.703	820.353.849.228.184
5.42_838.5577m/z	838.557.705.934.037	1	541.711.666.666.667	303.015.998.554.012	0.372599999999999	0	0.998899576069413	0.727696474168145	10.023.120.325.112	Control	CLN6	100 - 47	228.971.465.231.299	21.34	182.273.684.991.253	178.987.632.207.621	167.070.591.160.916	162.682.738.265.141	236.215.884.827.156	237.924.354.374.963	239.676.495.611.544	271.938.399.334.038	170.992.433.245.721	163.242.429.460.848	269.471.388.028.581	294.544.805.212.038	279.790.063.590.961	256.112.351.077.916	272.577.743.443.655	271.591.755.597.993	171.646.660.892.578	184.730.601.113.438	201.162.977.927.146	152.037.011.209.386	158.439.118.683.827	162.364.894.607.867	298.713.977.686.966	29.618.415.615.084	268.820.296.010.263	284.619.380.820.684	259.342.595.577.883	263.028.815.796.148	26.858.566.887.936	239.220.384.405.104	224.758.833.237.547	229.888.070.701.742	189.050.560.886.548	182.942.749.564.996	14.512.010.374.612
6.72_743.6532m/z	743.653.248.983.081	1	671.768.333.333.333	304.384.642.891.203	0.07315	0	0.781301103627639	0.670439781354623	100.234.755.462.781	CLN6	Control	100	679.365.946.950.878	18.59	753.231.560.997.567	782.392.820.379.839	729.617.373.836.371	805.038.209.209.242	476.854.375.021.191	522.319.565.383.848	637.987.285.237.894	504.959.478.421.809	62.185.478.419.532	921.579.122.978.632	873.721.011.368.128	620.061.552.519.946	680.019.416.307.593	629.907.278.218.075	648.862.876.168.779	661.448.440.969.815	421.810.116.563.557	689.970.204.092.348	532.989.725.830.715	964.047.372.306.971	657.803.806.723.914	937.118.906.589.793	429.444.210.700.043	685.767.347.964.311	477.002.534.776.965	513.753.887.650.582	688.441.438.041.434	483.938.299.639.704	944.270.958.548.951	721.845.303.603.011	738.190.059.182.546	958.003.163.847.162	781.236.463.677.535	799.681.475.389.142	633.756.954.173.486
5.01_930.5454n	930.545.426.651.269	96.553.129.481.319	1	501.476.666.666.667	32.036.237.468.186	0.171366666666667	0	0.94104947326986	0.714758128023729	10.023.956.760.388	CLN6	Control	100 - 37.3 - 3.44	769.230.824.987.606	22.52	604.229.618.088.343	698.539.000.367.343	678.398.274.422.576	466.665.253.768.448	726.480.007.663.142	685.646.776.062.219	769.982.058.025.245	932.381.853.006.459	562.026.225.567.723	550.694.965.346.078	992.927.998.683.743	889.610.370.978.839	896.872.343.812.364	103.314.286.393.855	880.464.779.917.235	939.630.810.153.395	649.419.290.511.651	761.374.392.187.634	749.906.880.170.457	527.182.897.867.108	479.594.442.609.115	582.235.610.963.251	963.351.271.758.174	113.993.533.810.491	972.358.099.519.918	961.582.161.643.132	936.080.618.236.408	923.229.777.644.465	639.898.779.185.646	713.794.980.295.798	652.902.060.965.339	62.543.182.072.451	626.694.677.343.837	713.974.724.562.807
3.43_219.1387m/z	219.138.722.938.002	1	343.285	159.245.360.684.522	0.0731833333333336	0	0.975760080456614	0.720918359636533	100.243.376.622.584	CLN6	Control	100 - 18.2	150.648.242.112.689	22.67	0.779122690998423	115.886.594.867.595	151.986.406.572.593	199.128.974.145.885	136.787.259.235.081	134.961.767.894.153	187.258.683.050.859	168.304.842.912.251	149.615.897.261.663	183.665.719.680.242	0.831318937554048	155.721.951.027.642	208.866.965.123.517	13.061.222.206.675	134.488.827.216.945	192.041.599.892.599	136.403.345.100.575	115.380.405.452.466	177.202.980.743.576	108.426.391.158.853	158.577.503.473.327	180.584.967.451.665	136.210.875.563.816	0.834478749561017	19.329.441.879.613	157.834.377.618.351	14.095.807.704.802	126.457.955.457.218	125.752.527.097.208	196.182.039.907.807	170.870.157.628.266	196.935.937.186.721	0.808090217409914	118.447.358.855.557	132.017.747.327.959
5.57_749.6082m/z	749.608.200.581.556	1	557.025	298.027.501.860.736	0.0548333333333328	0	0.883117966593231	0.702304655042361	100.253.291.331.051	Control	CLN6	100 - 26.5	102.828.602.040.466	51.76	47.123.658.926.649	854.514.990.163.521	388.053.072.500.625	165.148.077.790.073	568.601.875.201.445	89.977.795.419.544	806.748.543.294.484	412.241.866.930.477	805.792.632.577.607	713.861.576.784.926	173.935.536.164.837	168.401.986.121.881	154.953.191.894.884	180.825.025.883.059	151.307.296.031.751	544.468.424.410.337	219.902.939.553.357	131.404.710.968.126	103.057.208.656.993	560.435.611.376.303	663.120.403.583.306	624.978.401.353.927	742.544.014.625.202	146.176.371.656.102	113.775.712.337.469	800.743.131.371.942	226.151.434.326.738	174.619.461.265.741	565.131.115.385.481	155.406.752.192.997	148.780.323.451.123	282.000.960.672.208	488.757.011.278.774	873.397.339.899.351	337.068.910.506.527
4.61_729.8989m/z	729.898.913.101.491	1	460.563.333.333.333	194.321.695.813.587	0.0365500000000001	0	0.684680624489742	0.641075633196102	100.264.708.156.637	Control	CLN6	100 - 17.9	41.370.200.772.552	46.74	520.243.944.902.411	200.848.224.453.919	24.454.125.067.993	285.189.592.362.889	501.030.197.501.043	102.831.185.834.733	613.513.880.416.214	625.439.807.341.403	284.128.986.287.539	191.131.405.680.037	257.456.459.227.788	325.774.561.516.625	538.215.557.901.978	648.137.503.434.154	591.331.641.740.361	671.942.535.768.297	0	152.476.794.331.281	295.128.018.604.609	314.666.326.891.148	152.445.689.710.236	330.696.671.842.378	85.337.789.702.244	260.656.975.705.006	610.654.577.644.029	992.956.854.098.466	372.481.759.332.648	632.417.329.291.103	370.223.298.043.087	172.843.159.858.395	488.731.739.199.305	619.475.032.034.192	539.586.444.342.476	205.286.398.694.998	212.412.318.782.644
7.55_687.6040m/z	687.603.990.342.361	1	755.425	286.579.125.299.933	0.0548499999999992	0	0.990324318599126	0.724212378624446	100.267.266.746.341	Control	CLN6	100 - 87.1 - 6.42	881.316.609.411.408	22.25	102.073.389.378.248	964.169.049.832.057	674.668.294.922.811	119.878.798.020.515	787.066.883.594.211	975.304.350.199.559	879.171.154.049.027	541.745.973.460.264	864.193.174.023.866	119.074.033.066.645	574.697.823.863.005	736.861.960.574.132	108.625.988.144.926	955.828.546.276.653	832.080.768.174.441	781.168.683.435.658	131.612.640.118.475	110.801.165.448.101	13.719.364.011.518	736.892.428.432.036	842.062.520.480.277	65.876.580.716.529	898.136.375.456.575	863.050.724.111.545	665.130.723.176.405	688.969.550.779.137	888.861.635.699.458	730.238.907.597.844	11.191.709.542.141	687.107.981.402.043	724.707.340.196.646	801.896.345.053.613	105.868.444.556.189	985.474.442.262.807	586.027.332.956.014
8.98_486.0536n	486.053.570.982.699	485.046.294.550.699	1	897.603.333.333.333	207.423.626.654.985	237.486.666.666.667	0	0.883155577798567	0.702304655042361	100.267.465.415.987	Control	CLN6	100 - 15.6 - 7.76 - 0.0299	618.592.339.426.632	15.52	385.463.616.350.258	416.485.925.042.672	685.292.543.435.913	645.267.943.717.521	540.313.862.855.593	54.285.257.680.058	605.656.277.498.798	684.213.442.760.539	830.316.230.544.313	783.493.904.884.842	572.429.945.834.596	567.801.038.488.366	632.506.775.023.162	62.941.525.959.727	652.333.560.760.581	697.232.813.501.973	476.534.690.000.058	502.907.677.230.053	643.234.886.609.201	724.633.201.832.989	769.174.712.930.693	747.033.229.028.839	520.194.226.451.787	520.057.829.376.574	547.991.143.770.704	588.021.661.362.935	631.047.399.027.132	577.980.410.637.159	621.992.161.519.674	57.627.182.294.338	756.599.712.197.665	693.802.665.907.277	399.795.027.328.657	425.689.078.863.534
2.75_329.1773m/z	32.917.729.356.268	1	274.936.666.666.667	187.246.202.869.647	0.10975	0	0.996084041618947	0.726463546077696	100.269.292.901.605	CLN6	Control	100 - 8.17	184.682.741.008.547	53.48	343.662.965.812.213	410.627.302.534.264	201.010.141.007.672	182.310.147.895.456	290.542.370.770.306	206.168.606.717.523	163.049.726.294.995	110.175.466.426.803	0.720421637360365	114.632.665.324.952	237.856.900.931.307	214.937.435.169.025	107.026.012.626.356	0.54545581160807	11.454.549.714.253	131.790.872.586.514	176.168.388.590.896	246.571.528.806.927	211.143.003.204.362	198.100.186.657.866	0.990525745179301	12.193.092.666.416	185.758.020.665.299	136.137.804.923.485	137.221.146.210.592	11.585.431.899.978	0.563703945169444	0.753458000708922	446.990.735.295.511	346.106.828.986.161	179.707.550.028.734	214.528.618.967.659	35.644.024.229.746	419.700.997.468.567	174.600.522.535.768
6.07_751.5470m/z	751.547.044.296.484	1	607.083.333.333.333	285.585.416.840.077	0.21945	0	0.883014376419782	0.702304655042361	100.272.013.796.987	Control	CLN6	100 - 13.6	205.163.068.654.786	25.00	259.484.722.487.492	274.403.498.313.425	155.491.640.911.689	181.880.078.455.242	232.880.739.660.357	276.503.715.236.228	21.817.904.701.597	220.638.653.252.401	130.753.437.730.014	110.000.414.977.677	219.554.219.873.053	242.627.332.153.822	228.838.137.420.797	214.186.628.032.467	163.256.612.895.053	145.025.293.042.008	270.096.107.599.447	255.328.183.384.842	290.519.305.230.912	182.539.818.789.035	122.086.709.918.656	136.185.952.162.982	237.071.819.237.004	274.468.910.402.875	246.181.918.674.527	217.550.872.982.183	243.406.736.837.938	211.379.677.470.031	163.603.867.209.439	216.130.560.626.108	133.773.843.776.323	822.848.141.742.794	269.132.279.462.636	280.467.034.803.169	135.062.448.178.118
3.09_205.0707m/z	205.070.745.276.622	1	308.536.666.666.667	147.678.270.693.486	0.335983333333334	0	0.897186260054147	0.705621946660802	100.273.946.737.449	CLN6	Control	100 - 6.17	732.447.500.635.844	16.69	622.530.981.036.783	72.756.835.787.272	986.899.520.640.226	941.279.394.050.505	683.304.700.578.111	707.023.351.777.386	724.999.892.641.401	634.613.949.641.861	847.064.910.485.672	925.787.193.031.567	653.565.691.748.192	622.837.870.810.118	664.284.762.991.133	680.261.279.860.212	628.219.651.300.223	668.918.501.707.404	726.316.032.473.982	64.011.132.931.062	753.983.350.836.839	106.350.691.258.194	790.081.989.128.038	804.578.262.603.509	736.484.907.537.967	61.122.064.157.445	58.397.217.639.137	638.034.036.467.875	587.517.768.695.865	559.050.685.207.185	610.853.783.029.214	757.124.362.406.051	996.475.221.366.436	827.832.002.347.112	645.676.478.971.192	743.645.548.265.188	857.236.212.711.804
3.81_595.4066m/z	595.406.611.447.541	1	38.054	247.774.703.304.942	0.0914333333333333	0	0.934639877093576	0.713829317476206	100.275.165.888.344	CLN6	Control	100 - 19.1	105.233.043.425.377	18.99	100.369.315.413.663	847.682.073.678.778	100.078.694.905.065	118.187.731.287.867	106.486.683.843.831	851.465.228.309.195	103.996.231.517.717	922.894.173.976.911	119.421.654.483.997	148.998.155.044.433	73.429.388.663.239	104.621.235.359.623	105.560.142.126.054	122.555.106.805.703	832.077.926.281.066	134.612.415.130.243	108.541.261.442.476	103.480.863.031.988	90.659.050.361.256	133.564.605.008.159	105.112.353.782.532	142.300.246.200.514	116.061.227.938.672	828.681.906.047.482	965.107.972.178.614	667.912.270.059.854	811.489.196.236.789	96.697.241.045.082	878.986.597.910.186	119.012.201.023.036	111.366.074.400.665	137.095.442.889.548	104.101.013.679.854	866.413.435.403.555	869.299.048.173.648
2.01_441.1983m/z	441.198.294.978.284	1	201.078.333.333.333	19.901.135.364.246	0.153083333333333	0	0.986888435565993	0.723407126700874	100.303.640.142.939	Control	CLN6	100 - 12.4	557.694.741.093.689	24.42	287.174.627.388.297	290.655.363.659.419	452.935.340.978.403	494.858.088.284.778	494.062.131.188.798	678.203.570.231.596	668.292.825.210.989	665.455.288.540.812	461.879.583.617.164	765.546.912.986.665	582.455.733.095.274	631.714.925.396.072	66.236.651.933.026	629.720.169.779.969	567.579.658.092.556	563.202.977.680.363	624.798.142.454.719	461.480.528.008.821	230.556.300.600.521	463.941.469.574.653	747.752.167.603.584	59.892.795.842.166	50.840.785.936.904	537.660.967.571.723	410.771.916.305.802	441.897.744.227.201	634.127.483.035.537	504.862.625.396.533	659.895.833.333.306	671.352.917.137.037	707.455.283.454.671	719.226.661.004.213	297.851.685.956.467	297.078.020.128.163	393.426.654.064.817
2.93_383.1157m/z	38.311.568.913.371	1	293.228.333.333.333	196.738.588.672.009	0.372566666666667	0	0.865681124427457	0.696446960858528	100.305.275.973.074	CLN6	Control	100 - 22.3	415.332.269.934.623	Mai 95	386.334.998.511.269	406.533.464.510.632	405.081.347.732.847	376.991.119.584.475	403.351.616.710.355	402.539.936.757.918	417.034.596.184.484	445.521.248.502.201	420.057.025.089.665	432.328.615.664.886	391.088.153.286.345	406.243.317.149.901	397.592.560.655.485	440.064.310.133.153	454.053.268.094.833	460.500.740.385.526	341.186.651.976.025	371.502.770.606.187	422.068.812.212.408	41.364.689.043.936	437.259.731.790.574	467.029.888.051.708	389.131.308.220.687	402.086.884.082.031	437.338.708.323.592	42.278.242.149.917	423.957.451.586.737	424.239.912.698.916	402.494.796.080.829	389.062.805.491.509	448.546.415.927.872	432.756.057.403.176	400.698.807.192.952	415.516.697.273.746	351.859.934.175.902
5.92_688.6114m/z	688.611.422.671.027	1	591.771.666.666.667	284.504.642.528.371	0.0548500000000001	0	0.822680764650439	0.683200688434268	100.308.080.700.717	CLN6	Control	100	442.067.689.547.873	23.93	422.691.120.384.835	348.426.853.496.671	381.894.740.730.044	516.033.681.332.565	34.062.408.845.329	605.371.540.504.878	487.385.180.210.096	436.666.499.555.346	362.599.907.204.937	441.459.913.431.332	194.201.606.318.214	455.102.233.305.309	404.452.066.258.899	572.176.649.725.931	558.397.465.236.176	545.599.486.617.451	655.675.600.412.821	5.126.090.941.322	561.307.841.377.408	378.084.568.276.847	183.419.967.575.695	293.342.445.762.347	49.279.132.236.651	303.517.526.558.008	313.121.803.986.513	613.079.796.618.279	470.483.712.986.812	508.234.087.271.551	279.582.273.309.678	42.724.357.579.868	39.747.321.850.665	661.392.321.127.887	438.406.637.767.547	356.126.095.500.395	331.719.688.125.498
2.93_403.1891m/z	403.189.113.776.349	1	293.228.333.333.333	205.565.615.267.439	0.07315	0	0.732309607921815	0.655876659733859	100.309.404.200.713	CLN6	Control	100 - 11.5	386.633.519.840.453	Dez 49	42.355.589.992.805	510.452.733.947.579	358.721.207.464.669	36.024.934.931.221	414.987.987.849.061	438.837.122.989.687	369.009.806.357.554	399.282.532.858.741	324.281.586.162.263	361.406.907.634.029	378.443.851.719.188	329.874.667.091.264	351.996.920.609.277	366.221.847.184.568	360.245.532.952.285	438.568.363.386.826	468.791.518.758.859	260.185.394.777.212	241.297.775.649.134	49.550.080.695.004	431.893.659.675.059	51.697.532.681.971	306.018.708.782.694	443.551.776.180.414	33.788.659.264.871	267.101.234.521.908	348.482.028.547.005	311.215.018.014.547	359.510.788.868.071	498.720.820.910.103	379.531.546.296.309	50.039.219.223.046	439.303.569.530.877	521.732.286.860.003	311.590.798.125.963
2.80_601.3217m/z	601.321.655.999.149	1	280.426.666.666.667	237.844.490.499.082	0.127983333333333	0	0.851944788083284	0.691651507782039	100.314.858.263.354	CLN6	Control	100 - 22.3 - 0.749	131.585.866.982.126	Okt 98	158.935.714.348.097	127.812.908.416.518	149.316.175.709.373	152.543.603.553.984	140.235.710.279.586	119.388.739.115.509	129.963.561.005.661	118.200.174.233.449	124.908.339.012.891	1.468.603.487.503	106.967.182.662.191	125.692.461.313.638	13.244.577.146.826	115.200.799.068.722	127.618.247.046.076	12.928.413.572.976	169.634.885.678.685	156.366.219.292.036	11.510.825.709.822	117.632.999.870.906	155.500.004.081.193	125.127.258.963.831	123.886.340.413.773	103.783.255.480.707	111.555.571.825.324	976.136.519.313.843	123.006.517.819.225	135.211.546.634.021	140.850.102.480.354	133.678.191.126.376	133.963.301.975.087	155.847.629.699.776	164.844.892.140.375	130.637.209.997.246	129.698.343.432.852
2.86_283.1914m/z	283.191.400.429.563	1	28.591	170.664.451.192.083	0.109733333333333	0	0.901846853623324	0.706160371513	100.318.054.329.629	CLN6	Control	100 - 7.81	675.936.124.286.909	16.20	603.537.903.820.866	626.890.216.373.574	791.027.526.972.387	791.859.702.309.098	775.449.644.318.303	499.367.974.610.166	85.735.135.538.687	628.272.050.286.355	695.261.981.898.002	705.718.206.146.824	516.260.396.976.276	678.363.602.498.818	764.957.872.155.566	585.065.622.057.575	536.800.225.833.459	758.793.706.946.402	649.507.109.492.272	6.003.477.860.056	69.430.004.722.255	920.361.935.645.852	704.237.952.570.797	768.063.449.877.743	69.625.910.853.066	477.437.301.933.216	569.608.027.169.447	521.828.495.397.325	557.266.508.139.101	634.190.444.229.992	658.245.981.377.539	689.171.092.087.855	637.291.149.488.781	100.257.314.958	6.259.772.453.665	640.742.706.321.435	687.098.764.555.782
1.28_267.0722m/z	267.072.156.754.627	1	128.371.666.666.667	148.320.266.834.094	0.555416666666667	0	0.937157711856761	0.713829317476206	100.318.840.004.221	CLN6	Control	100 - 3.31	22.085.787.946.696	19.66	305.784.960.684.101	28.175.267.116.286	285.514.475.443.652	22.694.930.295.303	249.295.231.212.835	195.413.808.360.477	188.322.890.950.102	197.931.293.480.207	213.448.993.501.486	206.105.013.415.266	212.701.693.145.224	240.838.071.215.257	203.591.027.097.759	175.539.361.476.187	137.491.936.786.913	213.045.340.586.007	330.843.413.164.755	343.573.070.428.309	182.724.353.918.523	222.915.785.280.632	218.583.083.124.331	181.079.713.507.373	258.447.606.132.642	231.379.171.550.147	193.778.854.401.671	204.968.483.198.972	189.338.586.425.008	1.835.560.197.515	212.522.902.489.503	183.472.275.547.626	200.283.244.997.477	185.028.384.510.619	317.153.945.347.482	287.978.603.460.295	24.800.229.657.112
6.72_279.0892m/z	279.089.189.284.024	1	671.768.333.333.333	179.903.342.778.236	0.109733333333333	0	0.975137637472549	0.720918359636533	100.320.585.485.231	CLN6	Control	100 - 1.22	707.156.504.176.825	26.56	105.979.566.428.452	979.721.945.782.967	725.827.745.293.981	744.046.536.605.634	112.672.507.423.457	856.282.010.369.445	583.896.111.086.593	443.767.656.118.934	72.600.710.110.012	769.270.549.721.949	642.948.028.030.781	726.224.707.614.737	392.859.018.303.437	541.826.052.058.269	537.877.170.750.872	457.428.695.472.393	101.332.070.433.413	858.604.836.076.912	78.174.317.687.867	91.364.587.065.726	578.472.182.855.629	764.563.938.407.728	825.910.513.570.522	760.882.974.636.543	657.327.582.835.006	708.694.072.297.799	459.251.956.035.674	366.395.244.581.728	850.592.380.876.737	510.569.666.303.465	797.764.944.923.894	43.060.727.706.816	10.991.985.198.946	100.137.101.295.802	630.465.224.112.501
3.16_282.0556m/z	282.055.599.915.453	1	315.853.333.333.333	158.241.094.097.683	0.09145	0	0.826616014447567	0.68423314297453	100.330.145.146.291	Control	CLN6	100 - 26.5	315.658.038.680.653	77.61	253.458.587.310.864	295.315.849.268.789	116.174.410.781.905	136.379.709.145.911	338.293.653.992.837	366.291.353.442.374	836.697.822.821.742	983.735.145.491.468	223.434.155.653.945	187.844.120.867.192	253.644.416.103.164	293.287.888.107.904	209.213.578.166.366	210.912.283.220.792	16.707.145.518.544	162.154.981.739.662	997.047.468.002.752	113.812.959.069.451	184.822.603.662.708	169.023.904.969.294	160.722.429.478.594	172.452.659.382.888	299.806.632.689.342	267.955.099.570.706	162.407.825.433.677	169.636.625.841.424	187.673.628.228.169	225.651.508.569.556	309.313.670.733.825	275.960.476.371.479	165.614.395.912.796	164.310.099.348.726	262.882.094.554.297	301.841.489.207.955	100.910.892.983.411
5.38_946.1886m/z	946.188.598.863.069	1	538.056.666.666.667	314.247.467.347.712	0.0365500000000001	0	0.787486931974688	0.6725832154957	100.333.709.551.683	CLN6	Control	100 - 16.5	0.743049192357428	256.93	0	0.794989154873642	0.708609320057154	975.505.269.282.541	0	0	0	0	0.242022799629829	0	0	0.388113110332808	0	0	0	0	9,47E+07	227.317.224.504.619	749.148.789.098.794	0.511555305579823	0.0232892579026787	0	0	0	11.981.195.014.126	0.0425756639734451	0	0	0	0.309044203366332	0	0	0	0.812556153032029	0.615509033203315
6.97_343.0478m/z	343.047.755.179.484	1	697.375	190.491.816.025.249	0.0365833333333327	0	0.978469971138695	0.721234603022665	100.340.617.154.982	Control	CLN6	100 - 33.9	143.386.833.505.519	23.92	891.792.687.793.181	912.855.078.552.817	161.107.300.114.721	162.073.048.534.656	10.188.804.408.488	133.614.058.096.407	147.473.272.026.353	145.245.190.511.657	218.321.887.843.475	180.911.571.252.348	124.056.482.893.298	109.979.340.438.756	155.908.708.696.535	142.284.932.838.636	165.960.273.899.412	157.112.572.616.418	847.844.377.330.839	997.293.194.032.542	143.279.725.168.996	147.915.455.784.984	207.516.760.420.615	198.110.485.903.954	121.269.462.172.745	10.899.478.442.983	133.335.656.623.772	118.003.287.468.082	152.579.599.659.387	13.341.621.617.969	13.376.172.117.084	112.917.646.090.764	216.615.809.769.207	181.958.968.109.101	924.949.247.774.921	933.026.578.233.665	13.994.029.675.987
7.77_641.3224m/z	641.322.369.314.366	1	777.371.666.666.667	260.918.732.690.842	0.164616666666666	0	0.960264624452799	0.717701291002449	100.361.949.237.512	Control	CLN6	100 - 29.2	180.177.399.281.868	15.24	155.390.974.571.195	18.548.154.472.442	182.614.931.901.342	173.155.371.838.132	217.575.261.577.685	176.943.704.354.385	108.526.226.988.544	181.462.030.399.323	217.878.476.995.891	215.493.624.473.619	177.644.963.775.294	156.614.321.154.378	157.821.278.067.235	194.063.692.095.309	187.126.076.010.453	18.464.912.908.452	157.461.931.925.062	164.896.947.759.307	19.057.896.123.768	212.947.368.035.024	190.115.070.439.258	226.918.028.487.521	136.318.338.369.218	147.732.924.033.911	134.461.846.734.157	180.894.811.112.904	168.007.057.057.511	156.975.476.210.738	180.502.941.275.224	214.935.727.490.749	221.858.109.805.411	198.232.848.536.214	161.168.360.099.821	189.580.159.069.803	158.622.158.926.753
1.60_656.2059m/z	656.205.907.005.235	2	16.014	347.082.893.656.452	0.281366666666667	0	0.950871722732997	0.716992955345604	100.362.022.614.867	CLN6	Control	100 - 34.4	130.315.505.123.695	13. Mai	135.459.135.997.952	110.760.565.349.098	171.089.324.786.433	141.239.504.564.939	131.145.319.194.115	116.332.733.686.421	144.117.962.853.762	129.041.975.898.303	15.292.684.585.508	145.759.605.820.585	121.631.217.987.321	100.016.676.449.043	12.509.944.311.631	12.305.520.330.291	112.573.506.505.704	124.799.060.611.137	116.116.624.347.223	121.355.767.279.601	119.710.876.922.432	157.488.261.767.849	138.794.954.321.703	136.953.651.854.388	117.853.718.841.605	106.857.877.846.015	116.174.752.293.271	118.367.732.561.816	108.748.957.692.249	125.955.242.531.357	145.122.383.992.003	137.872.331.050.111	158.890.288.538.369	151.263.542.697.531	140.495.462.298.075	113.208.058.670.964	148.610.838.031.614
4.05_341.3041m/z	341.304.131.081.922	1	405.021.666.666.667	199.864.992.529.948	0.171650000000001	0	0.69858410208808	0.647294406011719	100.366.054.727.952	Control	CLN6	100 - 2.89	618.494.591.430.696	23.21	579.569.648.581.099	752.975.783.929.287	56.541.126.034.556	770.084.148.735.791	584.446.128.060.006	503.624.107.586.373	477.395.676.179.833	485.431.099.937.004	445.270.205.720.762	68.048.761.101.832	622.144.486.391.932	999.918.201.387.509	650.742.822.035.539	552.081.780.239.722	486.075.800.940.065	70.416.236.041.942	613.799.951.880.944	721.680.510.794.949	935.396.441.937.828	141.627.773.620.532	666.336.984.647.386	744.641.952.211.037	491.478.369.497.169	330.835.509.933.326	520.499.980.293.002	592.444.019.051.157	297.666.566.178.115	443.399.161.887.898	545.579.073.192.068	607.689.578.544.051	472.746.946.075.127	49.544.068.056.175	601.117.858.248.896	769.614.406.140.049	491.124.980.108.213
2.41_526.3485m/z	526.348.505.009.745	1	241.315	227.569.830.375.574	0.0914333333333337	0	0.971642547927802	0.720581222541999	100.392.694.878.353	Control	CLN6	100 - 22.2	426.778.918.367.708	13.75	452.875.036.234.313	508.744.245.611.177	466.347.300.762.817	502.274.226.497.801	513.461.844.907.554	378.997.754.468.341	303.375.781.508.748	407.424.161.367.063	428.927.247.750.893	330.669.430.690.639	437.627.919.816.501	416.907.967.024.653	422.328.152.984.864	395.246.232.147.825	435.867.111.983.573	400.678.146.185.446	483.202.654.850.798	516.929.270.504.673	372.705.769.157.696	581.650.620.178.642	422.073.548.556.902	433.295.043.123.376	369.748.666.241.147	413.382.379.303.111	388.356.843.184.006	418.592.254.824.541	329.740.228.033.311	345.843.288.239.247	450.129.399.662.393	38.957.954.759.854	397.734.776.378.534	515.498.404.046.417	469.712.781.720.087	519.986.045.792.919	405.076.490.112.133
3.32_194.0820m/z	194.081.969.468.542	1	332.313.333.333.333	14.136.510.300.944	0.128	0	0.930653833525811	0.713414139256284	100.396.190.329.233	CLN6	Control	100 - 8.93	326.745.034.476.116	17.19	274.904.611.778.095	268.459.117.778.554	319.711.498.455.965	431.922.039.726.675	365.668.108.353.225	250.305.348.588.673	37.175.572.932.029	241.903.577.179.542	362.552.294.969.548	371.399.040.349.874	302.784.539.043.661	305.106.775.708.828	348.061.146.955.656	293.222.291.636.868	307.903.921.929.583	412.260.509.842.827	321.418.650.284.116	232.074.220.798.654	305.114.743.006.202	375.394.557.333.967	371.288.268.682.509	430.998.092.625.425	30.958.061.375.262	271.378.453.408.912	341.984.311.501.249	250.985.374.463.933	299.286.053.746.882	294.407.398.729.453	296.120.415.989.277	314.549.789.935.997	333.013.749.173.489	459.695.079.688.933	285.125.475.185.523	274.391.300.373.382	277.706.360.541.154
5.33_913.6246m/z	913.624.584.091.977	1	53.257	314.645.727.558.543	0.0548500000000001	0	0.945384922848343	0.714854086498726	100.396.988.893.052	CLN6	Control	100 - 80.8 - 11.3	321.680.565.116.283	16.42	335.319.091.127.026	28.452.831.035.954	278.443.364.371.117	271.277.333.695.367	382.123.983.566.285	266.090.771.046.877	223.060.804.842.351	367.188.364.734.291	343.519.405.695.677	305.006.858.756.955	305.771.207.354.146	352.236.425.658.931	35.209.503.016.596	391.515.065.396.231	410.799.185.310.828	277.913.839.778.951	220.873.958.134.527	338.283.230.604.489	281.585.066.358.829	255.966.076.553.941	322.220.274.606.627	323.801.025.313.704	294.733.660.739.951	313.684.987.223.325	325.315.783.291.005	375.274.453.905.556	393.781.098.823.347	386.242.130.680.759	386.118.750.877.949	289.023.214.548.094	367.448.134.301.965	252.185.412.382.658	347.786.145.084.923	290.815.576.385.062	241.860.219.947.603
2.77_353.0724m/z	35.307.240.369.225	1	276.768.333.333.333	181.011.682.877.898	0.391066666666667	0	0.890190772282468	0.704222531933192	100.415.379.911.988	Control	CLN6	100 - 7.93 - 5.06 - 0.285	289.792.274.003.009	17.97	306.293.899.014.587	350.335.066.583.962	222.687.265.464.506	322.022.020.219.088	28.932.710.383.453	39.182.024.041.057	197.762.604.566.128	243.506.946.988.759	275.208.828.109.956	32.024.389.389.277	344.249.988.648.893	329.611.407.963.821	288.354.871.059.768	266.288.264.385.371	29.165.137.678.307	178.132.454.336.748	297.157.789.265.218	31.953.713.279.096	269.534.385.022.911	235.601.060.382.248	381.193.589.795.303	240.508.333.220.644	222.508.222.099.829	280.392.089.391.756	347.972.176.825.509	227.498.475.442.523	286.395.695.078.375	30.983.198.905.389	318.474.513.551.652	26.936.858.386.356	388.797.141.493.611	241.905.206.770.159	317.681.805.838.368	358.076.474.667.041	193.429.608.661.784
5.97_869.6083n	869.608.265.333.445	914.608.128.353.047	1	59.726	327.373.934.607.211	0.207949999999999	0	0.835348616124274	0.687203127255878	100.416.371.915.267	Control	CLN6	100 - 37 - 8.43 - 0.223	165.453.273.904.003	13.71	159.327.676.622.949	148.905.485.578.149	177.696.614.626.755	133.437.621.575.046	21.159.690.399.555	175.095.998.683.496	199.874.325.139.403	194.635.073.762.973	150.188.435.977.643	162.104.630.744.604	174.185.205.070.095	154.273.163.045.928	148.552.878.159.567	16.406.832.341.007	140.922.901.014.856	14.141.043.355.406	187.599.790.913.454	227.029.128.662.555	219.703.089.806.011	179.212.422.587.179	212.676.899.950.961	175.284.298.500.102	193.822.132.612.817	174.307.349.419.532	155.452.662.050.206	158.226.964.819.613	139.064.342.239.823	153.932.182.589.582	140.351.722.420.612	12.965.116.655.652	106.729.234.570.717	94.208.994.764.363	1.652.514.274.442	152.195.873.094.619
1.93_353.1459m/z	353.145.850.861.046	1	193.086.666.666.667	17.919.151.632.076	0.1165	0	0.877118306684476	0.700881426661898	100.418.680.490.349	Control	CLN6	100 - 9.14	347.076.369.102.112	Okt 18	360.575.221.261.947	337.775.415.537.938	408.486.631.780.199	383.495.525.210.245	322.273.488.267.057	290.239.900.932.716	306.742.384.795.675	35.518.141.740.909	398.671.751.188.666	344.537.458.280.681	362.072.765.583.235	313.725.731.633.696	378.594.867.629.403	337.502.825.587.691	298.251.569.474.031	331.941.632.783.327	404.340.096.448.603	412.147.711.640.901	261.009.119.209.046	331.530.212.582.643	420.241.380.909.615	350.504.067.894.924	289.463.856.633.456	210.641.381.137.122	315.125.414.008.661	308.643.137.743.307	351.613.086.937.252	383.152.475.893.956	320.550.696.997.793	297.762.308.180.648	446.085.592.143.846	450.411.367.272.015	373.981.289.864.377	345.239.291.071.745	354.817.816.654.218
2.38_420.2243m/z	420.224.342.193.898	1	237.658.333.333.333	195.783.886.744.672	0.109733333333334	0	0.956828931107527	0.717701291002449	100.432.088.384.365	Control	CLN6	100 - 8.46	324.157.906.449.609	22.37	263.888.849.479.104	267.171.227.993.757	330.007.900.244.304	33.996.038.511.375	387.771.164.426.484	254.001.754.963.371	405.584.513.906.986	230.562.365.375.528	38.869.307.396.598	408.624.528.427.208	288.462.742.995.096	256.711.731.991.789	415.033.483.940.742	234.897.363.762.053	267.861.863.424.634	424.979.590.650.824	393.792.498.199.354	221.954.964.402.903	234.505.280.760.174	352.127.814.869.337	324.853.359.596.447	478.692.075.695.668	311.692.546.044.714	222.340.638.204.271	340.500.512.294.307	250.315.101.343.375	315.507.958.213.529	324.960.246.360.076	287.839.169.847.736	356.008.920.263.004	334.931.705.648.603	436.503.711.450.244	273.700.150.453.009	273.074.951.889.068	286.649.974.646.742
4.38_449.3014m/z	449.301.405.501.244	1	437.941.666.666.667	221.537.555.360.287	0.0548500000000001	0	0.974612802354393	0.720918359636533	100.442.135.339.058	CLN6	Control	100 - 3.16	44.027.558.332.148	20.34	520.222.682.623.267	475.610.143.311.307	222.988.538.265.034	472.195.965.922.459	590.522.598.974.123	485.908.039.441.305	369.074.891.464.049	473.358.178.313.442	365.624.514.671.929	464.631.197.702.651	340.235.583.015	532.110.648.142.864	455.126.144.508.312	361.377.782.419.387	488.724.330.318.605	426.698.094.049.948	493.850.833.891.486	499.080.833.938.363	331.509.334.737.809	649.240.606.385.953	395.953.636.907.748	462.613.344.794.749	351.355.127.231.664	35.798.445.484.342	362.292.642.913.878	430.062.016.247.975	323.714.118.450.078	391.765.713.934.751	581.683.036.413.415	37.751.715.050.228	492.080.368.790.166	512.697.390.590.886	53.956.439.153.876	486.119.774.116.255	193.691.298.883.652
4.59_507.2959m/z	507.295.879.646.118	1	458.738.333.333.333	231.834.645.534.036	0.226266666666667	0	0.932305718030961	0.713591383036953	100.443.890.700.373	CLN6	Control	100 - 11 - 1.49	299.435.156.274.592	15.94	394.258.247.061.619	335.091.823.395.583	279.050.013.489.405	352.444.247.174.853	373.214.538.319.652	325.462.266.598.544	273.505.329.091.652	26.651.047.291.005	318.616.928.018.699	286.383.062.103.298	24.039.724.426.314	257.011.483.269.234	251.340.644.491.674	33.002.018.551.044	23.549.289.080.216	272.163.123.893.461	375.352.834.180.075	378.591.890.537.211	331.523.586.986.178	310.759.420.713.673	292.910.783.516.961	317.015.565.162.253	29.650.211.323.977	275.925.837.181.913	236.332.726.037.045	206.818.983.897.646	253.633.949.593.307	239.549.049.855.046	31.763.969.023.153	331.820.050.661.966	293.906.636.815.154	311.506.728.226.302	408.916.639.528.755	342.496.399.179.282	242.387.164.769.978
8.57_425.2704m/z	425.270.417.341.885	1	85.737	216.381.059.052.816	0.0982833333333328	0	0.917460300917684	0.710876030117882	100.451.940.457.571	Control	CLN6	100 - 3.05	703.138.063.578.065	22.84	362.677.998.496.388	7.392.021.334.486	106.366.313.679.639	664.890.908.148.264	598.930.454.046.837	674.375.687.199.547	531.506.242.445.351	923.308.847.722.509	668.537.996.389.146	983.118.876.863.078	548.569.730.281.378	708.354.663.476.672	796.419.788.952.048	65.261.179.942.147	55.045.781.323.845	732.967.446.108.823	550.491.677.675.312	706.291.269.668.202	84.377.873.685.483	766.428.772.072.527	98.829.808.617.536	801.046.317.325.916	713.798.110.184.353	743.799.391.780.624	481.631.524.695.862	713.154.821.385.999	45.655.966.633.925	897.816.842.903.349	458.169.047.893.903	709.515.363.008.882	84.977.309.733.508	569.656.291.949.589	376.162.247.667.527	755.536.397.177.054	923.914.278.929.817
3.36_269.2119m/z	269.211.936.655.233	1	335.971.666.666.667	171.222.688.620.236	0.829783333333333	0	0.979124112258058	0.721234603022665	100.463.387.866.849	Control	CLN6	100 - 9.99	94.311.225.014.984	Okt 51	103.394.009.295.868	110.522.819.350.861	108.511.909.918.509	109.120.186.735.751	949.623.922.958.935	906.644.752.400.715	895.479.338.435.367	827.039.409.903.935	958.583.272.423.129	993.798.479.106.613	794.919.252.204.169	862.068.523.929.555	871.076.660.359.441	845.443.127.375.428	861.923.521.240.997	938.104.731.342.258	104.419.856.946.633	101.236.658.040.514	105.367.818.755.253	117.812.357.998.848	947.364.961.076.019	943.612.919.137.765	787.668.934.910.928	746.433.493.312.528	88.063.152.985.267	865.960.072.266.271	809.299.852.196.318	811.787.996.491.264	858.334.310.705.209	960.898.947.830.896	107.987.031.779.207	110.956.574.941.303	107.238.164.689.713	112.965.059.162.679	942.551.260.257.203
1.95_309.1128m/z	309.112.816.047.057	1	194.913.333.333.333	1.661.601.977.033	0.0914333333333335	0	0.943578595658259	0.714854086498726	100.468.320.263.383	CLN6	Control	100 - 4.41	245.629.074.791.617	16.27	211.029.941.075.634	255.438.091.546.686	221.004.740.579.678	228.051.480.686.167	255.194.489.471.226	238.640.128.014.617	286.232.936.500.657	26.958.858.414.342	280.477.435.215.123	323.986.849.311.779	1.639.774.861.573	263.078.398.737.998	265.790.281.791.792	208.109.889.227.741	192.732.526.964.091	266.731.937.241.967	2.192.831.834.385	213.345.872.325.396	195.905.970.785.524	284.163.904.166.546	259.687.212.976.626	318.188.344.192.515	219.555.914.012.257	208.739.608.847.791	209.313.059.647.063	231.381.290.580.157	220.559.989.684.202	24.696.771.602.921	228.787.099.797.925	260.967.544.334.665	252.563.304.915.641	342.335.683.171.878	218.875.965.151.624	261.082.546.513.491	191.968.141.481.085
3.27_404.1824n	404.182.352.897.079	385.164.511.777.079	1	326.826.666.666.667	206.058.280.432.407	0.0732000000000004	0	0.710036055850311	0.650652399573906	100.468.734.020.696	Control	CLN6	100 - 11.8	702.270.031.021.339	42.42	51.225.812.075.098	492.565.341.640.075	376.437.314.163.116	573.911.117.694.855	63.263.324.855.267	744.886.221.809.328	136.166.024.516.454	147.792.568.896.722	612.779.275.453.909	733.823.853.304.828	602.664.507.982.167	561.542.376.596.533	569.313.951.754.914	669.751.371.329.218	683.855.815.836.863	577.889.311.686.671	180.171.147.112.694	186.396.809.200.466	616.431.545.735.407	500.318.634.853.772	715.304.101.842.008	613.165.343.645.049	542.258.895.274.208	546.315.039.925.349	375.897.186.736.589	546.674.266.188.031	545.489.135.860.813	601.235.535.391.117	427.112.145.537.584	554.904.229.326.357	602.882.099.782.937	382.652.773.110.603	531.303.709.865.243	503.449.634.081.588
7.33_349.0001m/z	349.000.104.090.079	1	732.801.666.666.667	166.733.500.224.011	0.07315	0	0.862441165863944	0.695482760648675	100.479.768.142.431	Control	CLN6	100 - 6.61	132.880.731.792.331	18.74	102.633.623.976.518	683.641.865.658.832	171.361.607.588.257	124.510.789.265.888	146.442.742.825.072	159.133.169.299.337	131.784.449.164.696	128.583.238.370.666	194.037.062.919.277	141.292.296.772.713	108.055.445.797.154	108.269.086.877.065	15.582.032.714.989	135.858.583.959.827	123.335.366.939.217	116.458.124.682.761	126.415.307.464.223	112.944.170.876.381	916.219.410.222.603	172.505.679.008.408	158.026.257.594.673	15.671.283.874.881	122.319.309.196.924	94.625.111.893.532	138.778.861.069.082	112.355.496.357.063	14.909.488.752.161	123.459.092.549.069	152.027.085.131.235	109.481.609.439.833	165.052.381.160.898	140.671.679.643.287	10.644.950.849.329	69.874.840.556.746	148.847.347.091.493
7.42_868.5597m/z	868.559.690.982.724	1	741.943.333.333.333	321.582.768.049.951	0.0548333333333328	0	0.887251296689304	0.703914221083304	100.499.170.523.904	Control	CLN6	100 - 15.1	711.651.065.313.659	28.51	750.375.346.220.571	61.171.108.676.365	644.081.822.779.603	969.002.882.018.486	950.374.896.365.895	102.321.752.119.024	501.406.830.081.174	600.804.315.560.232	108.319.729.318.921	70.550.146.296.887	60.998.682.934.026	805.884.582.483.067	595.439.587.467.793	513.602.159.158.021	526.019.514.171.796	439.255.585.179.632	909.916.792.737.638	462.219.121.028.974	491.671.746.452.051	102.349.180.920.572	749.168.765.384.955	877.340.367.109.776	772.274.753.106.381	431.615.115.802.375	395.935.714.816.001	318.110.015.585.628	799.015.884.624.004	543.933.867.639.641	870.811.790.357.875	941.284.795.424.948	924.371.262.935.175	87.525.524.280.741	778.274.055.770.824	625.228.161.139.777	559.459.449.405.671
6.38_729.6058m/z	729.605.815.673.134	1	638.173.333.333.333	294.177.962.103.323	0.07315	0	0.959331867538771	0.717701291002449	100.503.199.056.371	CLN6	Control	100 - 22	662.538.504.644.657	29.94	330.273.640.685.028	558.116.011.589.121	641.387.947.986.824	736.947.916.949.776	859.591.551.642.877	822.046.196.061.843	391.544.027.683.018	575.405.231.225.382	405.471.447.612.234	45.283.767.439.636	818.197.578.835.345	534.374.279.158.401	13.335.086.211.848	577.680.951.309.689	899.789.952.532.521	663.443.045.461.296	774.182.459.367.491	547.198.880.004.673	52.254.196.368.231	246.519.785.761.727	394.833.876.221.188	786.827.078.073.274	571.551.491.686.799	521.390.194.937.158	896.043.950.701.408	948.633.680.369.636	650.900.797.087.408	948.669.698.901.271	78.408.362.014.541	598.195.609.980.326	758.034.649.894.501	597.933.210.980.301	342.553.106.448.376	570.448.787.310.207	557.119.508.027.056
5.88_788.5485m/z	788.548.547.021.882	1	588.116.666.666.667	295.377.578.419.104	0.0365666666666664	0	0.75508007461245	0.662224378977275	100.505.674.545.605	CLN6	Control	100 - 18.6	240.280.762.505.359	13.67	232.024.902.007.007	284.790.134.664.856	244.648.005.285.177	233.496.564.812.382	255.531.164.359.007	307.542.478.242.107	215.409.355.842.648	254.803.659.795.811	227.354.811.177.495	215.554.448.265.053	251.731.222.289.977	289.294.392.706.633	196.267.359.593.449	235.581.938.089.717	201.787.439.423.057	198.674.323.531.369	347.502.027.459.248	253.286.349.586.769	286.126.503.548.984	269.835.161.101.119	242.866.664.190.887	178.104.394.721.769	265.802.919.130.283	316.945.451.605.577	244.557.166.167.445	184.276.586.344.313	24.196.592.817.468	193.294.497.504.654	249.466.001.131.622	200.222.211.913.297	212.276.489.142.746	13.862.104.154.919	240.651.511.852.497	291.083.186.262.496	212.505.047.486.608
6.74_701.6228m/z	701.622.804.826.572	1	6.736	294.623.440.313.703	0.0366	0	0.963063679745396	0.718690871176904	100.507.455.322.808	Control	CLN6	100 - 59.5 - 11.2	142.442.692.171.279	19.87	12.997.361.480.789	129.696.671.611.267	166.009.496.673.821	175.205.572.206.611	11.449.879.273.392	119.121.162.567.082	127.854.632.799.938	809.002.273.590.337	149.546.250.036.498	14.448.464.641.183	126.686.329.409.819	134.814.650.487.637	201.958.822.371.629	148.105.151.122.196	16.721.211.200.767	151.508.006.317.939	163.219.097.367.543	157.568.650.314.956	155.129.580.065.844	190.222.840.269.171	171.872.995.245.411	148.331.215.171.205	103.256.882.997.316	121.563.247.623.821	101.448.076.508.445	111.885.703.914.197	13.296.858.745.404	117.723.383.897.493	868.702.918.806.876	206.530.601.323.607	179.819.821.167.435	1.306.720.995.393	134.805.991.227.219	132.562.598.998.296	144.198.420.636.114
4.73_491.3581m/z	491.358.136.148.786	1	473.368.333.333.333	232.177.415.969.929	0.7566	0	0.90910830996292	0.707638950956488	100.507.648.452.783	Control	CLN6	100 - 29.6 - 5.75 - 0.0176	737.812.016.877.284	Jun 89	683.098.872.283.315	66.795.329.467.753	789.190.255.867.341	797.566.895.727.807	73.971.340.903.035	706.989.900.380.184	758.846.915.882.572	68.851.820.118.617	769.764.231.160.736	857.362.456.610.986	691.046.277.591.353	714.491.024.382.395	749.702.779.611.599	721.333.620.932.381	701.883.844.311.409	707.905.116.065.454	782.653.707.504.236	746.486.799.117.353	703.182.822.705.884	823.679.763.313.554	777.895.752.734.233	814.727.739.914.277	742.110.373.649.628	672.398.653.868.641	659.997.880.789.473	610.534.550.354.375	661.439.660.211.562	67.839.359.054.572	730.288.152.033.058	779.990.971.482.905	801.926.379.447.101	819.285.472.364.537	708.496.264.572.288	682.713.161.809.747	685.502.882.410.868
3.60_291.1981m/z	291.198.067.384.591	1	360.421.666.666.667	184.926.506.362.003	0.164566666666667	0	0.980237133907644	0.721282060795853	100.515.165.433.012	Control	CLN6	100 - 4.16	724.684.138.115.286	13.53	778.930.589.448.304	573.110.205.320.345	769.406.514.404.373	825.641.809.230.424	762.371.705.010.928	560.959.259.287.606	667.120.489.876.254	688.049.535.861.298	830.198.204.866.753	903.217.518.330.802	620.866.162.280.328	602.332.028.150.028	742.449.359.616.255	737.988.934.315.716	702.013.700.285.254	770.863.186.110.677	795.458.537.265.537	780.661.661.175.923	705.516.272.814.376	967.634.324.399.318	717.968.397.295.008	998.430.715.345.946	757.027.533.418.627	59.451.708.089.981	648.267.922.581.714	476.263.171.942.116	583.097.962.704.522	664.057.405.222.475	728.032.730.916.716	738.070.220.207.922	652.279.452.922.399	78.766.282.073.216	807.890.973.587.095	585.774.310.056.485	668.318.418.085.683
2.93_270.2079m/z	270.207.859.942.622	1	293.228.333.333.333	169.379.313.901.342	0.189666666666667	0	0.755453660071091	0.662224378977275	100.515.747.199.441	Control	CLN6	100 - 23.3	107.212.103.286.088	27. Jan	143.518.587.881.994	160.734.195.753.777	123.977.161.155.504	105.212.786.841.968	150.815.533.892.662	11.539.580.954.613	835.101.836.714.056	754.215.704.947.589	795.935.962.369.575	754.061.256.677.023	105.753.785.718.277	13.412.122.351.489	734.954.464.706.276	812.144.005.123.148	997.389.627.251.618	986.825.822.930.102	17.948.159.000.711	171.222.734.566.701	17.707.991.999.055	18.278.949.317.138	773.912.199.452.626	10.234.669.900.083	794.050.653.030.814	718.528.632.299.359	808.126.886.358.062	945.571.518.448.606	517.755.559.985.521	58.674.748.343.395	112.545.146.069.429	100.176.092.457.834	806.705.619.374.132	946.121.220.752.733	148.854.561.962.898	164.285.964.106.196	107.688.482.838.415
2.34_277.1230m/z	277.122.995.049.925	1	Feb 34	165.519.141.337.892	0.128033333333333	0	0.966856206061939	0.719701064271481	1.005.302.073.613	CLN6	Control	100 - 2.7	588.278.822.860.745	17.75	472.946.830.720.505	375.738.293.333.414	721.038.284.433.677	76.620.876.559.728	701.710.531.929.168	460.796.302.990.402	626.277.820.166.179	558.030.621.708.402	540.217.447.672.531	857.851.241.297.084	573.125.580.292.512	544.505.273.985.448	670.263.962.580.264	48.355.219.173.391	434.159.572.003.362	626.038.445.327.779	759.465.484.580.864	466.002.852.045.907	529.528.025.252.091	553.001.968.598.682	636.588.709.550.797	697.302.744.439.911	543.180.691.691.854	446.738.299.773.782	531.286.237.965.721	409.905.837.271.794	553.540.819.489.021	599.957.480.319.771	60.419.053.047.795	670.611.386.426.345	590.545.676.113.789	770.972.067.211.387	490.530.838.949.776	38.404.104.044.205	626.305.024.210.737
8.15_294.9647m/z	294.964.672.513.562	1	814.626.666.666.667	154.285.170.550.655	0.164583333333333	0	0.958317142013179	0.717701291002449	100.539.547.077.551	CLN6	Control	100 - 95.3	115.009.243.428.081	16. Mai	920.778.208.634.179	895.356.997.979.606	153.152.961.093.333	143.479.960.778.072	1.007.994.412.329	131.589.109.947.875	138.937.379.027.455	108.993.227.368.686	136.035.729.296.424	118.714.522.757.277	105.245.215.769.458	114.487.940.547.104	838.048.054.989.569	111.329.456.850.229	110.288.682.876.356	101.675.941.143.784	813.285.100.449.512	981.691.731.239.273	104.088.177.218.942	130.305.071.789.213	132.869.846.226.434	138.239.645.692.445	104.766.524.328.622	109.990.540.963.774	867.348.077.667.068	118.009.236.286.649	145.595.397.989.462	107.002.332.696.742	124.500.300.912.947	104.716.046.524.601	111.932.117.836.144	132.024.982.519.343	95.501.244.078.516	915.141.839.871.074	13.303.103.465.698
2.93_383.6658m/z	383.665.838.205.181	1	293.228.333.333.333	196.723.468.968.761	0.0731333333333333	0	0.986062156841186	0.723254476988666	100.542.601.170.958	Control	CLN6	100	254.249.985.186.101	Nov 89	225.938.327.746.508	208.521.667.515.684	261.022.073.202.704	237.645.030.633.615	268.843.095.776.193	25.080.921.635.032	237.266.195.573.875	304.124.092.369.459	253.808.559.727.428	284.270.641.631.818	247.941.455.119.291	245.699.471.250.486	263.179.638.849.044	215.533.130.455.308	316.713.739.666.328	224.729.534.837.596	191.203.666.399.762	204.000.176.527.269	231.833.429.456.248	274.045.800.183.104	304.467.847.338.957	291.974.884.722.121	244.493.317.052.276	261.739.129.842.645	236.429.847.997.522	298.017.420.006.819	269.849.647.427.947	291.609.481.824.064	246.487.122.052.908	230.087.464.744.253	298.453.722.008.101	193.306.805.393.619	234.338.640.754.949	213.129.403.013.427	226.727.816.547.436
6.40_775.5408m/z	775.540.782.227.367	1	640.001.666.666.667	301.811.417.722.149	0.0365500000000001	0	0.80632342215052	0.677387800392905	100.543.491.943.237	CLN6	Control	100 - 40.1	522.514.510.811.775	40.08	658.137.982.145.962	801.279.462.390.768	563.555.947.617.223	478.803.584.376.667	731.199.164.978.851	888.717.200.192.401	150.554.468.098.566	330.279.416.774.892	558.202.086.475.632	760.745.425.077.277	262.927.007.658.706	587.196.646.584.045	374.547.386.540.806	680.514.129.871.144	421.246.167.984.539	112.326.096.220.914	102.311.173.216.982	778.696.531.944.663	452.668.630.517.474	642.034.407.806.374	4.766.678.064.231	431.628.699.773.204	401.593.022.983.236	598.754.679.193.954	551.423.987.941.861	3.101.451.238.355	499.973.348.729.408	285.798.453.762.375	731.735.796.405.484	594.737.015.221.857	311.904.197.677.745	22.416.716.287.931	682.607.336.716.792	818.985.458.446.034	489.513.426.729.806
2.47_271.0786m/z	271.078.645.185.013	1	246.803.333.333.333	160.420.273.934.318	0.061633333333333	0	0.862030990693487	0.695482760648675	100.552.286.578.443	CLN6	Control	100 - 10.6	122.533.244.743.956	31.35	0.820044247498778	136.391.235.336.198	0.928388684603705	115.816.952.884.353	149.226.958.878.174	176.651.220.143.486	140.473.506.767.307	137.007.687.113.252	10.822.021.925.982	126.969.456.546.191	137.733.017.366.966	116.437.998.805.713	0.620656856271095	0.49475472883072	197.626.411.253.422	131.592.799.827.976	0.769286378300673	0.889105031522077	0.756700331984338	0.994093845923654	15.959.143.749.758	109.141.285.372.684	0.876755751194438	0.737018037362104	131.317.961.933.412	113.849.831.656.478	144.531.810.540.716	177.885.762.736.672	0.983594528458068	0.684467094638149	20.004.855.058.349	244.294.892.787.221	0.850533223975091	139.405.093.531.977	0.806412794078456
7.87_344.0489m/z	344.048.919.325.147	1	786.516.666.666.667	190.460.373.441.668	0.0365333333333329	0	0.964112189412105	0.719021960922098	10.055.432.582.464	Control	CLN6	100 - 79.2	235.176.821.617.666	16.95	240.607.324.731.832	180.714.964.203.541	172.607.535.246.242	257.398.069.780.126	205.895.239.806.813	230.010.660.563.205	236.976.527.486.265	241.923.222.707.485	32.887.252.208.402	24.334.460.205.326	207.748.016.557.707	216.299.516.996.953	289.597.793.391.203	227.138.649.205.988	197.847.613.753.591	265.103.539.356.351	203.173.280.407.492	253.352.177.076.273	267.288.678.691.704	221.855.568.717.606	283.593.607.875.064	21.941.063.483.615	173.210.341.450.198	163.763.359.377.918	260.493.540.766.377	152.877.503.489.935	30.681.462.981.395	191.669.755.227.973	240.153.937.845.769	318.417.613.457.295	246.361.658.396.229	260.392.858.452.726	249.553.026.242.638	184.708.250.682.853	149.929.579.157.176
0.91_218.1034m/z	218.103.365.854.697	1	0.911166666666667	146.983.012.887.436	0.245083333333333	0	0.818380530753055	0.682019089534714	100.571.725.377.503	CLN6	Control	100 - 4.03	17.233.772.847.992	21.87	202.318.119.441.356	28.218.928.672.232	160.080.198.763.546	161.541.253.269.446	194.141.110.085.621	192.298.966.723.119	143.652.944.123.012	152.371.245.835.815	13.605.324.579.645	121.200.087.032.222	179.422.127.917.573	20.193.079.953.905	145.300.229.546.074	158.796.113.064.598	167.252.265.848.676	158.855.661.969.837	164.687.497.095.617	144.900.085.623.826	147.397.322.673.862	175.790.013.610.566	123.805.240.632.407	108.997.170.123.442	227.294.634.965.734	230.427.454.677.514	223.147.159.700.857	201.610.366.367.066	217.485.477.317.315	232.162.537.478.261	114.416.176.853.304	119.174.547.845.626	141.247.490.875.535	169.185.322.232.059	209.840.240.842.968	288.424.866.981.217	139.048.140.614.348
5.95_698.4842n	698.484.153.562.974	743.483.170.383.558	1	595.431.666.666.667	287.763.321.146.806	0.116533333333333	0	0.979936990967484	0.721282060795853	100.571.758.606.985	Control	CLN6	100 - 15.9 - 1.08	437.586.416.580.317	Sep 88	418.873.123.940.148	454.127.384.444.414	411.410.980.983.222	490.565.600.218.072	378.739.997.366.645	382.966.362.388.756	5.081.898.672.208	467.795.330.282.729	429.902.526.347.744	479.513.413.079.193	475.398.627.851.921	431.652.069.316.008	377.195.489.824.029	465.521.665.756.241	394.444.326.252.394	395.282.471.544.184	359.365.988.211.974	325.246.913.165.973	435.835.697.321.571	36.088.488.260.481	488.038.447.159.924	40.190.254.087.577	356.285.344.394.468	401.927.858.330.354	477.954.184.668.187	428.094.748.540.269	486.468.277.680.791	428.523.999.158.599	524.744.819.289.121	572.133.617.386.684	478.300.991.225.769	475.674.355.270.805	434.446.689.465.818	464.162.307.408.207
1.91_215.1024m/z	21.510.238.495.192	1	191.258.333.333.333	148.880.207.414.746	0.189666666666667	0	0.798542341747646	0.673739946547222	100.576.036.661.413	CLN6	Control	100 - 2.86	206.812.422.031.709	13.90	162.615.602.552.746	160.792.952.468.751	202.213.565.861.784	230.132.192.213.077	212.737.615.351.468	197.278.961.252.591	198.229.801.989.681	231.636.868.120.628	279.346.209.231.604	207.546.087.931.417	227.366.679.450.205	188.463.791.525.472	213.784.928.021.821	204.187.515.980.736	214.409.976.752.488	178.256.003.802.877	208.199.646.987.497	172.632.417.356.536	170.841.068.847.273	207.589.650.962.074	258.860.867.073.589	226.121.782.458.163	160.486.639.375.121	166.832.112.507.018	172.420.319.428.152	167.384.140.889.522	19.689.835.551.032	190.407.435.701.609	201.330.414.797.924	194.690.441.338.606	25.169.371.868.664	343.657.864.402.013	168.661.597.382.946	164.346.019.177.377	175.645.836.007.552
2.39_188.0345m/z	188.034.546.334.442	1	239.485	129.770.486.023.424	0.109733333333334	0	0.959170453449516	0.717701291002449	100.581.702.477.666	CLN6	Control	100 - 3.41	268.839.448.193.794	22.86	204.152.169.528.174	202.247.539.252.554	305.541.542.214.446	335.407.921.948.936	248.670.077.560.245	218.798.363.748.633	406.680.658.184.858	235.435.535.639.052	24.194.031.613.497	387.982.206.012.362	236.344.547.705.166	210.835.749.778.613	305.073.787.049.372	220.024.587.856.923	227.871.425.538.257	314.424.742.948.135	247.879.590.138.994	207.341.643.891.488	23.219.911.820.634	333.969.021.369.941	350.491.368.319.791	340.160.498.429.862	249.263.537.594.753	210.249.351.017.747	249.464.618.633.918	216.143.762.633.677	181.989.377.559.421	238.923.039.723.087	219.636.724.884.385	346.372.261.681.789	281.248.161.433.631	371.222.272.977.921	211.742.480.311.181	206.716.634.368.893	265.398.117.028.288
3.66_505.2803m/z	505.280.315.958.212	1	365.911.666.666.667	227.998.338.455.919	0.0731499999999996	0	0.923878451858388	0.71319923948888	100.588.773.762.073	Control	CLN6	100 - 16.1	277.188.897.586.335	18.64	182.156.259.424.356	205.915.372.094.189	251.938.640.545.326	347.776.502.433.018	289.864.594.509.072	274.094.697.003.201	319.430.520.101.444	245.908.992.225.758	267.035.125.645.916	38.878.633.808.903	262.994.846.778.765	22.888.789.387.871	269.890.562.209.129	272.636.207.416.138	282.708.058.136.575	319.038.345.055.223	267.779.282.661.443	285.843.361.094.437	291.516.761.046.895	38.210.255.548.838	135.401.586.076.601	354.152.155.880.246	277.218.603.600.432	24.449.182.120.531	307.688.072.221.974	181.068.067.707.026	223.836.540.652.204	270.184.329.602.785	23.576.166.895.414	341.319.090.052.055	239.823.790.829.847	396.834.674.307.592	188.928.769.475.542	210.465.515.879.404	218.837.806.220.364
3.79_551.3793m/z	551.379.314.806.857	1	378.713.333.333.333	236.796.480.353.258	0.109716666666666	0	0.872521363354745	0.699100195507914	100.591.972.155.662	CLN6	Control	100 - 15.9	112.754.954.538.652	16.36	918.869.878.411.545	930.416.739.181.804	129.093.957.469.375	131.937.174.978.215	130.284.487.892.691	889.518.694.477.927	123.937.375.063.094	115.260.899.833.031	114.187.602.182.872	140.297.450.056.793	100.388.020.052.092	901.652.977.521.717	133.051.200.988.473	927.900.205.848.148	100.254.840.289.385	128.550.414.268.302	123.842.305.185.324	94.676.600.101.478	113.494.250.975.851	133.839.375.589.023	136.020.829.455.841	120.580.521.619.821	935.817.805.199.063	743.308.233.664.713	110.145.157.137.018	746.259.631.264.593	102.893.715.313.043	112.712.691.321.582	1.017.985.042.391	138.267.542.421.844	130.053.985.988.095	132.598.427.788.368	953.033.159.470.015	950.976.301.590.347	112.133.011.386.241
3.10_235.1229m/z	235.122.881.719.897	1	310.365	158.432.684.653.267	0.128033333333334	0	0.847189296872841	0.690253523875361	100.596.740.181.575	Control	CLN6	100 - 8.35 - 0.752	764.734.600.287.912	16. Jun	662.481.992.576.719	577.581.967.155.851	973.654.203.193.698	849.410.801.283.565	626.084.292.004.534	662.616.271.794.802	815.562.064.541.001	661.957.137.816.269	110.028.794.653.925	952.448.388.109.287	58.421.126.512.315	669.188.136.082.059	766.568.426.062.732	685.047.788.312.917	746.126.535.005.055	829.943.859.844.843	705.906.861.552.574	789.145.144.937.622	742.959.198.383.272	960.119.676.611.935	727.895.185.621.081	797.083.107.482.287	678.313.770.579.659	594.757.267.307.582	652.855.581.792.639	612.587.634.253.819	71.380.471.965.398	839.625.624.241.786	74.567.430.025.623	807.597.511.540.533	789.613.529.931.496	10.778.144.904.601	68.711.285.603.227	590.344.885.104.029	845.731.124.780.804
1.93_274.0914m/z	274.091.376.501.536	1	193.086.666.666.667	158.537.312.228.937	0.109733333333333	0	0.887312587174352	0.703914221083304	100.615.626.924.835	CLN6	Control	100 - 12.2	20.552.752.301.001	13.86	192.504.508.454.165	194.102.639.573.314	204.194.143.421.845	190.592.370.545.157	187.804.257.262.277	205.365.838.761.501	20.786.464.242.862	198.793.537.476.551	298.242.814.329.103	239.860.624.463.243	192.191.877.982.425	171.537.893.386.602	207.006.711.380.701	20.514.035.700.205	212.745.546.998.217	180.492.604.694.395	236.788.330.277.867	226.040.092.858.108	186.732.577.037.408	235.254.809.143.704	223.234.628.168.081	213.402.283.051.021	145.854.541.238.369	172.160.390.040.981	209.409.024.098.494	215.886.580.031.596	181.840.850.489.356	191.290.451.548.599	190.608.493.451.552	208.303.442.376.828	17.680.592.837.338	25.470.728.983.791	199.661.763.014.203	198.391.755.583.286	177.366.196.359.401
8.35_293.9821m/z	293.982.103.683.723	1	834.745	157.820.824.242.244	0.07315	0	0.909119017566036	0.707638950956488	100.616.908.154.649	Control	CLN6	100 - 18.4	8.865.569.387.766	32.83	687.989.751.296.336	417.293.109.698.397	101.214.495.915.345	869.962.669.946.925	69.290.552.309.547	780.515.833.849.209	955.278.379.383.341	110.143.095.532.738	138.833.371.926.076	168.743.831.342.249	635.896.362.841.074	535.921.995.532.309	761.815.266.586.834	900.258.445.243.524	104.382.444.154.921	626.929.954.709.936	475.535.542.827.429	630.940.875.522.446	955.331.753.235.462	103.683.697.157.694	161.551.446.280.417	954.394.453.466.223	742.597.626.037.767	433.222.423.685.568	791.800.135.066.224	706.320.643.365.231	737.453.627.336.403	111.227.228.222.962	850.194.534.775.579	88.599.291.204.737	121.137.941.531.179	104.512.336.113.738	713.568.984.864.765	426.514.100.003.283	879.164.791.707.654
3.21_460.9819m/z	46.098.194.108.411	1	32.134	182.044.645.116.111	0.0731499999999996	0	0.7640376366625	0.665291492892858	100.630.894.752.091	Control	CLN6	100 - 7.26	736.834.129.651.998	18.66	519.533.177.286.056	658.268.109.750.817	65.882.830.571.776	679.928.480.142.626	703.603.375.991.551	840.727.432.414.774	966.546.557.564.309	732.401.706.217.712	939.985.126.871.204	684.215.607.037.662	708.617.857.417.949	618.853.474.308.019	665.206.333.142.519	567.613.439.142.236	975.274.655.406.065	795.830.377.628.867	245.349.800.570.273	448.686.251.663.744	750.624.669.694.646	877.431.706.928.546	782.271.733.322.258	105.249.091.535.657	515.612.285.104.251	670.807.285.077.956	926.765.901.763.397	862.804.211.768.825	739.588.557.890.652	887.428.853.957.316	574.477.299.111.537	584.173.313.969.616	823.150.092.665.922	104.768.319.558.646	538.849.250.618.992	672.813.961.855.624	572.268.472.938.811
2.12_483.2432m/z	483.243.188.029.972	1	212.053.333.333.333	211.236.502.464.152	0.128016666666666	0	0.889185971574395	0.704222531933192	100.634.270.673.716	CLN6	Control	100 - 17.6	235.019.796.139.098	26.87	126.520.722.845.248	175.941.961.722.462	246.549.105.592.068	336.770.123.832.966	271.213.724.085.422	242.823.639.828.956	304.446.574.770.452	199.526.174.576.917	249.267.761.500.339	296.796.106.891.118	166.984.070.638.038	186.709.827.089.324	303.754.753.400.836	160.269.893.068.426	195.923.715.271.243	296.818.583.111.757	292.660.430.975.483	116.502.632.339.388	124.556.660.617.934	326.295.434.439.402	241.232.854.156.142	284.374.333.520.179	194.489.882.137.776	191.276.806.356.939	245.359.372.712.937	138.819.455.421.831	255.036.813.169.859	256.014.066.099.329	211.326.592.259.485	253.792.640.066.402	226.122.852.045.888	378.755.649.411.784	131.224.721.872.569	179.829.778.428.657	21.415.637.266.509
3.71_463.3270m/z	463.326.961.241.636	1	371.395	21.737.689.453.546	0.109733333333333	0	0.865941230075453	0.696446960858528	100.640.041.388.528	CLN6	Control	100 - 10.4	119.806.996.016.798	18.13	822.008.737.759.718	882.110.790.156.915	118.574.716.514.105	153.897.866.932.558	141.779.547.555.702	103.981.449.419.166	121.952.703.992.872	107.497.167.422.959	138.164.343.563.427	157.866.061.874.396	113.498.873.157.978	116.693.119.740.851	140.780.815.396.547	117.424.741.215.673	104.631.631.684.423	109.756.945.006.445	105.113.773.922.745	117.140.235.744.223	124.874.934.750.741	124.388.898.757.746	135.658.851.566.676	155.800.016.915.081	113.656.306.330.124	691.904.491.800.995	122.183.713.652.892	907.198.679.749.207	773.195.666.070.244	12.982.838.050.859	122.503.411.927.934	126.655.105.796.375	139.850.803.051.432	149.836.617.268.884	852.570.753.340.367	901.602.928.547.964	102.995.835.728.025
7.36_865.5702m/z	865.570.159.761.893	1	73.646	319.498.989.025.973	100.113.333.333.333	0	0.779742526089041	0.670439781354623	100.645.574.374.024	CLN6	Control	100 - 70.8	536.617.050.452.538	Aug 66	539.443.236.263.924	521.927.136.776.047	592.196.101.154.371	626.249.800.860.257	561.155.474.386.334	554.048.218.016.349	526.327.482.191.376	503.629.419.790.485	567.450.869.477.031	609.688.263.866.801	504.456.790.897.553	539.363.128.148.585	49.534.777.119.359	494.914.911.796.708	458.607.939.272.845	491.066.263.148.361	557.202.451.065.602	551.524.166.905.676	547.886.003.436.832	676.967.529.292.502	599.283.934.951.891	590.329.530.397.027	530.260.698.640.815	498.355.008.069.332	461.851.339.535.698	426.486.872.150.122	439.715.927.889.864	414.582.794.491.347	549.704.448.036.618	563.888.028.676.574	557.616.524.255.771	565.144.889.792.889	559.499.559.067.141	53.346.024.134.024	514.390.707.786.486
2.80_343.2112m/z	343.211.214.403.145	1	280.426.666.666.667	186.797.517.790.527	0.109733333333333	0	0.95423336779254	0.717701291002449	100.646.083.508.857	Control	CLN6	100 - 6.15	262.435.900.146.145	Dez 43	290.664.195.214.721	333.490.139.833.922	269.990.436.461.376	232.794.270.038.009	290.543.635.023.139	214.321.930.040.669	26.722.609.789.789	266.843.538.407.306	252.883.303.412.109	279.458.528.402.175	288.988.017.562.548	244.217.484.744.962	225.672.838.239.382	267.659.885.527.063	218.378.285.543.199	22.888.708.490.758	319.473.252.277.495	256.052.391.663.389	306.547.741.527.382	285.864.340.612.258	246.146.026.110.282	227.389.237.954.368	246.321.865.025.202	210.443.958.580.213	17.938.464.950.193	219.197.100.831.338	205.199.999.897.766	217.350.374.427.337	281.284.338.690.869	352.503.548.727.508	336.787.598.145.519	309.027.978.365.468	301.470.994.771.499	340.859.322.968.545	234.517.875.812.132
5.27_715.5047n	715.504.680.983.694	696.486.839.863.694	1	527.083.333.333.333	270.099.693.934.665	0.12805	0	0.943460570458173	0.714854086498726	100.659.129.430.396	CLN6	Control	100 - 20.7 - 6.27 - 8.72	232.260.893.405.541	30.96	229.416.183.445.773	208.221.783.393.051	19.919.103.741.004	183.042.605.996.843	208.223.018.304.427	184.385.212.593.537	214.511.022.749.177	22.870.058.317.636	246.199.475.810.814	214.244.068.521.356	172.808.876.819.005	172.384.567.290.872	191.032.740.933.374	212.769.224.675.972	451.432.673.642.708	399.611.219.725.354	180.035.622.793.996	179.056.553.580.775	199.976.428.973.143	157.657.913.228.392	212.698.172.202.885	220.797.645.149.446	182.190.119.466.937	174.415.873.938.968	158.366.248.869.098	194.677.447.132.709	209.964.592.828.416	247.747.790.804.103	334.304.688.776.492	324.931.429.543.652	364.180.480.425.923	350.839.280.908.193	23.794.580.198.977	212.822.892.305.013
6.35_679.5856m/z	679.585.550.732.227	1	634.515	282.598.951.891.777	0.0365833333333327	0	0.848378304942655	0.690253523875361	100.659.535.098.587	CLN6	Control	100 - 18.1	669.358.369.219.015	22.58	425.114.845.188.035	675.911.301.791.153	83.114.343.704.808	653.390.508.801.934	535.698.847.910.075	932.127.513.971.565	506.693.156.194.548	608.854.110.739.274	548.498.610.604.471	519.340.609.997.637	585.151.318.429.946	856.334.278.925.506	824.868.763.376.955	802.074.830.366.969	79.279.203.221.059	611.739.741.947.505	621.808.487.274.016	768.246.884.573.488	377.558.731.951.413	967.463.085.300.492	81.625.211.050.526	911.577.548.014.957	395.529.304.002.789	884.673.153.496.962	54.621.067.058.193	755.704.968.370.293	641.845.657.708.982	640.555.311.857.097	552.172.966.188.053	613.838.608.337.828	681.679.072.591.242	4.644.456.993.083	44.092.047.586.492	690.847.018.235.845	721.944.065.524.685
4.84_431.3670m/z	431.366.981.782.469	1	48.434	220.058.035.391.827	0.329216666666666	0	0.848828435894078	0.690253523875361	100.659.940.504.885	Control	CLN6	100 - 52.8	809.231.882.768.664	Nov 97	713.922.255.907.923	745.100.410.157.342	9.623.777.022.525	824.164.514.170.913	800.519.447.998.391	775.254.239.752.074	699.573.378.805.546	666.051.716.261.925	954.747.750.509.776	992.443.980.980.102	832.115.444.472.436	894.309.139.217.567	692.458.502.758.483	79.358.135.622.723	879.027.800.783.516	637.175.504.041.888	821.751.646.418.484	877.699.061.216.015	755.060.927.278.958	888.633.950.713.532	101.055.018.255.284	823.694.029.781.267	761.087.404.357.076	777.471.909.372.864	641.456.708.992.039	717.870.800.656.987	710.986.346.989.321	727.721.158.311.232	811.486.474.595.674	774.498.483.736.306	957.833.339.718.309	889.907.699.607.719	740.465.651.502.348	761.565.009.017.345	835.936.181.367.312
4.51_185.1541n	185.154.127.106.815	429.321.231.211.532	1	45.142	225.894.297.504.874	0.22625	0	0.69366664901101	0.645252427299963	100.662.195.192.529	CLN6	Control	100 - 15	101.631.624.443.592	Nov 81	127.094.063.081.182	953.754.430.273.915	104.980.137.122.386	801.726.398.737.416	937.516.573.081.686	109.287.047.783.771	104.252.738.865.934	817.635.774.529.444	107.540.050.061.972	102.470.466.042.548	963.480.218.215.317	918.313.783.430.925	106.509.354.247.016	100.198.690.157.696	106.511.758.928.872	118.018.966.979.218	940.301.152.421.697	925.183.135.731.463	112.601.999.131.147	115.247.912.711.087	120.588.790.192.909	137.092.150.967.011	762.978.755.319.193	82.070.974.853.929	99.078.010.941.519	895.330.310.444.185	897.911.889.718.177	670.739.296.928.673	986.428.143.611.316	797.840.108.402.828	934.747.325.287.547	167.582.980.891.632	13.181.937.871.065	974.829.689.247.527
4.97_690.4521m/z	690.452.056.494.197	1	497.143.333.333.333	270.194.163.301.211	0.0799166666666666	0	0.859869382787812	0.694908196124388	100.663.939.546.186	Control	CLN6	100 - 25.3	348.287.176.076.161	45.43	166.244.155.921.803	331.691.255.669.017	130.120.752.663.006	246.104.111.569.106	202.787.578.166.366	108.720.130.663.635	383.517.031.826.384	255.384.942.671.202	300.819.163.851.638	217.705.192.733.971	500.083.003.419.862	256.605.836.482.003	572.640.201.558.372	492.582.712.089.892	724.453.572.376.669	646.380.543.353.655	101.363.351.996.136	150.836.522.993.076	257.316.460.722.621	133.149.809.114.111	273.633.578.347.019	434.523.844.361.568	570.270.813.095.219	451.368.728.245.034	472.348.714.881.437	353.493.379.979.162	623.271.905.816.805	563.663.074.547.316	289.498.244.400.424	304.248.335.864.797	294.907.203.491.489	298.700.849.362.357	172.425.059.177.554	339.020.688.582.372	113.024.901.598.578
3.05_241.1795m/z	241.179.512.652.013	1	30.488	163.483.947.711.229	0.745116666666667	0	0.868182039250768	0.697399371011585	10.066.525.086.025	CLN6	Control	100 - 16.7	223.427.606.384.719	13.63	257.573.136.668.582	215.459.788.175.606	273.046.757.123.101	260.204.531.360.072	221.490.157.076.912	176.527.197.173.978	215.754.730.416.652	200.699.806.238.816	219.970.944.091.333	275.311.350.954.957	190.025.433.674.912	227.513.463.859.204	237.089.818.260.477	216.974.071.599.461	182.477.502.415.764	204.723.013.065.676	221.921.454.033.216	194.600.777.051.029	264.378.619.794.671	279.635.868.944.104	224.553.174.569.549	240.713.187.582.259	197.584.589.092.322	171.025.671.107.287	222.818.763.624.955	192.041.779.419.571	187.555.322.829.435	187.064.230.145.695	21.927.099.074.711	235.362.779.528.067	229.104.821.577.279	28.358.516.914.202	267.149.621.509.213	220.220.836.397.313	237.172.643.287.538
5.97_761.5966m/z	761.596.571.305.164	1	59.726	289.557.494.064.012	0.116533333333333	0	0.874979367306249	0.700316036221712	100.675.246.246.191	CLN6	Control	100 - 39.6	217.999.978.936.526	14.38	211.130.663.524.004	23.707.274.778.826	161.069.957.239.654	223.463.374.049.538	236.440.769.636.028	223.435.599.580.719	25.178.319.519.941	221.423.003.574.156	243.485.044.979.973	26.365.481.474.125	267.785.155.450.086	195.574.260.010.492	185.346.144.101.744	191.737.925.761.922	177.761.042.828.994	196.835.964.518.188	23.841.119.609.328	198.398.097.100.614	294.317.060.080.691	20.511.601.103.813	191.273.029.650.991	179.547.074.626.725	174.198.601.078.661	26.122.510.013.829	201.375.261.965.503	214.988.984.419.153	205.878.769.573.974	232.797.006.165.118	276.831.641.135.418	194.700.627.856.576	215.567.293.911.726	179.979.292.621.268	218.980.432.427.628	242.311.380.917.113	13.990.786.016.007
5.27_694.4809m/z	694.480.863.615.204	1	527.083.333.333.333	270.130.982.943.895	0.201183333333333	0	0.976425463892978	0.720918359636533	10.068.598.649.701	CLN6	Control	100 - 37.1	196.182.389.048.221	33.65	180.483.047.759.051	172.709.012.861.653	152.325.283.097.821	149.487.846.948.931	152.705.533.244.749	160.708.453.554.722	160.463.982.397.848	191.556.870.565.859	20.152.038.014.376	191.400.828.669.041	141.606.082.264.337	15.111.917.922.082	168.720.490.576.231	17.757.795.650.722	391.907.586.973.675	394.625.689.985.821	152.468.783.828.588	150.143.736.269.814	156.726.610.109.658	104.378.481.869.375	157.653.244.012.575	165.819.845.250.443	16.473.107.122.462	151.812.642.255.073	144.725.571.717.215	152.913.334.590.496	206.477.271.050.819	227.774.816.118.238	297.690.266.709.258	294.330.159.445.696	300.094.513.061.529	289.792.026.134.987	187.193.348.348.663	176.525.390.597.472	132.312.100.727.661
5.05_411.3832m/z	411.383.160.304.532	1	505.136.666.666.667	222.507.041.553.056	0.12805	0	0.903695822462837	0.706160371513	100.693.133.949.267	CLN6	Control	100 - 14.4	122.162.795.716.981	24.65	206.292.103.750.152	254.392.798.105.043	100.475.751.361.815	130.672.632.664.328	117.993.514.722.369	999.549.361.607.837	978.663.959.462.494	933.668.446.074.513	100.251.593.664.526	103.410.173.978.488	109.234.714.539.562	121.430.936.980.822	979.877.292.268.678	826.670.352.705.868	118.786.302.966.317	119.821.267.526.341	152.825.926.471.948	165.424.864.113.267	121.757.940.620.243	108.154.965.047.525	115.276.639.147.014	936.766.147.954	107.188.383.344.677	117.374.361.724.957	921.998.804.633.004	121.851.418.791.705	119.036.523.814.098	102.188.975.408.718	105.238.270.996.639	728.179.454.664.839	166.091.898.802.854	180.045.353.069.519	213.961.976.586.491	2.600.141.550.612	872.747.942.069.117
2.99_325.1487m/z	325.148.686.735.401	1	298.713.333.333.333	181.873.816.111.513	0.18965	0	0.808618397330209	0.678452259185618	100.713.095.997.715	CLN6	Control	100 - 3.97	122.534.803.227.583	Nov 49	136.890.180.850.649	141.036.222.400.234	123.179.473.125.239	125.434.176.065.973	133.566.385.183.133	147.584.337.466.745	126.593.879.311.818	119.473.948.585.906	11.529.717.343.979	12.892.052.493.012	120.038.977.597.931	115.319.012.758.268	114.500.970.301.655	97.031.630.170.762	947.094.771.791.242	120.980.482.273.983	121.204.073.675.665	117.115.812.599.016	133.299.517.841.956	155.959.854.996.921	114.592.767.184.684	140.605.210.349.765	989.209.747.162.142	105.131.971.171.876	11.648.257.938.146	988.517.589.010.542	895.396.424.475.924	115.064.592.430.454	137.516.962.095.556	126.647.010.662.573	123.830.501.378.768	151.911.958.948.071	141.979.712.929.587	144.152.721.592.684	106.995.598.657.515
7.76_348.9883m/z	348.988.323.762.218	1	775.543.333.333.333	168.514.081.389.008	0.0914333333333337	0	0.822662721959577	0.683200688434268	100.715.286.203.947	Control	CLN6	100 - 16	262.703.437.840.099	15.99	184.656.530.620.126	22.414.477.133.422	33.053.757.536.041	332.423.800.574.112	221.285.775.574.913	248.764.652.551.123	213.091.481.253.645	293.346.834.806.025	351.980.463.582.496	304.252.200.206.014	192.498.962.094.519	223.074.028.275.645	272.521.585.192.992	28.513.540.522.509	229.231.928.076.122	266.457.233.189.763	240.506.290.374.313	222.216.067.612.624	285.048.793.621.281	318.375.309.837.892	350.274.630.576.235	324.398.423.020.252	23.766.198.442.004	217.615.305.613.534	213.825.570.681.219	228.024.302.020.095	250.179.869.040.928	235.268.848.195.457	274.135.311.933.484	239.601.517.195.965	300.434.513.284.875	26.568.826.801.339	191.521.999.935.284	229.097.732.970.365	287.110.058.658.337
4.45_297.2787m/z	297.278.721.986.533	1	445.256.666.666.667	192.097.193.840.561	0.262833333333333	0	0.948639013988326	0.71640065160598	100.717.424.972.929	Control	CLN6	100 - 3.86	283.372.666.382.921	Dez 68	360.298.350.285.964	314.989.922.106.302	264.251.350.172.214	29.379.634.620.875	273.221.065.054.053	252.586.986.587.569	282.153.179.422.369	219.496.888.189.801	340.396.362.428.686	304.811.475.873.041	248.831.382.272.734	256.673.165.067.427	26.561.890.642.953	25.873.607.764.523	275.812.795.898.499	289.992.328.228.217	301.100.117.318.748	247.789.727.033.427	248.521.190.694.102	35.012.190.998.373	311.927.920.685.601	350.760.410.372.035	269.562.785.700.833	260.498.349.090.456	24.397.950.549.679	226.301.773.617.918	231.589.376.892.385	256.361.931.706.428	258.325.125.162.192	293.936.270.900.861	322.112.662.769.522	361.073.604.701.712	37.369.412.491.621	321.950.303.072.041	22.953.281.655.123
8.48_179.9702m/z	179.970.179.389.949	1	847.553.333.333.333	165.343.676.226.831	0.098233333333333	0	0.887766577786569	0.703992328306876	100.717.547.338.668	CLN6	Control	100 - 55.9	622.138.687.821.909	20.54	602.785.583.121.994	647.004.401.531.486	983.227.854.061.864	540.898.804.805.826	547.292.928.329.883	493.507.553.144.051	635.928.953.903.934	762.790.912.492.215	577.462.582.034.271	669.498.629.408.888	60.290.040.632.966	590.249.379.582.307	418.305.091.617.897	529.997.555.070.615	716.484.412.834.663	63.588.395.688.099	628.174.467.263.609	431.748.142.239.793	671.160.825.043.188	812.955.617.630.857	669.817.263.593.785	782.170.098.089.485	671.990.562.208.867	448.621.873.940.307	474.981.473.419.754	536.867.118.984.439	66.232.556.014.902	678.009.656.123.477	520.146.237.254.285	446.768.672.666.666	623.287.359.401.235	824.276.709.270.938	625.196.953.630.504	661.301.357.735.849	854.046.946.240.245
3.86_383.1203m/z	383.120.292.639.323	1	386.028.333.333.333	191.174.413.006.229	0.48255	0	0.748276472540403	0.660572507327993	100.717.689.826.278	CLN6	Control	100 - 9.23 - 0.993	575.815.649.633.282	Jun 52	555.412.978.245.426	577.938.795.479.956	57.652.504.444.817	601.470.496.327.377	574.990.831.184.432	593.736.850.447.158	534.905.510.702.874	511.989.712.966.976	621.244.416.137.718	660.639.615.877.351	601.089.520.874.936	579.578.403.069.554	595.074.033.471.983	55.638.435.048.952	545.710.236.990.667	526.359.597.418.418	585.221.147.166.602	574.979.605.704.482	519.994.039.395.301	553.166.125.498.948	600.901.270.418.243	641.222.919.467.332	515.680.541.842.298	575.528.286.872.822	533.591.845.658.946	503.554.158.830.089	531.943.060.393.207	496.251.731.620.056	612.325.431.747.597	635.454.257.440.686	660.869.087.589.826	606.716.922.217.698	576.063.050.823.844	590.709.598.318.733	500.778.585.154.892
9.22_348.9999m/z	348.999.934.495.621	1	922.055	16.851.375.645.054	0.0183	0	0.989756923549809	0.724212378624446	100.722.039.228.788	Control	CLN6	100 - 13.1	717.960.740.826.912	17.77	506.653.095.395.884	720.614.038.669.496	658.607.904.197.068	69.458.789.075.333	526.589.467.976.958	752.086.931.323.777	639.258.381.451.021	825.845.985.670.998	101.518.912.974.485	846.323.230.546.601	733.820.515.114.195	643.753.844.479.053	660.915.750.117.362	604.639.822.367.328	797.213.273.650.459	778.923.850.849.069	536.136.205.180.138	70.470.593.173.665	704.749.574.924.112	937.659.653.002.259	114.445.193.875.452	643.178.477.535.787	531.589.955.026.717	638.086.718.449.735	630.381.540.840.059	704.337.784.166.515	595.401.530.179.486	702.596.704.201.931	692.535.561.372.042	603.228.123.905.301	898.513.359.650.154	819.818.794.305.186	525.490.291.503.645	736.537.558.396.287	572.077.028.763.469
6.05_774.5803m/z	774.580.266.991.336	1	605.255	2.893.696.459.322	0.0548500000000001	0	0.978245601887528	0.721234603022665	100.727.294.766.676	CLN6	Control	100 - 3.79	24.928.027.702.163	48.85	271.734.664.947.633	363.740.566.900.987	0.682568379010534	146.258.139.728.434	165.437.878.130.076	404.191.245.056.265	0.481932260617508	314.231.160.507.421	270.903.533.889.054	218.098.667.067.938	47.426.703.451.708	206.603.145.324.494	31.147.229.749.929	385.726.184.707.745	189.204.256.701.684	150.165.593.405.179	449.517.727.729.694	452.902.306.221.318	321.955.860.565.754	0.518784433776424	164.112.234.172.617	243.362.757.897.632	127.325.009.437.328	387.213.785.575.133	135.320.067.040.238	32.377.183.451.442	227.607.084.727.537	154.834.950.424.734	23.925.716.423.911	365.558.994.928.734	199.147.212.315.379	115.920.411.255.517	281.837.670.770.377	371.778.198.395.339	0.592889468383004
7.18_285.0292m/z	285.029.247.627.116	1	718.171.666.666.667	16.700.556.735.773	0.07315	0	0.969386160703177	0.719765483230442	100.728.396.718.829	Control	CLN6	100 - 0.128	929.787.637.614.329	25.30	575.151.997.232.203	720.026.982.144.381	988.678.797.400.256	125.022.008.528.162	75.872.851.231.093	867.885.790.845.986	925.351.402.906.936	73.828.177.688.066	146.796.134.612.867	123.104.021.161.495	703.128.445.775.053	737.982.769.275.898	994.261.132.557.622	940.401.102.280.841	926.586.723.243.548	943.338.031.663.391	497.464.968.649.895	70.529.230.703.349	101.056.268.144.012	122.979.812.796.735	84.020.847.523.631	118.694.967.213.949	658.020.972.758.319	910.473.597.806.257	111.002.681.194.046	844.994.662.405.668	103.725.923.184.653	796.366.491.441.014	873.611.175.574.052	687.928.173.463.951	11.356.957.983.028	135.194.905.382.355	596.535.960.070.066	735.937.529.592.452	858.781.720.070.187
8.61_144.9987n	144.998.700.819.906	349.007.710.606.887	1	861.026.666.666.667	172.090.812.689.958	0.10975	0	0.895337078537888	0.705621946660802	100.730.365.097.323	CLN6	Control	100 - 13.8	306.777.670.650.682	15.84	220.869.349.672.486	234.736.962.712.902	382.265.766.684.353	315.398.207.731.135	283.316.014.394.677	294.021.295.778.244	242.120.903.429.465	364.419.809.233.081	378.488.501.260.768	338.405.180.848.848	308.747.795.325.463	292.954.416.779.875	305.984.946.717.332	298.477.353.886.549	293.515.886.068.286	354.720.339.887.445	226.181.489.608.444	26.711.604.862.411	301.624.083.418.846	32.272.838.514.827	344.997.994.668.639	376.956.937.832.976	244.651.653.776.559	260.871.752.428.703	286.347.745.202.757	265.842.398.692.898	322.135.855.535.122	264.168.967.839.809	298.832.279.888.609	316.027.611.642.641	389.671.652.170.656	384.698.255.557.759	229.081.199.736.726	239.923.981.638.133
5.63_736.5279m/z	736.527.858.789.094	1	562.511.666.666.667	27.965.896.525.107	0.262833333333333	0	0.907328199889878	0.707413808401161	100.731.947.249.167	Control	CLN6	100 - 47.5 - 14	255.868.381.781.323	15.18	214.659.782.072.499	219.952.068.365.964	20.446.906.944.643	196.763.348.371.347	232.820.664.319.647	274.258.522.834.825	318.869.315.855.793	341.468.029.118.726	246.866.329.622.635	230.996.808.790.786	254.487.985.825.494	286.334.561.598.966	250.454.872.733.089	280.141.532.429.357	249.901.773.117.079	261.702.034.036.475	229.830.001.274.113	259.732.656.037.349	301.904.210.058.219	242.167.853.655.167	240.637.999.922.146	260.128.819.848.923	29.155.983.655.255	295.686.929.759.461	279.098.702.100.324	299.183.358.527.563	295.430.270.659.601	273.090.354.826.215	235.258.579.087.088	226.503.146.986.595	179.798.503.697.512	183.882.885.508.334	22.264.076.244.762	224.812.383.196.966	17.760.500.136.352
9.28_278.9784m/z	278.978.439.824.245	1	927.543.333.333.333	15.309.471.383.316	0.109733333333333	0	0.896010724666614	0.705621946660802	100.735.829.975.418	Control	CLN6	100 - 0.819	137.676.669.593.572	25.59	888.492.660.103.373	884.324.801.740.988	123.101.485.802.719	150.704.451.895.179	104.402.448.095.528	908.176.286.437.811	125.361.386.192.625	142.331.711.242.105	210.286.396.830.988	185.669.506.206.494	139.172.686.000.887	107.671.962.968.694	134.501.743.056.806	143.025.265.852.466	168.137.491.447.911	184.270.143.706.988	92.137.258.153.881	101.709.796.766.051	107.376.792.402.075	144.121.082.406.677	180.073.450.866.572	176.909.596.696.067	115.341.608.563.574	104.108.828.075.277	132.847.150.705.119	108.286.050.280.279	135.668.680.116.794	133.407.021.638.596	146.710.914.922.405	121.644.139.602.524	202.525.095.261.608	199.959.247.039.653	921.526.526.136.692	903.865.863.488.012	106.927.857.660.991
5.45_396.7959n	396.795.914.344.423	852.616.372.211.444	1	545.371.666.666.667	309.114.016.868.403	0.134816666666667	0	0.958427219573988	0.717701291002449	100.738.431.313.003	Control	CLN6	100 - 21.2 - 2.15	660.790.568.145.826	15.87	431.810.319.524.365	600.118.558.344.669	571.385.313.653.694	59.249.305.370.543	654.273.374.662.233	579.170.656.090.547	689.507.879.161.988	63.869.653.639.188	650.472.204.544.503	56.704.642.536.164	732.439.106.087.709	619.081.805.633.908	782.529.910.457.558	809.124.993.127.153	811.159.244.863.643	765.840.237.587.611	530.799.003.016.965	618.483.146.818.425	731.995.882.545.595	507.696.922.719.791	451.878.825.261.757	599.263.605.341.315	714.589.224.443.243	662.289.138.807.531	712.741.884.121.825	747.552.923.440.407	955.799.781.041.709	800.868.538.023.653	714.737.564.227.796	623.042.796.224.484	54.487.156.455.016	656.038.289.748.552	447.864.885.743.643	613.379.470.829.608
5.97_787.6068n	787.606.796.293.182	832.605.974.012.314	1	59.726	309.384.712.518.256	0.226266666666667	0	0.837789117906134	0.687203127255878	100.741.198.215.691	CLN6	Control	100 - 47.7 - 23.2 - 6.1 - 0.517	378.276.791.095.808	15.40	326.945.462.646.843	328.506.763.517.389	343.635.630.140.241	305.532.067.212.913	407.809.341.634.119	370.789.749.954.808	506.734.070.837.593	506.264.751.208.988	368.159.470.216.444	334.015.571.426.752	40.233.900.740.148	352.354.254.342.523	352.991.684.886.521	38.892.084.613.598	351.794.932.762.875	405.635.053.207.452	41.311.674.930.937	458.137.854.916.698	479.066.527.527.541	374.051.886.799.742	411.452.670.908.666	381.191.415.354.159	416.110.832.560.076	415.793.007.084.738	375.922.037.464.489	382.924.159.673.716	363.130.860.941.241	39.171.009.875.006	327.443.493.883.122	308.141.205.978.129	265.664.702.662.111	244.040.719.288.917	339.101.187.841.039	335.765.828.215.756
6.57_826.6289m/z	826.628.876.308.637	1	657.141.666.666.667	299.006.024.076.679	0.146333333333333	0	0.775030506204531	0.669563640311545	100.749.085.495.331	Control	CLN6	100 - 26.5	333.909.056.230.797	17. Nov	301.921.405.685.347	281.895.426.156.367	257.379.722.785.102	243.383.696.175.999	364.492.706.040.045	272.514.703.807.935	428.195.856.950.475	390.337.972.611.712	29.642.657.872.988	374.601.769.323.778	384.574.090.689.071	401.347.782.698.519	289.670.836.709.687	3.657.803.677.409	309.495.366.119.837	340.803.945.318.395	356.752.328.090.896	347.876.263.805.807	445.627.760.076.014	166.442.634.029.395	316.440.661.704.529	377.112.305.390.631	438.840.487.819.428	403.069.009.376.774	427.472.991.294.566	402.198.490.093.194	35.861.312.536.631	381.420.416.541.656	282.429.176.540.361	308.450.227.600.524	166.400.798.644.554	163.398.223.318.116	313.146.744.639.572	288.124.512.932.945	22.356.401.454.728
4.05_240.6565n	240.656.492.384.748	480.305.708.337.497	1	405.021.666.666.667	226.603.628.571.298	0.171633333333333	0	0.834594545362553	0.687203127255878	100.754.696.176.421	Control	CLN6	100 - 46.5 - 3.87	118.505.426.620.089	Nov 52	139.241.178.922.101	131.334.816.965.951	119.066.903.623.644	114.749.504.029.423	100.613.495.990.802	881.378.072.575.749	103.535.022.200.919	102.500.809.125.061	109.718.155.563.388	106.688.354.368.583	123.499.887.788.493	125.096.501.923.201	122.916.073.767.607	124.998.567.073.744	1.301.861.968.653	139.601.041.471.045	100.108.285.235.143	102.566.570.972.839	108.765.476.379.741	119.489.730.980.664	101.800.474.531.548	112.432.233.816.107	12.813.166.205.809	10.956.897.599.174	142.634.588.670.801	143.268.382.556.394	128.071.433.965.116	130.648.733.372.832	120.188.149.293.461	111.442.429.866.997	11.044.433.574.243	126.525.362.487.525	144.418.120.339.151	13.423.694.270.393
2.05_249.0879m/z	249.087.886.396.853	1	204.738.333.333.333	154.270.478.761.409	0.20795	0	0.772143336714292	0.668527753384989	100.760.743.603.172	CLN6	Control	100 - 14.3	468.564.915.634.037	Nov 71	427.586.958.883.926	377.765.808.043.663	455.094.948.278.908	429.019.885.881.861	460.389.857.844.614	483.413.150.171.702	459.264.887.134.124	546.725.152.627.526	533.123.462.530.668	562.704.998.017.268	452.993.459.927.831	456.161.638.563.606	471.797.499.297.887	366.010.413.822.581	502.117.355.609.609	512.869.173.508.824	4.366.175.748.282	484.442.221.316.409	359.567.276.704.347	539.888.265.394.607	463.249.425.680.293	51.518.828.907.196	406.305.109.731.181	414.033.917.425.061	372.693.183.053.449	396.526.364.857.334	528.255.042.960.561	402.531.410.350.873	47.434.956.640.232	400.363.022.068.373	690.846.412.987.934	555.578.926.323.949	443.484.501.938.162	386.113.357.458.044	395.302.522.422.751
3.82_424.1781m/z	424.178.100.904.796	1	38.237	218.322.984.086.646	0.182883333333333	0	0.966317308475275	0.719596594242941	100.764.233.885.182	Control	CLN6	100 - 15 - 1.27	445.130.230.854.432	18.44	586.269.286.089.556	546.343.788.452.657	430.697.774.923.233	419.333.454.496.793	532.174.266.419.704	484.874.193.610.369	351.083.133.842.506	326.729.991.407.895	515.429.939.189.647	451.533.059.406.368	323.371.440.945.455	389.383.213.726.947	356.688.443.146.806	389.878.141.380.131	474.800.078.942.695	489.476.923.658.019	431.634.543.346.242	414.887.536.674.561	352.348.529.470.273	363.286.747.305.365	588.317.919.308.583	56.791.291.198.485	365.333.717.135.819	367.471.803.637.085	494.559.319.959.584	455.140.371.018.878	31.827.691.931.718	349.415.362.494.917	367.174.290.895.605	38.610.756.627.561	629.383.557.359.292	670.832.597.487.072	608.066.586.085.122	558.416.431.540.624	374.110.759.684.104
3.79_522.2797m/z	52.227.973.716.133	1	378.713.333.333.333	22.958.571.542.487	0.0731333333333333	0	0.73257896893266	0.655876659733859	10.077.346.312.666	Control	CLN6	100 - 22.5 - 66.1	344.389.146.228.364	31.63	165.263.244.267.092	133.679.830.922.641	158.172.833.548.389	193.312.769.441.363	470.291.505.386.335	344.283.102.661.928	517.172.125.096.484	366.372.601.318.427	485.881.519.340.512	415.587.381.052.557	242.605.567.821.962	236.091.773.875.071	395.540.739.500.976	242.464.698.739.632	414.519.668.296.605	686.694.525.975.859	205.794.747.401.915	23.270.419.478.491	445.519.603.724.796	439.978.428.694.342	436.482.323.235.983	491.386.259.614.184	389.577.764.882.123	24.263.556.053.286	449.330.717.746.805	463.998.380.029.325	24.322.476.351.386	385.578.835.695.242	2.745.588.722.721	144.695.489.336.925	299.840.623.893.184	364.919.774.295.267	171.407.677.548.866	136.633.774.796.258	137.391.373.639.491
4.59_804.2220n	804.221.993.593.023	803.214.717.161.023	1	458.738.333.333.333	29.517.153.428.205	0.10975	0	0.919724529004571	0.711647117591644	100.777.656.057.238	CLN6	Control	100 - 62.2 - 27.4 - 3.78 - 0.0757	468.330.841.679.457	17. Jun	381.830.241.455.461	351.879.854.090.467	399.292.702.805.247	544.144.728.306.524	4.079.510.773.128	376.136.660.109.789	539.903.904.061.409	441.646.191.133.847	519.623.767.149.156	632.250.844.262.455	380.321.767.187.946	476.884.972.998.758	599.992.311.687.407	444.672.182.074.764	467.558.934.496.173	529.203.327.739.116	489.318.772.277.175	432.934.121.795.885	394.779.026.444.009	48.726.150.262.606	510.326.008.822.742	573.347.899.488.434	421.537.917.505.427	354.585.220.408.709	427.630.097.536.648	320.821.386.589.273	454.749.551.143.137	459.197.982.683.347	433.745.044.499.781	5.259.501.603.063	510.179.230.189.355	639.107.153.350.892	396.026.564.745.562	359.655.397.581.703
2.93_340.1366n	340.136.618.934.761	385.121.057.635.501	1	293.228.333.333.333	196.683.627.236.519	0.390833333333333	0	0.795268854054819	0.673320772536246	100.785.915.219.713	Control	CLN6	100 - 8.68 - 0.15	143.177.199.213.318	Jun 84	130.677.326.976.241	146.203.957.754.292	124.571.067.393.761	142.754.136.239.621	151.160.132.186.299	136.665.957.448.714	149.242.760.939.741	148.656.695.749.414	15.148.106.063.121	149.789.685.513.607	131.239.280.146.984	12.786.674.186.234	136.457.004.235.005	148.721.140.041.008	156.587.756.259.227	140.896.854.621.563	119.786.688.719.578	134.658.355.166.501	144.586.092.888.028	142.888.242.046.162	13.021.260.728.847	155.921.097.844.199	138.822.500.958.938	138.299.968.510.876	15.562.526.816.166	152.574.866.646.264	146.380.051.552.878	140.079.169.539.307	129.005.874.838.416	147.626.573.277.732	149.830.441.900.791	164.537.388.073.295	135.535.867.183.454	149.434.649.193.129
2.71_312.1144m/z	312.114.416.007.437	1	271.281.666.666.667	17.503.611.304.533	0.128033333333334	0	0.840379961058156	0.688153969998465	100.787.036.657.844	CLN6	Control	100 - 18.7	287.622.655.564.243	14.88	243.821.216.114.055	271.628.126.852.878	252.156.759.496.601	259.023.091.176.789	260.452.494.663.335	245.703.642.107.797	285.458.619.839.147	262.439.156.803.935	368.747.856.089.779	354.408.903.612.493	250.213.204.291.899	267.917.909.207.319	335.441.475.595.033	297.627.693.395.238	289.517.938.670.681	357.404.401.110.905	235.993.496.831.199	23.848.123.735.197	366.096.576.901.067	258.444.784.598.274	290.886.889.241.853	361.947.510.191.885	259.599.623.746.541	268.971.132.946.041	376.861.168.507.457	264.049.475.539.274	302.784.048.454.872	277.638.840.081.156	223.985.212.114.221	223.254.125.828.848	295.804.523.719.753	321.227.543.058.387	252.886.409.053.584	277.630.335.530.743	219.027.267.720.548
6.02_529.4622m/z	52.946.220.340.765	1	601.595	241.148.606.860.132	0.964566666666666	0	0.875869706014839	0.700732047647439	100.787.097.121.628	CLN6	Control	100 - 33.6 - 4.27	104.444.339.433.162	Sep 71	817.804.390.863.768	841.772.080.973.101	119.020.778.752.492	111.655.941.660.817	936.367.816.294.824	980.925.791.106.837	106.786.040.579.348	106.221.287.173.447	127.087.189.428.066	11.595.172.386.138	100.799.373.010.322	101.361.495.285.918	988.269.478.903.767	106.217.796.580.422	109.535.600.243.918	109.958.248.540.237	906.408.989.497.286	9.551.043.560.824	102.981.873.838.432	10.812.960.485.961	117.930.284.876.919	113.612.518.593.724	945.773.340.722.682	908.425.269.155.601	911.586.607.442.813	979.600.780.705.416	108.375.497.568.263	102.238.524.565.178	103.290.160.168.233	103.074.929.152.943	123.194.314.907.094	114.541.254.185.784	848.210.090.204.167	860.372.848.676.136	1.033.832.922.987
9.20_575.0265m/z	575.026.456.078.534	1	920.225	213.293.755.344.163	0.0731333333333328	0	0.927569984772205	0.71319923948888	100.796.009.424.729	CLN6	Control	100 - 16.9	413.185.552.204.431	25. Mrz	306.480.602.294.961	381.411.096.083.691	622.444.230.693.849	45.859.412.103.244	320.956.160.918.156	265.101.641.714.937	51.610.681.763.448	27.643.048.053.012	538.796.398.448.369	530.624.406.490.196	457.545.032.217.355	3.485.902.871.336	421.659.145.187.645	400.270.061.423.021	33.481.166.060.316	43.114.669.286.492	341.064.204.475.762	470.385.551.327.515	468.920.199.694.871	598.026.879.424.618	447.796.637.895.366	418.493.218.093.367	440.561.918.238.714	467.282.594.816.702	351.161.710.008.079	379.822.836.036.946	357.488.752.428.379	258.126.650.473.965	283.701.986.228.573	328.178.989.216.525	634.360.240.712.609	313.388.114.603.483	317.875.450.685.543	389.839.195.990.986	540.664.701.709.612
6.64_905.6334m/z	905.633.383.039.791	1	664.456.666.666.667	323.224.662.773.901	0.128	0	0.960510072344559	0.717701291002449	100.797.296.737.311	Control	CLN6	100 - 14.9	119.039.662.298.448	28.47	180.437.266.091.817	17.257.936.597.328	113.156.473.861.243	109.364.203.809.037	152.238.666.664.497	142.871.929.131.167	116.223.834.972.176	86.547.555.669.113	118.413.389.624.387	100.351.403.688.418	140.299.216.723.399	129.275.184.418.774	975.555.248.898.374	964.272.563.587.073	757.071.567.882.878	581.206.951.377.048	18.755.437.735.577	13.487.812.866.608	825.027.106.678.168	15.348.338.225.994	133.460.899.117.181	976.711.492.712.679	160.702.245.290.523	150.073.668.775.832	140.173.797.603.137	87.646.836.546.247	100.676.640.702.921	106.624.441.670.161	866.293.499.531.675	130.848.540.303.447	582.081.541.597.495	935.002.744.319.226	187.145.864.534.039	17.639.287.888.178	982.894.662.201.343
5.36_794.5321m/z	79.453.213.789.659	1	536.228.333.333.333	293.220.370.569.089	0.0914666666666673	0	0.951343212808327	0.717075408993919	10.080.471.850.711	Control	CLN6	100 - 9.79	762.791.874.465.582	36.94	124.424.267.480.414	648.145.390.914.038	658.938.203.546.613	654.270.724.904.393	103.772.708.536.808	105.570.205.383.815	135.349.350.222.831	708.804.132.203.981	913.743.215.063.842	801.156.976.047.835	501.761.236.906.562	58.360.468.147.188	503.535.270.647.851	457.978.827.268.685	374.732.775.426.516	609.404.033.517.961	122.358.267.076.185	123.406.565.954.367	975.143.076.053.789	679.579.738.450.837	701.827.645.347.627	453.488.687.729.332	845.970.935.855.621	117.784.872.521.176	709.918.999.675.676	507.487.874.811.538	463.810.826.820.954	366.312.787.145.251	631.097.050.417.727	635.918.549.123.541	993.561.384.671.039	6.050.553.798.291	129.050.320.984.068	662.467.559.737.038	572.363.931.895.494
3.27_273.1502m/z	273.150.249.835.617	1	326.826.666.666.667	185.670.900.184.244	0.0549000000000004	0	0.948324374762528	0.71640065160598	100.815.001.847.884	Control	CLN6	100 - 6.23	221.727.140.853.179	32.60	444.002.175.914.603	296.142.996.166.688	22.338.998.901.874	244.219.950.798.335	310.803.510.009.478	226.974.672.847.355	200.256.859.925.581	148.895.333.527.588	170.802.219.111.726	20.517.463.036.772	203.099.389.215.877	188.904.107.436.806	183.275.089.703.527	1.615.233.479.729	153.912.988.800.639	15.757.744.693.888	376.679.751.298.806	213.582.243.636.714	316.749.101.455.716	327.122.365.798.479	130.046.214.539.547	192.559.838.068.646	268.276.374.156.952	129.994.793.453.852	200.641.900.027.852	261.950.430.907.544	14.251.144.012.766	183.077.022.101.036	184.098.792.614.621	202.410.637.799.761	174.391.439.723.655	243.541.907.940.016	46.051.003.136.043	302.686.913.698.628	194.040.005.227.611
8.59_276.9822m/z	276.982.223.249.773	1	8.592	154.914.917.106.432	101.933.333.333.333	0	0.859006681221669	0.694908196124388	100.827.361.742.836	CLN6	Control	100 - 7.38	230.538.635.349.875	17.74	169.574.634.971.425	178.026.199.880.928	261.692.034.065.697	240.166.747.489.858	191.972.931.060.603	185.591.205.732.409	233.285.082.536.636	24.467.908.701.098	31.939.853.354.848	291.257.987.067.439	209.676.795.699.326	20.861.917.839.901	221.478.103.354.094	22.319.365.125.406	255.746.561.281.851	2.542.594.322.452	162.324.193.379.704	180.781.154.208.683	228.063.152.852.658	239.802.881.475.346	282.667.283.277.299	287.273.379.295.436	18.219.062.312.222	172.171.354.548.423	209.112.724.853.247	219.233.386.992.422	237.540.336.381.947	219.549.478.579.395	23.376.207.745.758	202.303.985.511.396	308.933.129.394.114	292.641.232.853.227	175.879.364.347.178	181.960.072.319.666	227.309.754.932.089
2.58_213.0554m/z	213.055.378.878.348	1	258.478.333.333.333	147.244.082.783.995	0.18315	0	0.800504853972778	0.674789988921088	100.841.948.473.328	CLN6	Control	100 - 4.13	73.147.291.702.109	Okt 15	728.279.414.283.023	714.279.509.306.685	792.692.667.856.176	744.192.182.681.602	86.253.874.881.787	63.440.694.072.997	857.917.563.121.815	666.165.992.234.685	801.821.667.263.979	768.130.504.129.378	702.278.486.618.561	583.630.575.826.435	702.302.787.770.891	739.682.866.517.071	704.713.005.512.136	700.533.759.667.166	744.306.085.748.299	819.315.531.151.887	71.056.743.365.846	789.500.530.849.401	848.900.531.917.071	754.896.385.967.139	65.407.885.218.992	634.800.446.614.283	666.669.405.182.434	661.569.319.272.103	633.110.198.603.317	667.323.593.861.438	720.965.704.005.991	609.250.523.476.294	794.661.932.088.725	895.934.909.208.062	755.356.604.322.444	730.063.053.959.641	688.545.131.723.865
7.92_285.0391n	285.039.106.496.923	321.982.511.423.703	1	792.001.666.666.667	167.529.429.777.184	0.592	0	0.877536689823148	0.70093288292787	100.845.800.113.814	CLN6	Control	100 - 57.7 - 0.126	399.907.634.760.201	15.23	304.907.686.321.535	303.805.104.896.674	452.083.145.326.478	435.245.189.402.246	359.791.767.498.336	353.458.415.792.699	376.887.163.339.632	407.621.608.498.599	52.964.188.978.674	498.944.282.547.408	364.805.150.938.089	370.034.859.679.377	400.088.619.601.083	417.613.871.012.591	415.543.398.441.263	40.805.000.308.047	331.301.153.987.079	362.816.845.647.934	391.199.967.997.788	470.343.927.981.798	481.630.018.234.751	465.266.369.628.002	317.350.430.104.007	32.190.756.583.904	359.776.424.897.382	337.838.883.636.846	3.853.856.064.926	362.725.038.206.268	397.658.676.838.641	406.088.221.522.287	499.239.024.049.096	454.329.190.449.978	31.624.405.421.151	310.518.333.228.797
5.49_671.4645m/z	671.464.543.150.565	1	54.903	266.455.486.788.868	0.116516666666667	0	0.882961967937505	0.702304655042361	100.851.994.219.201	Control	CLN6	100 - 15.2	247.873.885.730.966	20.54	171.067.647.683.759	22.950.110.699.483	169.491.447.098.994	251.806.395.913.974	249.766.661.179.627	262.210.618.191.169	212.958.752.300.952	183.800.873.454.687	258.525.006.782.356	336.710.393.942.195	258.764.930.646.799	255.370.609.593.929	269.560.724.845.249	271.782.106.583.599	344.918.384.700.544	206.242.029.200.171	192.160.113.876.341	239.943.682.358.971	240.900.175.583.872	185.416.916.016.142	255.242.696.343.292	248.217.410.498.394	12.057.283.103.525	251.857.048.225.504	227.367.498.590.103	220.057.769.605.614	294.270.234.467.186	366.991.946.339.002	269.974.505.292.126	376.199.632.878.564	335.472.709.735.386	141.337.000.849.707	177.427.886.783.048	234.572.428.407.468	147.222.896.717.924
2.93_383.2312m/z	383.231.217.033.521	2	293.228.333.333.333	386.712.105.609.421	0.0548500000000001	0	0.729649358797497	0.655092177495466	100.857.451.990.783	Control	CLN6	100 - 18	351.268.098.731.872	20. Sep	269.252.103.640.637	327.403.349.693.407	375.155.891.746.097	280.660.383.887.238	337.437.363.199.267	357.516.061.499.124	274.073.748.523.807	441.771.649.526.678	374.118.074.983.661	435.848.124.572.039	350.250.095.531.159	265.576.051.943.345	275.937.487.916.791	320.505.151.151.265	505.476.114.760.134	381.526.346.361.908	223.756.949.809.028	133.505.158.739.208	386.639.354.249.998	329.269.802.064.581	453.208.471.513.776	280.663.794.752.324	220.088.715.782.734	45.950.874.218.657	451.346.417.837.955	519.144.489.060.913	451.491.271.864.761	416.453.808.133.752	234.491.026.455.568	205.629.780.415.993	442.414.980.786.263	412.676.816.056.531	27.926.280.864.727	334.638.032.086.059	325.866.219.499.545
2.62_209.0719m/z	209.071.937.955.366	1	262.138.333.333.333	143.982.987.900.693	0.128266666666667	0	0.934002140934348	0.713829317476206	100.874.175.954.214	Control	CLN6	100 - 6.11	440.887.602.874.288	18.91	339.184.806.197.869	336.995.704.828.268	460.447.571.771.507	597.180.993.937.836	387.247.268.928.527	328.088.974.501.111	543.618.406.682.759	470.259.584.473.394	487.950.278.296.688	565.717.651.613.773	367.762.176.382.397	426.435.801.012.138	39.198.272.849.188	416.294.079.560.807	395.964.824.582.921	477.939.059.108.918	447.355.120.772.197	391.348.408.787.239	370.432.531.406.522	543.443.846.956.399	497.293.922.167.072	525.487.560.558.278	460.416.105.735.052	307.372.347.268.036	368.930.573.851.343	342.713.988.760.591	349.997.038.479.419	378.966.313.207.374	424.347.330.857.105	498.409.640.118.858	493.538.252.299.472	654.148.664.763.652	351.795.586.175.696	34.444.235.097.408	399.951.894.111.463
5.68_792.6005m/z	792.600.451.642.995	1	567.998.333.333.333	305.748.436.504.225	0.0365833333333336	0	0.84677441920877	0.690253523875361	100.883.959.685.199	Control	CLN6	100 - 77.3 - 53.1 - 17.3	100.700.984.863.023	20.75	126.638.508.652.131	758.102.009.591.502	132.599.297.035.161	843.588.848.941.741	118.818.207.710.384	611.152.483.674.291	111.030.707.410.585	127.629.866.347.087	914.953.930.453.127	965.423.224.140.143	828.290.838.226.013	748.460.606.892.865	946.487.204.808.844	841.202.706.775.664	855.157.921.745.905	149.099.490.189.873	644.927.507.721.386	102.846.353.696.135	11.443.518.018.652	114.969.560.493.003	824.204.095.647.973	130.870.239.377.474	135.825.452.665.652	759.049.681.898.364	868.683.158.014.004	104.064.460.249.855	946.830.773.818.344	115.672.353.193.352	948.945.266.295.223	705.594.279.814.728	103.685.637.213.171	119.023.044.412.213	131.346.886.917.166	774.853.906.802.578	115.177.803.637.932
4.23_711.3058m/z	711.305.796.093.979	1	42.331	286.197.945.115.233	0.09145	0	0.841524634143016	0.688333612758915	100.885.169.222.637	Control	CLN6	100 - 31.8 - 1.73	617.681.128.360.676	24.42	506.411.749.142.593	572.194.496.644.656	778.095.932.465.958	557.099.230.993.077	381.830.131.086.438	452.115.262.586.498	457.293.754.484.839	787.552.247.307.273	928.041.091.035.616	713.957.512.908.641	536.000.830.438.561	394.522.676.387.902	498.475.266.504.668	650.670.071.872.311	785.309.467.165.928	796.615.516.034.909	42.038.448.535.352	53.594.689.932.467	70.794.315.734.484	733.850.800.926.241	831.297.152.424.641	970.759.123.416.929	479.621.064.376.655	49.082.917.995.462	571.950.687.134.991	78.626.249.719.828	567.988.086.835.526	642.814.390.838.229	598.154.033.143.693	56.016.902.149.904	490.276.635.530.366	494.650.838.468.577	525.239.972.075.722	584.838.366.824.739	67.586.618.123.076
4.34_582.3770m/z	582.377.022.987.346	1	434.283.333.333.333	255.962.804.813.109	0.10975	0	0.792624967256474	0.673320772536246	100.889.341.621.079	CLN6	Control	100 - 25 - 0.763	433.526.932.071.913	15. Mai	457.887.083.974.523	41.435.071.812.252	395.352.217.473.641	444.491.946.780.487	343.119.262.047.962	288.574.471.495.758	384.506.867.178.428	422.047.568.421.786	440.357.286.391.021	481.837.573.850.291	433.589.482.747.763	428.963.084.905.707	444.569.211.997.306	469.524.945.284	571.010.185.305.588	516.249.007.173.832	292.811.538.067.611	283.339.039.291.674	431.325.196.346.278	391.244.322.615.336	427.742.962.130.052	422.213.553.975.208	378.979.051.847.669	376.420.584.920.664	531.498.670.222.661	600.401.075.966.637	523.981.413.753.143	550.838.167.063.255	438.080.503.353.867	371.881.527.073.518	421.024.017.861.984	433.504.507.520.786	474.911.175.753.336	423.506.689.946.238	343.409.060.908.712
7.97_349.0036m/z	349.003.594.757.718	1	797.488.333.333.333	170.299.504.126.618	0.0365666666666673	0	0.768883093017198	0.666871377665021	100.892.344.948.231	CLN6	Control	100 - 10.8	881.862.276.563.337	16.85	693.721.283.786.533	60.381.515.924.175	117.335.673.790.181	981.278.373.313.501	727.567.556.777.282	746.559.649.051.982	815.283.153.225.353	793.509.439.325.086	108.498.128.990.369	94.781.948.631.568	873.448.553.821.999	907.208.273.472.109	100.899.952.682.455	896.470.168.205.581	962.248.538.153.354	893.529.235.693.133	621.054.508.421.562	80.420.761.715.405	743.879.728.091.163	116.997.952.484.368	104.814.512.960.134	114.919.590.844.531	657.374.534.469.077	756.281.869.647.828	925.128.029.200.998	773.340.924.497.481	752.725.972.514.667	692.085.981.259.159	644.400.761.680.238	860.253.434.758.559	107.037.940.248.612	131.656.863.938.452	719.513.613.855.304	617.157.756.087.731	101.919.584.022.729
2.16_427.2189m/z	427.218.924.108.583	1	215.711.666.666.667	197.474.754.692.544	0.164616666666666	0	0.809781718532092	0.67885301732822	10.090.720.278.146	CLN6	Control	100 - 20.3 - 1.79	327.355.301.147.674	13. Dez	349.376.439.437.845	314.213.545.800.294	342.671.344.140.542	37.726.030.615.989	380.067.981.754.285	306.363.745.604.561	38.340.120.924.596	271.341.301.049.312	297.979.388.217.208	401.725.764.224.798	262.755.361.993.812	281.786.100.478.749	344.542.827.127.796	302.762.852.076.029	292.233.999.788.561	329.202.651.263.148	328.765.246.279.663	301.185.439.226.427	277.519.100.837.294	375.224.173.311.142	313.379.027.570.434	42.267.271.036.506	303.831.240.476.928	249.894.635.924.453	306.529.874.135.539	276.697.978.809.092	282.021.691.052.606	29.424.699.828.571	334.981.201.892.048	339.740.767.876.347	345.130.252.626.321	438.775.252.119.764	362.366.141.000.765	321.156.771.058.871	297.649.638.197.553
6.40_905.6092m/z	905.609.207.435.862	1	640.001.666.666.667	32.322.497.217.319	0.171366666666667	0	0.834707214389941	0.687203127255878	100.908.982.906.233	Control	CLN6	100 - 42.1 - 59.6 - 13 - 4.05	157.864.552.631.357	Nov 17	166.816.262.172.282	157.195.498.501.335	144.241.157.418.939	139.493.464.347.902	155.659.365.011.211	158.061.811.002.881	148.814.064.887.188	167.963.226.637.081	131.430.392.795.807	12.060.387.263.155	182.812.213.017.161	167.895.487.262.274	175.270.709.632.368	181.061.317.165.528	160.668.535.121.711	145.092.892.710.028	147.513.506.575.188	164.659.571.181.224	165.428.571.124.695	138.924.110.188.452	129.242.065.683.449	149.045.250.254.321	182.212.248.895.031	185.279.728.571.534	168.937.660.678.849	169.736.487.703.996	180.601.557.081.573	168.227.429.470.525	159.571.917.168.344	151.300.052.456.174	130.781.036.273.805	134.371.648.794.544	173.018.436.151.003	160.669.071.713.939	125.290.103.923.411
7.52_321.9843m/z	321.984.330.467.525	1	751.765	169.316.038.894.794	0.18965	0	0.862424043298125	0.695482760648675	100.925.145.999.045	CLN6	Control	100 - 97.2 - 2.92	967.835.730.486.763	14.74	765.027.818.805.866	707.170.315.572.614	117.071.635.639.938	101.093.562.117.559	849.232.791.504.308	895.152.118.264.518	931.955.777.347.776	104.203.255.490.488	123.858.496.389.502	114.497.048.076.948	86.440.432.203.915	898.189.038.596.195	101.648.894.132.738	103.138.039.628.108	951.795.046.476.288	967.335.144.428.696	757.998.323.615.681	866.275.129.734.086	969.051.512.640.512	104.141.729.691.578	109.676.209.166.286	118.642.555.059.715	805.110.170.619.291	753.478.508.781.201	884.092.083.249.371	858.957.834.791.563	952.796.031.534.317	89.382.760.498.398	101.404.261.172.893	927.797.565.947.023	119.972.533.597.479	113.566.497.445.932	793.471.302.486.704	722.796.767.273.461	101.690.236.394.939
2.93_383.6008m/z	383.600.821.143.905	1	293.228.333.333.333	19.672.525.417.914	0.0548500000000001	0	0.780826811734778	0.670439781354623	1.009.294.660.908	CLN6	Control	100 - 15.9	187.304.962.124.274	15.55	15.463.075.786.657	170.774.764.285.937	16.493.057.850.472	171.836.382.410.143	19.161.745.604.629	184.114.634.825.071	167.689.021.779.618	240.568.157.748.674	189.906.102.822.575	221.667.828.971.881	154.016.902.895.108	173.712.017.254.437	178.033.651.020.705	20.747.826.782.895	25.235.451.603.508	173.548.353.692.621	134.650.729.359.586	111.717.593.936.163	15.165.922.336.319	190.935.672.630.432	228.518.190.005.135	214.703.817.543.444	183.613.344.009.523	18.727.471.276.828	187.975.275.576.937	235.199.687.739.898	195.916.689.646.817	222.634.389.763.328	1.683.501.223.044	164.623.399.631.099	230.209.797.217.014	161.298.289.065.789	160.379.878.787.165	174.548.400.632.193	143.261.255.599.794
3.57_341.1777m/z	341.177.664.903.561	1	356.766.666.666.667	188.703.187.299.008	0.134816666666667	0	0.761661534827989	0.664984869275478	100.932.604.908.557	Control	CLN6	100 - 9.39	562.054.561.875.948	16.45	802.536.660.931.094	711.859.778.279.927	476.503.718.730.287	604.256.149.342.551	800.975.449.373.415	548.630.026.291.183	48.272.726.316.858	334.659.124.406.555	523.733.665.250.157	556.216.322.174.896	563.145.320.367.243	406.005.077.269.346	447.328.293.064.346	466.427.901.798.922	622.237.359.481.669	562.537.834.977.203	665.472.240.627.229	588.915.725.206.435	497.788.248.143.214	712.687.614.114.213	55.254.503.675.731	692.192.970.163.066	588.659.070.542.821	473.181.574.240.192	506.222.827.840.123	446.528.332.290.727	44.517.523.231.081	534.789.362.252.878	499.352.319.791.331	674.148.535.057.439	465.466.673.639.576	649.747.227.037.808	832.374.711.074.289	727.589.853.762.606	413.898.512.102.279
2.34_319.1341m/z	319.134.140.098.287	1	Feb 34	178.427.280.355.226	0.0731666666666668	0	0.991639227616355	0.724823676693896	100.942.290.632.105	Control	CLN6	100 - 5.55	128.249.812.946.825	18.70	116.872.599.367.229	124.497.691.927.809	130.975.960.405.267	154.618.184.563.579	0.969643795620226	0.944974473683289	136.112.730.504.873	129.478.528.391.092	0.9506181256816	167.039.933.106.878	120.612.789.489.336	110.578.617.625.918	164.610.012.467.959	143.142.657.744.047	145.153.671.441.221	102.624.713.428.525	144.174.855.800.102	118.266.756.248.846	135.889.327.258.831	165.434.921.792.544	168.076.637.347.495	155.454.016.582.008	131.389.534.818.654	0.831204370785321	128.017.227.612.919	0.621602661789758	0.919870697440584	0.931571799826461	120.635.706.871.551	158.209.835.509.278	136.244.704.752.879	159.778.529.569.876	121.217.884.324.354	127.248.736.657.679	113.767.748.292.415
9.44_293.9732m/z	2.939.731.570.798	1	944.001.666.666.667	156.066.824.569.764	0.0548833333333327	0	0.902331899739099	0.706160371513	100.945.025.482.579	Control	CLN6	100 - 6.88	919.734.304.253.455	18.34	769.368.762.796.668	752.476.311.930.675	103.981.083.799.354	100.024.928.060.809	596.069.274.404.418	914.545.034.141.415	956.250.894.970.074	113.635.460.660.401	120.071.079.716.258	960.484.508.594.293	863.257.889.469.198	770.701.977.213.477	105.201.525.699.441	830.933.902.109.478	103.845.704.795.897	696.296.828.905.788	724.544.768.062.419	496.623.408.781.421	676.745.163.674.215	90.410.723.444.784	122.326.225.211.878	12.131.918.198.728	658.666.556.671.092	670.755.796.504.498	105.448.352.386.022	729.385.668.366.994	121.168.856.817.084	803.115.897.502.263	930.782.448.154.824	992.609.780.501.277	13.381.160.489.892	10.876.699.323.766	797.973.641.352.995	769.103.897.231.529	903.195.802.668.967
3.77_389.2908m/z	389.290.762.315.826	1	376.885	202.178.274.121.807	0.128033333333333	0	0.753363320606931	0.662220048410412	100.950.642.217.026	CLN6	Control	100 - 11.7	169.910.680.464.392	Nov 62	148.787.488.286.272	143.775.931.320.137	174.871.806.274.413	209.449.388.289.351	16.941.661.020.768	146.575.667.097.744	189.291.565.691.844	144.467.439.620.772	182.291.394.305.983	191.290.100.883.022	163.079.927.500.556	161.964.555.560.593	185.245.404.655.088	164.544.891.408.416	154.878.095.352.016	188.640.620.976.388	185.902.602.807.189	150.529.439.581.706	152.835.512.746.115	209.001.420.421.094	179.504.851.133.579	203.768.137.785.175	161.323.929.614.117	136.092.787.520.752	130.527.783.058.418	134.133.705.826.958	147.215.518.052.445	159.806.801.626.772	157.428.770.764.454	179.803.706.929.717	178.099.189.922.671	226.996.216.370.337	154.319.358.358.121	146.952.970.283.797	151.896.360.050.415
5.45_553.5068n	553.506.775.731.464	552.499.499.299.464	1	545.371.666.666.667	264.582.462.184.322	0.116516666666667	0	0.539008707581917	0.590536847473937	100.951.583.594.645	Control	CLN6	100 - 26 - 5.04 - 0.141	55.869.754.655.756	49.11	38.906.531.495.456	434.365.208.347.237	43.473.776.875.934	447.737.247.240.518	930.213.992.204.932	107.100.427.280.378	921.345.819.200.032	106.242.776.842.084	104.207.980.126.476	104.165.249.931.597	181.523.710.677.599	165.674.193.466.283	192.350.953.666.999	175.124.020.854.004	204.749.697.495.488	160.846.710.242.901	715.116.046.651.963	702.536.201.871.281	107.785.848.347.678	989.254.140.662.399	885.498.599.457.148	733.151.403.713.666	22.386.004.032.629	254.908.373.240.352	205.698.413.585.999	246.696.587.325.904	588.036.480.802.559	446.218.168.613.059	412.789.780.213.573	400.677.077.539.548	484.578.381.316.386	572.282.566.124.051	403.530.635.907.155	443.963.443.453.118
2.45_402.2062m/z	402.206.221.194.886	1	244.973.333.333.333	203.709.310.745.544	0.116516666666667	0	0.897245639458893	0.705621946660802	100.995.333.900.754	Control	CLN6	100 - 11.3 - 0.52	496.474.215.363.229	18.69	421.377.298.785.099	390.205.404.925.519	435.228.581.559.422	525.239.036.747.591	466.014.782.879.555	439.950.191.769.949	62.887.750.985.963	486.691.817.219.777	370.482.454.920.139	647.918.014.132.691	426.111.390.138.469	536.267.095.711.034	567.159.588.413.749	374.653.327.449.453	517.892.533.337.439	631.232.406.390.648	531.263.827.605.848	393.358.477.610.358	390.230.696.686.584	55.296.029.684.479	434.752.048.627.215	576.152.216.167.655	42.079.986.787.404	372.435.218.085.761	505.201.751.597.864	438.330.242.400.696	4.411.594.532.689	451.580.081.400.484	486.575.953.110.906	580.303.690.860.033	667.162.651.226.923	701.320.972.443.607	437.043.968.711.139	398.827.834.033.761	378.046.288.519.721
8.99_321.9784m/z	321.978.414.662.649	1	899.431.666.666.667	16.752.955.795.324	0.0548500000000001	0	0.880371978239518	0.701854969517416	101.004.614.807.487	Control	CLN6	100 - 63.1 - 1.7	414.628.638.897.115	Sep 44	379.796.684.323.003	383.500.409.496.786	480.063.022.092.996	487.036.199.730.237	368.283.750.248.384	39.974.293.208.206	383.362.288.409.317	41.888.739.395.067	458.392.721.864.192	456.461.248.573.131	390.478.932.111.161	401.962.288.752.167	385.375.086.572.608	37.893.923.400.555	415.640.404.575.541	380.151.777.831.849	366.411.091.396.619	377.804.889.823.847	414.923.341.755.666	469.052.723.744.205	481.023.529.494.824	496.965.914.237.104	358.459.510.487.443	366.171.763.125.835	398.712.431.223.444	329.503.926.843.115	43.132.060.355.746	344.269.388.388.416	444.402.932.890.835	432.490.078.968.606	488.890.180.765.137	433.655.915.651.281	393.917.400.625.111	391.974.677.285.309	416.990.178.143.986
5.25_303.2323m/z	303.232.257.957.826	1	525.255	188.157.459.689.295	0.0914166666666665	0	0.978277150172916	0.721234603022665	101.018.243.010.941	Control	CLN6	100 - 8.65	298.266.860.645.709	42.83	362.072.703.859.682	332.646.446.238.357	189.862.162.249.285	234.606.977.597.015	281.048.416.086.516	311.516.464.379.115	267.369.823.507.051	280.472.217.183.774	238.421.195.582.849	310.616.629.251.098	22.025.548.164.985	0.766621692996872	240.877.031.684.861	235.370.811.039.888	603.319.837.358.727	539.047.910.418.887	226.519.745.683.953	109.723.184.855.448	200.281.339.807.143	152.498.805.147.147	273.060.530.493.815	325.225.865.543.056	22.180.738.863.866	197.642.238.594.717	19.109.340.952.459	277.471.545.990.862	351.362.947.241.922	5.111.204.664.211	477.745.516.955.292	352.076.515.701.895	34.591.844.210.625	558.721.827.625.498	375.534.448.374.522	339.996.986.145.272	164.917.215.481.335
5.18_887.0045m/z	887.004.474.316.236	1	51.794	306.568.142.824.097	0.0914666666666664	0	0.93596275355332	0.713829317476206	101.023.826.848.491	Control	CLN6	100	386.815.489.693.639	19.59	307.279.372.067.042	324.442.758.490.649	322.782.091.950.144	318.607.003.623.698	475.511.740.511.724	385.594.917.651.395	456.249.058.383.322	443.877.373.437.817	322.907.468.298.117	351.095.219.048.012	410.793.982.153.625	488.393.766.586.735	457.513.540.946.923	298.313.569.532.122	280.100.936.702.777	482.862.076.805.887	322.400.036.510.757	401.854.441.825.807	297.581.473.156.934	416.811.414.395.297	334.957.014.185.227	358.201.379.336.856	497.935.823.792.082	522.766.847.695.956	514.346.975.049.105	280.546.891.714.003	383.724.563.600.024	379.321.602.986.918	458.534.851.073.546	349.426.915.661.141	244.190.600.600.097	426.447.003.514.472	318.703.918.456.073	331.612.020.242.167	280.373.525.619.946
4.53_431.3680m/z	431.368.049.322.835	1	45.325	220.058.008.396.928	0.0365833333333336	0	0.944844954517799	0.714854086498726	101.031.743.116.768	CLN6	Control	100 - 21.9	698.231.417.878.436	22.79	557.331.778.964.571	809.876.496.760.387	546.377.399.776.265	857.268.124.293.862	622.518.185.249.899	828.975.209.072.419	776.859.923.844.987	904.079.149.206.733	822.294.114.159.528	935.355.861.180.907	278.243.935.727.354	594.733.492.720.497	964.528.926.292.394	639.166.570.381.394	583.198.346.054.833	450.895.172.368.941	591.032.165.616.319	849.786.867.242.725	816.068.623.201.502	904.815.168.443.605	402.605.208.552.996	568.823.633.372.256	742.058.470.638.252	538.721.554.134.013	522.530.455.341.163	712.322.685.591.169	679.363.094.604.025	882.028.458.747.295	604.621.802.751.882	92.827.685.845.768	757.320.685.325.949	557.240.757.029.786	57.805.319.192.513	827.772.462.812.115	474.591.873.944.454
2.51_197.1537m/z	197.153.737.752.456	1	251.136.666.666.667	155.186.027.912.308	0.11675	0	0.734000438642313	0.656442934197945	101.038.823.464.156	CLN6	Control	100 - 5.9	40.995.780.863.239	13.56	3.540.243.202.745	396.289.954.083.632	415.708.446.253.357	397.752.854.013.766	494.051.676.570.981	406.989.414.964.578	513.090.548.896.776	341.028.775.068.343	410.357.286.431.857	485.508.323.357.911	393.666.157.136.211	418.396.199.580.308	391.619.631.624.982	389.436.030.126.858	300.777.112.804.226	450.628.206.929.954	468.437.028.819.015	323.207.384.347.604	332.809.400.238.563	576.988.684.048.761	49.939.167.827.757	506.644.558.237.551	382.550.595.600.406	36.065.822.600.009	370.540.831.612.801	25.367.646.270.734	372.594.047.326.094	35.773.639.952.357	363.452.145.829.451	497.245.384.396.306	455.791.035.495.386	370.161.843.676.169	367.186.828.524.285	40.504.683.441.451	361.090.796.586.218
8.22_321.9846m/z	32.198.461.823.249	1	821.941.666.666.667	165.748.335.240.885	0.0731833333333327	0	0.804429172760405	0.676657704979837	101.047.613.871.824	CLN6	Control	100 - 46.6	469.011.479.424.216	Dez 82	388.989.690.068.355	380.569.401.973.048	624.955.907.759.622	510.196.938.251.059	449.452.990.587.207	408.300.173.223.712	484.762.124.214.096	468.213.872.020.739	541.084.135.840.632	520.653.137.748.373	434.752.722.607.882	449.589.934.966.618	462.119.194.803.451	459.997.596.326.033	457.681.244.596.549	462.864.605.800.084	417.752.958.703.522	430.875.561.220.584	47.855.080.989.277	529.978.145.576.131	55.971.686.402.941	517.732.635.111.751	418.827.318.348.731	418.894.288.671.047	374.146.527.187.021	415.503.445.515.885	433.407.381.264.076	376.161.304.528.316	492.205.382.765.773	475.587.578.478.806	55.227.895.013.309	534.764.692.041.508	403.452.199.312.455	388.978.902.835.562	542.846.383.319.937
6.81_463.2545m/z	463.254.512.790.075	1	680.915	215.470.480.013.368	0.1463	0	0.831623120050694	0.685838834345104	101.057.277.045.126	CLN6	Control	100 - 0.414	925.088.578.217.695	30.80	140.176.701.138.154	105.641.566.024.177	947.750.339.039.647	924.103.721.070.543	137.125.988.511.852	142.322.497.799.608	833.318.637.576.324	562.733.581.381.784	724.196.174.118.171	629.151.777.155.365	991.629.001.255.087	794.779.922.187.423	863.803.673.820.292	105.633.119.922.096	515.985.465.447.199	704.966.224.472.418	164.355.651.935.842	155.841.005.966.171	118.162.734.410.109	817.075.984.249.162	586.116.661.842.399	738.225.645.798.085	120.509.256.598.151	114.864.098.561.577	696.923.881.432.337	633.981.233.263.676	659.232.171.655.036	843.338.922.331.806	816.325.041.455.739	562.785.481.896.327	970.392.790.646.158	584.837.218.894.772	14.538.842.496.472	107.975.944.027.221	823.230.627.072.978
5.68_833.6156n	833.615.551.343.804	854.590.219.163.804	1	567.998.333.333.333	311.191.134.051.483	0.292616666666667	0	0.9600322787581	0.717701291002449	101.063.459.629.161	Control	CLN6	100 - 51.8 - 15.7 - 1.97	434.044.601.750.087	14.61	407.098.281.796.779	429.419.180.385.891	462.010.842.600.318	433.864.754.148.366	3.514.844.349.778	370.027.271.038.224	40.430.819.425.899	404.763.636.071.383	335.051.972.925.171	327.792.032.690.578	527.222.159.646.293	524.265.662.379.013	449.581.815.826.213	493.828.649.294.457	470.055.269.471.385	480.862.389.945.683	361.267.222.972.397	403.588.056.115.034	395.103.703.831.387	340.221.267.722.388	354.928.922.891.569	356.446.004.884.078	538.593.833.333.655	587.997.184.800.441	524.623.816.751.981	542.596.912.901.029	4.795.303.325.304	510.812.509.256.757	456.047.478.750.335	409.105.093.002.593	349.059.756.382.462	334.791.531.874.879	422.234.062.548.985	43.890.812.234.789
5.92_789.5558m/z	789.555.838.584.714	1	591.771.666.666.667	297.440.510.701.307	0.0548833333333327	0	0.920061762702763	0.711647117591644	10.108.571.146.388	Control	CLN6	100 - 17.2	87.574.955.430.854	18.36	791.315.240.204.486	948.108.999.411.662	55.601.475.224.489	822.846.940.946.472	870.949.749.580.721	118.561.622.008.426	105.614.328.082.962	969.540.577.973.617	793.536.672.232.574	952.183.906.228.497	830.687.299.445.127	970.214.882.556.337	637.050.597.257.603	977.441.419.943.692	706.465.211.594.527	793.381.256.333.568	910.854.334.951.689	130.326.434.516.774	113.996.486.497.855	736.877.220.422.676	779.719.420.311.436	839.882.982.497.845	78.126.906.451.782	12.038.829.381.357	699.741.589.605.277	784.945.664.066.723	960.304.461.918.382	828.043.493.408.824	706.185.250.093.481	655.513.762.375.429	946.068.972.176.012	735.474.504.309.056	820.736.081.601.191	969.059.510.427.454	482.963.027.600.921
3.27_229.1614m/z	229.161.427.878.039	1	326.826.666.666.667	171.295.033.002.645	0.07315	0	0.788815044120556	0.672886413242844	101.087.882.772.357	CLN6	Control	100 - 10	214.441.668.368.142	21.88	427.583.563.794.746	274.172.116.156.855	230.727.496.657.487	299.630.336.534.898	273.334.018.894.889	227.416.135.937.653	151.506.934.316.033	166.770.191.552.672	19.111.714.429.965	277.951.755.515.987	158.474.861.441.143	218.611.232.256.964	133.083.878.866.701	210.791.589.616.357	0.657530896136615	124.142.348.434.573	247.728.664.156.965	284.672.784.394.458	289.772.057.904.919	253.506.990.848.358	1.621.082.040.378	166.116.128.566.526	196.255.692.709.712	203.615.478.321.163	241.589.567.906.587	209.664.901.712.756	159.150.977.496.321	24.032.133.146.178	154.437.686.237.927	213.161.104.524.235	230.419.379.825.745	141.621.453.309.006	443.480.980.620.679	280.230.539.759.343	200.413.478.035.565
3.29_513.0878m/z	513.087.796.860.037	1	328.655	220.141.488.471.469	0.109733333333334	0	0.701980058127527	0.649210576371781	101.094.447.110.622	Control	CLN6	100 - 15.3	665.639.051.035.607	100.04	484.526.961.049.986	441.915.527.855.175	0.877965497256811	120.028.432.389.731	966.982.017.522.921	912.555.564.291.243	235.597.217.854.404	210.212.901.501.338	347.102.086.787.614	290.863.352.403.732	465.389.551.782.446	544.439.621.109.126	355.954.632.603.077	509.486.425.805.308	282.487.770.352.237	267.295.940.198.426	280.237.733.248.381	290.141.656.667.997	237.379.714.110.534	154.869.555.163.827	23.100.894.607.246	268.125.170.100.593	727.450.110.263.571	621.868.071.359.196	249.434.328.857.843	214.220.055.417.069	423.782.831.099.374	376.873.591.448.612	547.849.467.255.982	574.570.345.662.419	111.482.451.415.992	207.516.279.178.449	502.541.514.731.267	451.680.603.537.532	0.762614432391069
4.97_605.3743m/z	605.374.326.778.789	1	497.143.333.333.333	271.648.297.814.714	0.061633333333333	0	0.927256292738808	0.71319923948888	101.099.853.185.678	Control	CLN6	100 - 20.2	277.106.799.281.714	31.87	206.063.380.488.817	228.455.857.264.753	370.115.069.424.254	337.074.265.136.745	128.411.307.799.151	103.260.372.730.617	245.394.381.567.474	334.069.573.108.425	258.786.495.859.642	316.161.936.856.002	289.500.298.430.641	173.526.100.419.449	330.921.420.607.143	323.753.120.208.255	329.345.030.308.101	410.636.391.781.427	212.024.882.728.249	252.373.975.133.225	397.767.961.852.719	389.919.872.692.772	235.914.275.539.279	453.647.617.793.058	216.956.797.392.652	181.255.363.620.808	396.295.870.748.165	417.863.923.718.112	305.254.714.110.955	273.758.377.586.606	264.277.197.513.771	19.151.890.297.741	196.146.011.259.567	0.487330438400756	21.372.474.946.923	233.504.081.632.645	321.487.683.138.188
3.16_305.0695m/z	305.069.546.158.528	1	315.853.333.333.333	178.911.537.630.583	0.128033333333333	0	0.954920932671037	0.717701291002449	101.101.570.024.376	Control	CLN6	100 - 9.51 - 0.767	162.503.605.091.509	18. Apr	148.594.714.892.779	172.315.051.272.811	207.295.830.373.693	21.635.635.798.184	156.004.519.763.441	142.189.186.205.993	126.346.713.562.192	118.727.862.374.367	165.262.809.667.158	213.011.936.655.994	136.762.029.950.569	15.189.334.302.896	15.901.448.295.181	143.101.464.737.131	159.510.689.137.854	155.341.300.918.238	129.770.674.353.559	106.905.378.371.072	155.111.094.316.762	207.028.044.713.338	204.210.809.236.149	190.676.468.091.863	146.357.168.006.688	142.578.781.332.457	128.490.738.030.506	129.201.368.101.458	146.378.693.788.444	150.681.328.842.985	148.874.051.569.254	198.447.476.551.369	225.149.664.005.571	190.195.942.152.668	154.119.417.713.009	176.122.723.578.546	180.060.369.697.225
4.75_537.3355m/z	537.335.528.930.945	1	475.196.666.666.667	235.117.370.188.236	0.109716666666667	0	0.908852554800563	0.707638950956488	101.108.119.754.354	CLN6	Control	100	533.928.278.446.049	20.44	517.071.655.314.759	407.924.421.573.039	677.308.580.565.278	603.854.677.773.833	85.461.063.352.476	478.292.126.858.523	410.050.516.894.212	512.752.236.753.571	565.859.329.812.876	509.572.497.465.092	422.838.445.330.191	628.879.727.615.335	535.513.990.478.909	370.257.107.914.208	5.341.421.708.564	513.924.336.405.802	609.848.995.447.643	801.193.735.800.824	481.924.583.294.741	570.870.599.966.457	466.753.757.857.111	636.390.897.981.966	518.220.073.904.896	374.772.324.217.613	397.388.758.922.444	51.010.044.886.384	387.578.895.859.774	538.461.526.006.404	560.118.329.358.276	621.654.736.658.436	486.033.170.936.384	487.914.089.580.017	536.296.210.067.194	416.938.390.529.224	588.320.725.968.463
5.20_718.4806m/z	718.480.573.777.326	1	519.765	273.817.499.814.633	0.182899999999999	0	0.625554636579681	0.620884595168819	101.112.786.134.003	Control	CLN6	100 - 49	283.764.710.143.473	33.90	196.788.045.712.898	198.835.099.693.723	16.901.358.317.684	170.249.455.060.045	167.359.217.358.562	163.148.735.283.809	169.386.633.096.085	155.585.448.730.683	22.258.575.390.982	203.559.638.048.392	308.603.080.805.384	286.351.211.008.614	362.129.780.579.798	399.557.066.630.849	614.815.558.587.314	70.229.997.181.891	181.536.888.532.956	175.338.163.619.966	167.342.165.050.751	129.330.023.955.047	206.845.353.898.963	204.844.690.147.505	282.130.530.870.507	308.367.773.530.927	286.058.469.842.228	296.168.322.687.397	421.721.050.258.881	426.767.311.073.272	349.166.421.839.702	383.269.640.140.736	341.045.537.290.014	380.303.019.556.721	204.104.560.784.933	203.228.789.606.006	146.807.816.712.056
5.97_725.5511n	725.551.135.553.923	770.568.766.735.424	1	59.726	287.366.248.442.952	0.226233333333333	0	0.696655725381954	0.646203593529393	101.124.886.393.682	CLN6	Control	100 - 47.9	555.572.754.498.416	17.57	522.024.052.165.981	45.539.394.581.571	419.305.220.281.035	422.190.337.460.027	531.868.131.852.851	505.739.658.018.191	642.262.688.052.017	691.992.559.528.884	467.030.208.900.895	456.189.387.942.449	690.286.424.752.672	665.074.176.299.405	55.188.039.742.933	678.439.958.837.986	604.630.843.163.827	584.856.081.473.398	41.764.941.967.103	478.219.737.508.648	51.176.203.197.523	384.575.694.744.131	425.974.853.230.335	423.298.831.256.714	738.030.473.133.918	758.885.158.044.223	62.474.399.317.705	759.433.773.922.194	736.700.349.381.943	766.421.969.868.081	517.944.914.804.238	461.495.536.159.881	366.588.718.441.243	418.557.915.056.386	541.432.735.410.944	465.456.856.181.773
2.93_383.2913m/z	383.291.336.920.954	1	293.228.333.333.333	196.733.757.917.616	0.0914333333333333	0	0.794462766172986	0.673320772536246	101.128.337.340.049	CLN6	Control	100	701.606.215.586.445	Nov 61	637.436.418.071.375	714.691.363.332.489	555.811.768.693.247	633.686.376.182.235	669.789.085.886.822	649.183.995.632.148	584.830.025.852.993	811.918.063.884.675	789.585.922.859.783	753.913.010.729.411	655.380.623.980.293	698.885.517.006.651	671.722.519.340.588	759.172.987.543.302	816.740.547.486.676	822.951.222.900.431	585.712.525.606.785	510.598.917.974.872	683.254.651.935.706	697.992.675.871.901	796.674.662.665.048	735.591.757.566.396	624.591.311.695.628	708.177.000.218.031	619.361.440.722.467	761.797.710.501.627	745.824.909.704.946	756.355.753.061.187	6.523.393.154.145	661.920.851.090.004	790.932.045.743.999	76.932.340.931.714	661.136.095.271.723	730.484.008.787.473	482.786.712.943.335
7.20_846.6691m/z	846.669.125.636.007	1	719.998.333.333.333	328.279.596.136.107	0.0914333333333328	0	0.959695983134932	0.717701291002449	10.113.349.397.598	Control	CLN6	100 - 4.34	657.850.343.055.336	31.40	963.578.092.741.399	954.545.204.866.985	92.621.327.972.282	608.695.476.060.827	821.256.820.684.856	638.710.163.834.636	464.945.844.489.875	426.578.969.641.806	851.179.007.025.731	66.380.818.567.749	479.392.263.966.198	44.465.467.512.978	775.503.786.730.441	601.782.024.873.219	312.364.417.450.247	474.427.353.798.589	991.653.497.029.838	751.659.338.246.199	469.811.583.849.904	810.592.794.457.328	363.774.872.523.594	529.995.760.792.608	632.981.772.680.328	956.446.555.780.775	884.056.916.225.372	59.437.171.011.013	226.969.921.727.133	595.916.239.410.558	703.656.463.660.828	620.064.627.769.832	789.628.620.775.869	604.024.813.845.071	999.403.610.562.285	975.637.937.708.933	804.523.203.697.466
2.49_457.0345m/z	457.034.489.135.032	1	24.863	200.522.280.504.478	0.079933333333333	0	0.880871467986122	0.701897714062225	101.133.868.215.134	Control	CLN6	100 - 6.01	481.590.545.238.382	21.34	337.528.048.647.329	290.917.534.089.415	58.641.141.002.637	549.143.635.017.803	435.850.466.156.987	321.748.467.535.757	501.293.508.290.529	455.539.762.962.874	620.062.174.505.108	55.588.345.245.626	403.431.642.331.348	429.380.784.378.733	479.847.782.563.466	576.991.748.920.824	587.887.928.688.498	487.140.293.035.865	318.503.071.000.268	366.160.504.442.741	387.578.570.283.381	407.187.294.571.873	673.358.987.071.659	478.066.550.800.002	351.203.317.124.097	298.769.614.490.554	627.836.952.602.167	510.027.598.080.319	533.928.396.819.839	589.716.331.795.976	343.925.138.920.345	298.150.124.255.536	712.056.150.193.721	808.980.121.361.637	350.077.230.922.179	297.345.983.778.649	509.366.035.456.056
2.32_355.1104m/z	355.110.421.694.437	1	23.217	180.952.743.401.754	0.128	0	0.945244366602443	0.714854086498726	101.141.115.324.757	Control	CLN6	100 - 5.98	511.394.240.397.221	18. Okt	460.085.442.658.546	448.911.421.136.064	465.327.140.122.369	665.536.015.779.637	477.065.370.787.841	443.822.017.359.585	65.521.375.476.682	350.178.369.210.136	566.109.826.698.091	657.356.384.423.061	470.504.174.953.992	465.698.137.066.782	522.609.885.463.136	515.906.433.722.243	397.939.084.717.086	527.728.252.302.417	512.191.780.703.848	40.353.729.348.402	477.996.753.832.575	71.354.164.023.248	641.393.172.816.201	628.477.323.527.379	481.056.451.740.871	346.701.405.150.672	443.284.176.002.852	398.260.001.567.498	435.610.175.768.774	438.085.596.843.088	434.602.608.069.244	656.057.110.374.676	522.690.009.081.637	648.822.347.159.722	477.191.268.693.051	458.831.086.152.915	404.190.362.775.474
0.76_56.9994n	569.994.016.305.789	158.997.006.131.158	1	0.76435	133.405.241.183.157	0.354816666666667	0	0.62746188235765	0.622152658315135	101.154.082.092.329	CLN6	Control	100 - 0.751	451.303.734.402.761	13.62	33.645.850.172.928	411.288.146.838.394	430.352.475.889.294	418.361.630.770.278	463.451.206.645.059	545.129.439.431.847	488.579.609.556.801	504.897.552.695.316	529.245.823.676.794	482.454.009.389.084	427.993.728.792.039	398.973.892.653.414	377.262.653.661.674	397.972.680.325.941	542.470.296.982.116	465.968.101.406.845	29.010.869.291.111	319.149.050.143.028	450.958.901.434.087	49.799.315.716.524	529.178.426.472.809	504.662.813.513.309	306.188.243.111.288	339.431.482.750.528	401.123.461.389.559	417.669.655.929.948	426.177.865.149.692	411.011.285.439.955	41.940.541.677.913	396.666.009.873.601	75.629.969.201.426	672.451.724.585.731	348.967.918.600.099	420.376.444.551.367
1.41_351.1328m/z	351.132.802.750.143	1	141.175	195.809.958.780.268	0.329183333333333	0	0.985709510960414	0.723254476988666	101.165.140.626.958	Control	CLN6	100 - 13.2	295.564.104.913.956	34.66	21.216.661.584.331	233.511.755.249.684	225.956.856.392.898	218.221.286.341.109	461.240.012.862.282	443.429.522.551.093	449.303.078.152.244	398.244.777.819.965	226.085.637.825.044	245.528.256.259.619	210.576.620.835.574	32.366.806.298.084	231.373.199.945.037	145.844.965.445.738	273.458.874.655.503	375.950.952.232.829	170.415.939.031.618	17.752.120.282.955	163.085.010.394.708	202.874.408.360.978	298.435.620.404.467	297.421.901.606.027	213.420.333.458.937	202.065.738.734.391	347.175.678.081.255	353.933.717.601.597	344.976.339.055.074	372.139.803.036.549	265.221.342.767.184	24.329.715.215.541	544.926.201.983.095	532.115.289.122.458	220.054.901.114.789	238.671.700.576.341	196.269.625.994.808
8.26_173.0293m/z	173.029.291.021.231	1	8.256	135.815.973.491.446	0.409133333333333	0	0.836578376451925	0.687203127255878	101.167.823.386.413	CLN6	Control	100 - 1.18	348.866.081.257.275	17.64	236.009.305.703.872	277.495.401.804.123	418.226.903.473.716	346.769.380.280.058	30.974.049.128.509	305.579.028.434.983	370.646.100.540.422	376.654.667.245.576	443.862.893.263.127	456.115.945.170.275	312.069.656.606.241	292.940.518.980.795	309.977.644.775.435	355.945.547.284.964	371.385.046.337.159	398.438.768.930.558	295.071.773.686.606	281.104.426.660.363	336.249.661.859.715	362.723.184.608.616	416.905.246.709.914	439.136.444.064.658	27.899.722.884.048	273.854.520.953.205	287.646.663.166.088	261.929.724.632.169	354.619.783.655.663	33.900.775.483.279	312.848.599.477.867	378.244.763.656.954	422.494.917.125.741	476.588.843.784.652	244.784.054.373.525	283.627.260.562.911	363.278.367.543.854
9.20_201.0253m/z	201.025.279.520.836	1	920.225	139.247.338.522.437	0.665150000000001	0	0.845398115848114	0.690014404470796	101.168.487.023.556	Control	CLN6	100 - 15.9 - 14.5	512.458.252.190.959	14.47	389.618.132.520.644	402.872.267.282.817	535.879.405.083.907	541.542.627.875.762	445.248.932.516.914	43.571.359.891.913	516.597.976.319.803	536.924.321.021.167	646.701.297.522.845	629.199.710.075.903	468.065.788.465.401	44.722.928.050.476	490.301.707.563.142	514.428.447.030.567	557.912.220.820.335	546.394.766.071.027	423.078.032.916.618	462.035.170.117.274	473.126.337.064.813	625.923.031.687.669	615.493.236.648.642	609.991.093.880.882	416.726.979.771.577	428.841.469.729.213	452.446.089.685.517	494.966.752.205.364	500.667.367.748.235	46.410.700.502.554	515.851.941.996.114	462.719.284.971.649	633.984.355.664.176	619.373.885.942.058	404.104.007.049.243	411.774.598.005.237	465.473.153.119.352
2.39_273.1689m/z	27.316.890.732.729	1	239.485	163.889.916.302.599	0.256033333333333	0	0.767155081424659	0.666588482410123	10.116.951.354.786	CLN6	Control	100 - 5.79	682.984.907.421.322	13.55	700.704.520.055.738	582.977.691.069.867	688.474.426.944.332	815.283.587.713.885	796.618.652.513.037	670.675.647.883.531	667.414.826.563.649	504.729.466.737.896	694.509.509.797.296	747.521.216.768.244	748.720.220.138.655	777.924.198.851.742	728.866.016.995.295	525.121.072.196.116	579.766.337.262.986	698.451.127.248.882	736.588.054.192.391	660.881.520.817.898	664.397.023.092.771	976.906.942.374.833	644.046.493.501.849	837.380.896.616.931	634.213.806.806.274	458.275.146.678.815	597.935.815.223.923	553.834.860.421.212	571.979.695.527.497	610.517.046.958.117	694.523.008.992.547	728.443.231.024.977	653.749.117.924.149	777.761.621.302.108	726.756.484.561.296	595.859.839.162.859	598.019.553.115.013
3.59_233.1546m/z	233.154.592.716.208	1	358.596.666.666.667	162.086.582.789.354	0.128033333333333	0	0.736714538481711	0.656512294821646	101.175.195.393.799	CLN6	Control	100 - 7.62	987.328.099.273.093	Dez 88	102.218.064.960.402	945.373.216.685.371	111.583.095.148.576	115.262.415.046.842	839.046.993.808.458	861.984.911.635.494	944.161.600.759.251	11.212.168.325.508	103.960.032.420.312	922.801.693.750.595	825.035.509.133.257	837.138.822.172.926	902.201.195.402.088	104.832.890.590.714	965.979.921.989.576	125.374.390.881.321	840.138.317.415.252	765.866.040.403.952	10.134.967.526.157	117.183.140.422.409	106.047.081.546.245	136.909.230.180.848	859.092.850.665.452	781.453.954.621.916	91.643.948.196.121	102.356.473.923.419	10.407.236.099.511	100.842.733.520.798	748.629.128.949.403	966.065.043.352.502	847.352.978.207.627	120.111.267.616.894	106.018.499.129.092	966.263.274.687.659	969.228.050.954.703
4.47_469.2835m/z	469.283.514.927.537	1	447.086.666.666.667	222.994.241.109.133	0.0365500000000001	0	0.999244577792151	0.727696474168145	101.176.541.331.992	Control	CLN6	100 - 2.49	39.622.921.628.978	25.64	47.246.534.364.271	383.772.145.508.584	353.605.450.979.274	467.130.801.021.722	428.456.124.221.663	561.650.418.804.865	436.212.440.020.834	204.421.287.748.366	348.411.995.659.852	235.018.536.389.489	57.383.084.512.777	36.724.376.957.873	377.692.031.468.996	40.509.169.363.328	347.019.316.024.018	303.923.816.088.736	500.160.005.700.076	509.715.565.398.257	314.162.789.181.953	420.561.832.311.736	305.777.631.001.063	323.312.274.704.507	63.511.987.953.211	529.468.291.078.248	32.226.124.309.006	260.895.631.320.729	29.554.842.304.838	286.155.389.876.535	454.069.704.149.373	569.853.398.902.745	220.658.556.011.005	391.946.845.329.703	490.031.450.340.163	392.252.417.889.735	307.147.172.789.261
3.84_683.4579m/z	683.457.901.512.293	1	384.198.333.333.333	266.264.055.017.723	0.09145	0	0.825460274625171	0.683889529482822	101.180.207.405.324	CLN6	Control	100 - 18.1	670.694.747.229.385	19.93	634.254.065.356.247	548.994.351.639.385	707.805.822.611.259	675.990.943.780.557	742.138.019.827.027	440.530.733.709.073	768.998.493.464.688	618.170.324.340.337	861.076.905.405.704	861.205.897.802.593	481.711.933.869.948	704.472.093.867.957	703.210.751.234.021	61.989.430.804.972	498.661.683.515.696	863.999.627.195.943	531.412.927.752.815	756.650.892.080.986	530.623.699.261.242	942.815.055.246.458	738.463.032.590.698	833.710.738.758.907	688.326.461.569.833	549.890.523.156.505	573.549.119.839.754	41.431.867.892.618	46.445.738.077.834	630.929.067.818.497	586.338.725.510.331	825.518.500.630.145	682.679.652.477.911	856.259.364.888.266	657.835.423.725.182	561.125.564.631.526	614.811.102.873.999
8.24_202.0276m/z	20.202.756.940.286	1	823.771.666.666.667	139.192.330.326.694	2.912	0	0.81150180197378	0.679432037419979	101.181.850.096.534	CLN6	Control	100 - 89.3	368.111.410.690.213	15.19	284.683.153.087.086	296.794.962.345.478	422.210.913.642.157	40.519.130.741.145	312.695.265.170.106	327.082.919.483.789	376.240.434.171.776	370.646.048.974.899	482.681.025.846.568	455.151.461.757.078	332.403.911.764.825	313.662.294.145.854	361.343.569.182.104	37.530.319.161.466	384.257.134.060.669	389.434.978.384.907	286.283.112.196.172	314.695.871.405.728	352.161.146.497.443	423.480.239.038.745	433.323.167.868.803	431.860.871.076.706	291.315.898.458.205	297.129.138.073.409	323.004.650.643.502	328.254.808.803.668	358.175.550.216.211	341.885.448.703.462	358.291.866.610.578	365.585.217.084.102	453.535.617.644.688	462.004.623.550.127	295.267.579.456.942	30.335.328.647.478	366.738.940.496.594
4.83_638.4152m/z	638.415.159.696.262	1	482.511.666.666.667	260.967.861.887.838	0.07315	0	0.968201169531367	0.719701064271481	101.185.123.449.538	Control	CLN6	100 - 29.6	872.338.025.839.481	17. Jul	973.101.048.379.965	89.576.760.328.922	743.425.599.397.337	67.991.424.284.452	596.432.440.249.953	707.913.806.073.474	828.858.544.739.584	970.535.780.890.404	773.379.247.312.508	894.424.174.397.874	757.832.081.767.257	89.901.659.713.067	103.645.011.000.587	115.290.427.146.813	878.977.695.063.323	100.500.003.255.916	67.463.604.226.757	497.591.461.187.085	750.479.117.434.576	749.119.924.162.515	727.312.710.264.908	748.703.808.901.333	799.562.677.052.182	810.362.013.145.328	955.360.500.751.649	887.309.638.487.314	872.157.248.384.057	110.977.878.428.979	108.559.989.268.202	117.063.310.221.923	100.713.579.994.549	111.166.569.225.666	100.928.062.657.178	915.561.518.389.641	64.575.099.281.328
8.24_323.9721m/z	323.972.108.082.518	1	823.771.666.666.667	163.912.078.102.058	0.0365833333333327	0	0.937996539084641	0.714082782415957	101.187.596.169.444	CLN6	Control	100 - 8.87	200.932.892.702.649	29. Jun	216.553.859.545.547	15.970.605.290.919	279.931.608.190.087	291.796.502.291.157	0.988455983141729	264.890.427.337.129	227.986.214.568.872	110.234.055.803.102	176.907.430.459.591	293.256.846.877.106	250.830.644.014.674	139.362.761.071.527	276.219.029.361.218	0.673124816733244	183.540.142.376.895	177.552.628.448.794	110.828.293.215.121	100.494.704.800.078	194.853.675.062.598	20.460.617.483.076	197.767.366.756.857	229.469.057.637.374	14.604.988.654.917	174.157.639.054.285	242.882.576.914.126	296.797.496.696.335	150.793.312.147.659	269.219.820.245.224	282.989.705.997.442	154.475.412.921.818	207.552.937.604.253	214.255.987.994.359	224.605.261.100.618	163.235.102.230.353	243.152.931.584.688
2.47_412.0144n	412.014.404.908.873	411.007.128.476.873	1	246.803.333.333.333	184.959.304.092.978	0.098233333333333	0	0.830972460249225	0.685587778394039	101.198.342.141.652	Control	CLN6	100 - 9.85	542.771.293.801.888	18.48	422.057.763.981.932	457.991.360.231.138	496.797.890.419.417	403.879.533.340.514	558.537.094.947.145	577.241.145.971.284	706.600.823.499.605	62.617.708.441.546	54.808.168.449.196	601.372.870.417.525	472.436.596.166.348	474.900.137.111.763	489.690.979.950.284	453.853.690.856.239	756.878.717.823.825	535.007.537.468.194	239.983.695.557.226	323.562.782.733.998	467.173.919.534.129	477.025.445.290.836	721.621.947.443.298	647.384.715.191.375	455.811.944.771.942	366.824.841.615.414	653.435.408.993.569	514.753.256.369.176	665.546.014.947.511	545.878.700.728.213	513.224.661.669.583	46.920.245.027.717	723.706.356.075.108	899.204.559.631.663	43.774.973.338.107	468.111.666.064.764
9.48_411.0213m/z	411.021.315.490.863	1	94.766	196.009.081.480.067	0.164583333333333	0	0.853209058134391	0.691826949960279	101.205.195.238.634	CLN6	Control	100 - 3.55	177.719.414.295.984	19.51	135.407.339.768.832	167.132.165.015.524	246.059.780.500.663	186.693.322.293.445	199.787.769.986.085	157.796.884.617.927	144.824.769.124.466	210.984.541.805.264	15.547.207.642.813	235.307.801.561.387	179.731.077.394.092	182.688.698.826.611	145.533.711.708.395	171.898.860.295.053	20.023.139.405.694	123.960.435.352.932	168.500.265.445.335	183.629.822.086.239	168.312.523.826.808	220.762.388.010.488	18.407.401.788.066	25.331.418.050.737	123.663.269.283.263	13.059.925.158.932	152.838.907.639.082	171.492.153.814.721	180.348.890.631.445	126.256.160.139.529	196.738.907.398.099	18.251.044.099.923	213.257.489.287.645	153.350.205.741.335	140.441.740.302.125	170.825.310.283.023	213.731.337.310.053
6.79_433.0151m/z	433.015.138.735.535	1	679.083.333.333.333	195.482.225.995.894	0.182883333333334	0	0.96045676846206	0.717701291002449	101.207.300.469.319	CLN6	Control	100 - 1.37	439.589.036.770.876	15.84	274.776.621.705.391	31.274.710.640.971	502.260.603.935.484	551.779.876.913.903	408.617.691.264.713	416.333.121.802.229	430.959.833.088.752	483.461.702.476.075	644.266.769.778.339	526.692.273.988.247	403.802.188.090.627	401.561.074.724.459	451.865.789.347.525	462.707.976.433.674	352.535.119.069.069	40.905.683.930.582	386.835.561.343.693	394.151.153.420.396	436.086.788.969.029	558.161.485.534.942	509.488.315.538.132	508.973.097.122.093	301.142.024.385.996	415.857.932.807.814	392.718.552.760.128	399.224.318.411.801	458.113.224.701.741	407.897.541.301.504	365.331.627.294.659	424.887.288.898.031	549.850.400.891.456	440.803.651.581.196	284.992.726.483.845	319.657.927.530.551	436.271.341.618.127
2.60_443.1705m/z	443.170.466.130.771	1	260.308.333.333.333	223.612.166.643.702	0.153366666666667	0	0.779025569164187	0.670439781354623	101.209.090.252.473	Control	CLN6	100 - 11.9	375.325.087.563.159	13.75	370.433.557.924.389	331.254.961.792.615	512.457.782.754.636	468.635.233.009.618	344.815.228.527.277	358.968.547.377.274	345.163.615.057.229	332.257.358.704.454	438.653.669.276.081	389.935.761.348.136	349.614.687.483.434	270.167.071.590.235	331.864.104.865.054	401.061.979.749.571	377.579.416.033.734	310.597.532.875.754	408.927.983.526.999	349.193.636.927.835	39.582.792.561.999	410.370.549.934.961	397.742.141.832.668	421.805.421.857.308	291.354.564.278.775	381.694.665.603.755	321.127.611.882.583	393.795.386.796.733	388.302.759.316.574	308.167.954.228.632	488.453.995.873	307.060.634.152.324	396.031.630.789.813	345.344.538.388.589	384.206.156.254.347	338.574.753.852.788	445.128.769.115.512
5.45_790.5865m/z	790.586.452.032.055	1	545.371.666.666.667	309.979.014.303.515	0.0799333333333339	0	0.94016015699924	0.714384122058174	101.209.388.625.018	CLN6	Control	100 - 16.9	871.058.739.198.608	16. Feb	748.355.854.710.533	768.222.893.422.066	797.420.204.860.243	80.918.329.024.337	729.486.237.201.539	642.931.170.965.729	684.503.488.836.776	877.999.743.368.802	835.722.353.706.733	904.787.935.901.083	929.497.107.930.216	719.564.011.019.241	123.079.441.655.595	121.647.025.384.142	119.904.501.645.835	842.955.848.155.679	927.977.490.331.117	718.354.620.501.201	829.242.500.363.166	854.478.029.532.597	100.241.574.538.271	862.383.803.489.016	651.807.544.634.844	882.858.113.361.591	743.389.559.550.624	956.556.866.757.547	102.247.475.505.679	791.981.361.452.649	831.404.189.812.459	102.630.592.781.372	598.167.279.317.021	107.060.436.259.979	776.179.480.228.026	785.198.433.366.534	692.651.543.604.775
3.12_449.1495m/z	449.149.497.672.429	1	312.195	21.579.591.494.639	0.164633333333334	0	0.701687070227241	0.649210576371781	101.211.267.274.289	CLN6	Control	100 - 17.7 - 0.121	499.699.698.218.668	Sep 78	564.286.258.636.037	5.616.261.999.509	571.667.631.037.553	51.663.024.454.363	447.805.939.480.907	436.661.687.365.531	44.765.877.294.287	470.319.013.260.789	551.098.568.702.172	562.188.716.095.636	47.378.986.582.203	450.422.248.133.007	476.739.328.280.183	456.069.049.873.807	507.707.899.421.208	500.523.747.952.423	482.055.376.654.357	455.211.324.360.293	627.587.837.364.098	602.095.280.300.392	490.121.323.171.438	582.364.333.895.351	361.787.406.379.553	454.288.645.049.621	467.710.917.789.856	475.631.845.507.642	470.494.724.167.143	434.334.702.343.846	478.756.357.763.641	493.043.564.880.972	482.430.748.406.228	541.596.592.132.641	5.852.662.368.725	574.036.540.846.441	496.559.360.615.203
9.44_485.0464m/z	485.046.368.919.426	1	944.001.666.666.667	209.308.617.332.955	0.329166666666666	0	0.815640509513863	0.680733414483599	101.227.656.131.103	CLN6	Control	100 - 26.2 - 22.1 - 0.489	730.409.255.057.001	15.55	523.163.797.230.234	543.683.112.733.842	879.778.750.663.282	813.674.936.441.827	809.968.546.916.667	714.050.181.213.598	748.314.628.840.306	792.916.907.150.019	878.005.607.354.779	866.422.408.635.848	674.836.219.073.715	605.784.276.570.972	636.289.519.106.545	781.743.998.677.238	662.383.886.039.223	755.531.304.263.926	51.240.585.941.209	628.902.185.594.662	655.191.467.945.913	778.001.673.793.658	936.614.473.761.499	883.392.457.198.853	594.490.422.590.461	625.007.766.472.126	648.929.350.357.849	753.987.284.981.335	746.528.633.616.711	599.157.267.138.241	783.652.121.100.189	683.760.156.032.502	922.785.619.734.606	792.010.682.275.437	542.614.855.823.307	555.696.962.459.452	764.189.452.390.919
4.14_449.3099m/z	449.309.900.369.065	1	414.166.666.666.667	219.617.303.824.861	0.109733333333334	0	0.968630155256086	0.719701064271481	101.244.474.934.599	CLN6	Control	100 - 4.29	507.894.299.057.113	19.41	723.494.835.815.339	721.043.085.114.423	522.755.378.369.905	463.128.003.360.068	612.553.037.258.065	453.576.058.622.075	607.524.449.011.191	456.934.257.704.885	48.725.600.002.061	599.836.043.105.003	41.401.654.174.514	315.690.073.386.715	57.282.760.964.261	350.221.521.830.972	477.510.367.730.274	347.941.522.196.531	519.408.684.678.408	578.468.640.964.026	41.151.149.389.505	551.351.900.867.858	576.959.486.226.051	571.544.065.088.615	639.764.753.781.954	476.948.265.112.935	346.486.254.165.979	350.297.097.559.072	493.718.755.589.169	420.661.949.262.887	602.445.797.201.011	613.421.094.271.558	509.012.779.685.435	364.420.956.936.244	750.394.136.794.754	736.976.085.546.782	454.073.420.197.665
8.33_349.0034m/z	349.003.406.736.808	1	832.915	173.887.912.452.335	0.0731666666666673	0	0.797297139655671	0.673739946547222	101.250.874.403.844	Control	CLN6	100 - 15	17.496.872.313.374	14.38	138.529.252.067.226	170.587.846.830.832	207.860.430.774.843	195.563.212.212.437	183.521.325.009.685	155.995.858.651.924	18.085.418.573.524	16.001.658.108.647	205.650.139.145.038	196.742.618.231.355	21.002.709.794.309	15.410.008.430.204	140.036.076.831.865	17.237.516.035.206	163.615.527.396.867	129.438.572.442.177	165.182.508.843.812	160.921.809.503.506	185.165.420.678.818	18.076.567.654.812	189.255.119.245.683	175.721.269.689.102	182.018.477.309.895	141.033.272.266.713	138.617.211.828.954	14.706.928.792.836	176.987.241.166.413	150.379.317.471.107	209.104.500.629.766	162.680.408.678.322	222.367.955.692.436	212.230.092.658.827	143.679.724.277.039	174.357.352.833.208	180.550.790.352.474
6.38_834.5847m/z	83.458.466.023.043	1	638.173.333.333.333	307.257.324.673.157	0.0731333333333328	0	0.838558849905496	0.687265106569742	101.255.765.558.284	CLN6	Control	100 - 12.4	270.042.607.166.987	Dez 54	337.684.700.711.422	28.847.018.364.053	203.123.731.284.004	205.725.639.462.116	262.675.968.841.261	297.156.996.311.359	255.545.491.662.911	2.768.849.298.645	229.191.612.334.082	26.538.768.104.917	298.827.250.228.556	282.668.534.556.765	263.185.264.393.738	340.836.395.779.142	267.746.632.901.927	245.570.701.650.311	297.777.999.801.174	302.237.262.448.472	247.540.778.811.895	25.077.212.977.641	243.247.733.202.809	232.979.341.100.604	30.656.966.298.242	294.879.707.464.327	25.499.699.709.345	274.888.472.526.535	325.702.509.976.122	287.471.058.404.212	244.409.842.286.503	245.280.337.540.924	197.880.185.916.641	26.046.296.112.021	350.239.707.258.695	294.844.553.848.849	176.436.419.793.608
3.49_271.0914m/z	271.091.391.433.546	1	348.771.666.666.667	171.145.016.925.468	0.0799333333333334	0	0.964456285708409	0.719021960922098	101.258.342.688.449	CLN6	Control	100 - 6.53	111.376.003.083.648	38.89	127.165.418.746.584	153.071.143.458.937	0.823899714865025	103.417.821.548.211	0.489273496053054	0.488098707273679	0.305858792415243	0.306317324306788	125.798.299.512.281	0.998935260015247	101.784.503.797.348	147.152.303.054.091	167.933.112.161.674	18.923.132.494.635	198.504.464.202.086	126.719.328.417.899	0.491406450592705	0.260026810231348	116.375.169.341.383	0.711094015766138	134.023.013.296.078	118.682.543.470.807	114.982.167.549.133	145.674.838.184.275	166.121.121.377.594	144.670.071.981.963	146.340.917.167.823	178.042.337.711.302	100.698.493.232.389	0.641225854859659	0.872267132833838	0.96658143514994	131.893.387.356.316	156.453.580.161.074	0.715652056216473
8.94_348.9946m/z	348.994.638.915.694	1	893.946.666.666.667	168.513.904.650.894	0.0365666666666673	0	0.865899661534473	0.696446960858528	101.274.641.963.083	CLN6	Control	100 - 17.5	117.658.725.635.659	17.39	107.685.009.287.743	790.129.979.998.634	139.444.719.677.692	115.245.625.306.297	1.106.814.332.408	142.807.294.032.107	110.292.822.845.012	13.939.631.818.194	125.460.330.238.575	158.687.444.750.494	129.649.150.364.229	105.926.720.936.368	975.989.450.218.471	867.902.913.424.481	12.475.200.088.807	109.108.506.057.065	123.080.061.361.244	875.041.297.130.042	140.934.438.632.651	118.128.471.339.308	149.295.944.863.637	108.302.135.208.705	109.090.752.631.696	106.667.423.558.026	940.608.735.762.949	931.938.666.823.551	120.326.453.624.477	970.174.484.480.944	149.550.363.148.054	106.216.301.756.411	142.805.441.434.013	112.671.873.311.476	111.688.702.655.558	807.589.604.219.204	121.123.843.794.773
7.27_641.3212m/z	641.321.163.558.488	1	727.315	256.916.629.413.697	0.09145	0	0.838238362353434	0.687265106569742	101.277.397.501.474	Control	CLN6	100 - 15.9	648.156.945.954.708	23.39	518.915.031.618.439	423.403.402.119.333	748.879.093.381.683	672.358.132.151.719	705.461.526.339.767	665.165.980.236.554	451.887.584.906.737	606.127.571.660.213	104.426.292.953.729	507.443.783.823.467	452.248.428.335.325	659.987.440.809.648	516.453.928.750.247	970.445.816.288.109	725.297.257.942.232	571.371.436.056.653	771.952.691.371.789	522.869.260.685.795	878.872.764.030.875	726.624.789.228.966	651.435.858.257.552	871.125.457.981.366	553.440.686.444.165	474.570.327.817.134	724.175.489.740.009	613.821.644.398.924	498.299.628.049.657	372.158.028.005.373	647.910.480.647.239	844.492.952.877.998	705.382.955.224.982	513.378.120.513.505	538.208.122.497.957	432.759.412.499.711	650.487.982.173.812
3.09_229.1796m/z	229.179.589.702.823	1	308.536.666.666.667	164.076.405.966.787	0.1531	0	0.968638396464192	0.719701064271481	101.278.680.372.924	Control	CLN6	100 - 1.44	433.750.109.593.398	Dez 38	39.896.443.280.628	447.370.883.420.425	454.125.465.020.039	408.273.686.417.548	530.733.939.436.365	307.880.623.356.433	446.939.761.366.543	347.540.624.212.992	441.062.734.987.419	496.736.373.896.682	405.691.081.998.734	421.174.449.815.598	399.734.227.996.811	432.187.941.205.977	465.300.198.818.729	448.665.268.942.599	51.933.329.698.822	453.326.269.336.712	551.923.209.275.151	694.977.776.263.051	362.233.708.165.349	499.182.365.598.901	389.248.135.061.198	34.594.900.926.431	438.331.016.182.093	408.923.160.030.952	282.427.489.018.596	408.418.280.832.974	380.584.502.798.038	362.659.875.706.034	344.070.391.751.764	498.413.267.221.026	41.379.779.971.766	457.256.506.937.404	394.460.414.244.827
3.41_532.3466m/z	532.346.642.811.145	1	341.456.666.666.667	233.267.951.112.251	0.09145	0	0.673189927078239	0.636258952938334	101.297.117.709.175	CLN6	Control	100 - 15.3	432.794.741.629.146	14.20	469.730.402.123.414	435.663.727.687.383	471.474.338.795.881	510.470.511.109.422	541.350.553.128.633	353.470.119.071.742	446.137.444.305.259	315.670.107.926.549	473.659.101.537.658	456.851.479.174.717	461.905.471.384.724	364.599.283.448.847	419.668.802.921.849	363.826.271.212.433	38.278.613.245.398	457.452.119.783.845	49.037.996.127.101	35.664.223.711.425	505.803.302.601.986	637.691.646.323.948	457.642.236.346.851	497.246.197.043.064	411.437.716.314.883	259.905.039.968.898	39.420.815.625.002	256.327.344.938.333	320.669.017.292.198	366.220.864.132.534	43.356.589.431.109	582.416.747.196.828	407.899.889.164.202	45.798.807.425.574	487.194.824.591.143	445.290.656.375.708	409.529.914.775.915
0.73_78.9942n	78.994.191.330.097	217.002.897.095.123	1	0.72775	140.131.527.209.938	157.565	0	0.615126016021903	0.6178221942536	101.303.311.198.653	CLN6	Control	100 - 3.68 - 0.154	431.044.142.763.859	14.68	297.872.221.681.525	354.862.461.745.373	396.670.544.340.318	424.758.536.355.469	416.516.561.656.395	478.044.050.609.896	428.165.086.477.927	494.231.445.951.793	515.455.101.971.778	492.713.776.777.154	40.363.473.789.124	387.370.155.187.971	379.711.555.805.482	419.139.075.420.731	534.698.459.114.666	472.862.513.234.027	261.513.757.545.895	291.078.921.693.695	389.860.922.261.812	463.171.371.275.814	529.180.886.509.661	486.062.391.681.993	279.755.564.006.577	323.813.687.068.394	39.163.962.517.185	388.833.821.136.688	445.433.913.711.439	423.129.217.774.474	394.512.382.358.453	366.357.770.840.762	723.917.864.636.523	649.715.057.877.698	308.947.013.300.996	362.703.912.378.686
5.55_242.6424n	242.642.397.429.126	544.299.376.262.077	1	555.196.666.666.667	236.933.148.526.979	0.189683333333334	0	0.886746691041926	0.703914221083304	101.306.560.850.506	Control	CLN6	100 - 9.11	646.356.142.871.524	23.88	355.714.565.410.303	430.960.790.221.781	599.645.222.096.513	616.872.216.154.693	540.387.126.918.836	465.492.942.409.373	659.045.849.643.791	748.587.020.505.201	991.660.223.436.553	809.324.137.426.204	679.902.151.565.603	497.324.891.963.054	701.444.169.014.233	677.519.354.445.782	74.640.323.199.336	688.036.475.309.887	344.433.614.550.313	431.685.807.236.956	666.817.797.630.892	689.575.694.762.113	796.027.965.135.132	834.244.332.213.559	489.911.119.549.022	572.432.215.427.733	651.943.318.209.836	596.970.918.074.539	845.836.640.959.679	788.665.064.457.184	566.959.372.197.771	514.213.513.292.095	847.274.893.863.643	704.706.018.383.918	368.939.916.420.515	440.483.797.374.459
2.69_463.0544m/z	463.054.447.872.683	1	269.451.666.666.667	204.132.137.679.407	0.1097	0	0.718614503947716	0.651989569936718	101.308.626.452.052	CLN6	Control	100 - 13.9 - 21.2	780.043.136.618.916	101.80	401.008.026.900.448	515.790.728.359.432	182.727.362.318.873	131.857.803.659.824	747.592.875.624.347	76.566.803.183.518	275.758.308.956.327	27.795.303.099.268	543.957.796.974.859	570.064.455.860.858	614.768.044.436.413	513.738.683.374.022	415.265.688.293.036	608.616.474.161.105	447.415.763.294.461	485.105.051.319.735	299.478.206.752.291	348.319.834.932.137	395.008.574.476.899	288.135.366.437.015	272.651.220.803.861	278.675.427.079.253	641.021.693.690.212	570.267.595.734.884	402.551.114.188.984	332.364.905.235.814	538.496.826.944.991	586.012.792.338.406	542.358.596.246.718	433.599.178.881.604	28.451.669.568.429	275.833.882.046.811	41.591.737.397.077	527.188.235.758.943	158.719.817.729.197
2.07_475.1635m/z	475.163.486.125.142	1	206.568.333.333.333	203.873.433.229.715	0.134816666666667	0	0.763870733478958	0.665291492892858	101.312.644.043.309	CLN6	Control	100 - 11	509.440.785.983.361	21.78	44.238.902.425.327	363.216.225.623.148	415.194.473.919.318	399.857.426.626.743	626.807.154.966.691	455.671.857.912.626	672.881.693.744.055	463.493.861.922.134	434.678.889.068.566	7.422.767.877.006	447.410.963.620.422	508.387.523.261.178	5.813.552.930.894	42.799.936.501.562	531.399.065.540.817	63.803.296.946.919	412.203.484.957.904	32.512.310.779.996	363.317.844.718.721	557.088.570.571.947	54.977.259.099.268	598.389.451.529.863	529.852.205.694.125	325.050.977.451.231	491.184.344.410.972	386.783.166.921.646	435.371.856.733.641	524.210.742.478.121	415.427.725.066.064	723.436.554.723.795	583.854.628.315.344	824.377.275.021.307	458.836.903.248.796	371.242.270.667.287	360.644.352.254.394
4.64_329.2869m/z	329.286.914.300.046	1	464.223.333.333.333	190.938.480.368.756	0.3475	0	0.963286267452099	0.718690871176904	101.317.185.781.208	Control	CLN6	100 - 12.4 - 0.0283	334.971.993.295.196	38.21	130.664.069.348.764	229.635.232.016.366	312.948.843.073.477	307.330.962.740.569	206.084.348.729.279	208.899.854.424.186	365.360.402.030.249	26.735.601.290.007	600.742.799.777.643	501.991.797.608.882	232.534.717.294.188	280.552.539.113.251	353.934.111.122.978	358.765.386.475.982	469.906.161.156.531	463.167.181.219.483	183.111.387.284.242	167.572.841.844.299	221.477.940.584.119	288.260.984.959.172	506.487.000.405.505	547.939.878.056.395	16.863.464.348.965	205.168.896.848.914	271.066.072.729.022	244.961.846.168.232	482.542.306.020.414	41.881.395.152.632	277.219.175.354.068	282.638.968.570.425	535.749.205.804.578	55.790.679.307.778	13.552.211.664.173	234.709.517.210.324	271.832.213.308.619
2.64_325.2022m/z	325.202.248.631.542	1	263.966.666.666.667	180.047.418.801.666	0.128033333333334	0	0.629124970666261	0.622495691803151	101.320.651.889.415	CLN6	Control	100 - 11.3	868.932.775.838.301	Aug 32	87.439.355.681.702	898.985.160.070.038	990.570.790.198.755	959.226.070.964.331	861.870.963.128.503	880.075.141.539.275	949.981.897.742.776	767.497.648.516.758	910.037.653.177.662	918.627.743.206.862	736.303.129.840.297	900.640.313.775.556	826.805.204.481.928	788.994.535.103.637	790.858.145.153.676	84.805.645.969.575	852.801.221.166.628	967.121.070.141.238	785.927.914.318.698	104.165.787.414.623	742.252.148.006.673	983.712.196.223.585	772.850.031.818.094	757.340.035.632.971	809.352.767.458.515	657.900.087.410.622	647.953.221.896.795	713.480.996.628.225	932.598.385.730.672	102.167.955.958.093	903.697.057.904.543	113.138.384.394.514	906.903.222.809.005	918.850.174.019.665	860.425.134.325.785
3.99_489.2775m/z	489.277.450.753.937	1	398.856.666.666.667	232.223.292.512.527	0.263066666666667	0	0.988086559072132	0.723830074806834	101.324.503.777.409	Control	CLN6	100 - 29.8	107.854.154.861.385	17.52	995.431.354.680.956	116.233.778.079.673	10.339.437.365.469	108.246.368.898.602	11.955.949.715.878	10.222.319.666.364	100.571.913.722.971	101.855.782.253.626	143.729.811.364.207	144.891.127.775.894	101.719.145.596.501	112.904.280.021.062	846.317.857.934.749	765.635.345.198.296	840.804.041.499.516	102.960.603.090.172	152.670.173.469.248	141.661.718.300.722	147.184.995.595.242	129.571.461.640.728	969.132.514.175.968	109.260.388.643.711	105.258.049.871.137	964.066.181.230.076	131.748.326.318.538	120.658.623.350.588	703.705.668.261.316	774.737.209.158.419	902.113.521.127.234	959.890.196.629.183	795.193.728.019.761	807.688.387.320.507	103.244.116.634.566	118.802.213.828.702	898.099.547.459.064
4.73_655.2760m/z	655.276.001.188.191	1	473.368.333.333.333	283.009.830.065.222	0.0548999999999999	0	0.549779059578799	0.596134270974649	101.336.089.249.461	CLN6	Control	100 - 9.4 - 5.82	121.641.417.678.749	23.36	105.613.830.829.574	131.459.412.484.789	904.451.396.299.238	140.616.128.583.314	638.828.412.748.286	10.977.884.400.165	122.960.894.615.232	126.919.370.420.145	153.512.346.187.988	186.149.829.107.763	127.705.158.591.209	102.103.876.478.043	134.189.859.570.917	115.226.492.704.652	141.288.380.727.576	944.102.776.523.797	507.316.771.243.429	139.423.353.839.063	221.118.572.847.467	935.960.426.577.632	218.482.522.909.307	179.861.229.564.232	70.197.617.305.179	62.394.332.114.451	119.314.676.284.672	126.397.496.259.595	130.547.126.322.251	141.567.765.926.501	928.753.119.176.405	131.932.925.335.583	8.137.022.213.095	607.908.570.865.008	10.954.051.846.083	134.364.291.429.194	785.620.494.619.844
7.24_293.9826m/z	293.982.565.587.104	1	723.656.666.666.667	152.575.427.701.427	0.237733333333334	0	0.79199307135563	0.673320772536246	10.134.535.842.144	Control	CLN6	100 - 12.6	139.756.433.204.889	42.60	450.229.902.615.651	609.930.874.933.512	116.656.993.403.576	127.010.733.959.035	753.127.285.366.346	977.873.681.744.531	154.242.150.038.344	148.043.606.089.116	285.191.305.617.855	292.818.614.575.125	883.938.676.310.014	106.710.690.357.456	149.352.984.764.207	112.279.405.357.221	154.919.105.741.923	191.683.059.597.727	694.187.487.647.451	687.976.241.115.302	111.951.729.340.394	192.562.318.209.695	17.425.237.497.951	223.382.862.092.077	943.480.245.221.188	747.015.757.563.633	141.207.859.577.912	141.770.461.116.652	155.324.220.004.105	115.699.251.325.112	965.125.401.690.258	977.662.505.145.732	260.499.745.984.061	217.907.344.810.356	466.969.302.900.026	623.408.611.693.837	101.330.071.724.782
4.09_481.3249m/z	481.324.878.235.522	1	408.676.666.666.667	230.456.221.997.666	0.0548999999999999	0	0.986205038149218	0.723254476988666	101.350.069.600.956	Control	CLN6	100 - 14.5	156.289.718.068.931	43.62	186.474.535.627.591	313.147.261.780.261	677.825.305.532.419	186.849.680.606.727	137.288.574.259.448	237.175.301.356.629	822.194.630.975.418	953.048.502.986.905	119.175.193.748.329	193.326.207.888.473	17.080.038.620.799	214.994.640.552.392	148.669.673.742.607	137.126.502.278.758	116.187.017.107.966	608.030.667.554.066	358.429.114.693.714	265.398.509.874.345	13.143.087.221.803	784.284.009.077.059	149.187.629.520.977	910.271.683.837.895	124.269.501.364.297	206.287.549.349.617	12.126.527.091.557	763.684.110.107.833	148.557.811.167.649	119.940.554.157.723	174.778.071.835.379	234.123.158.167.872	152.702.960.810.607	684.405.047.248.329	19.340.759.777.335	320.066.925.196.138	588.769.561.280.044
7.33_173.0293m/z	173.029.258.667.144	1	732.801.666.666.667	135.815.975.705.022	0.0914666666666664	0	0.998400435548646	0.727616939666523	101.351.155.786.118	CLN6	Control	100 - 0.994	675.010.648.981.859	22.38	560.721.001.269.858	279.318.866.157.054	638.437.617.871.959	624.986.700.543.383	51.967.595.316.881	571.307.994.014.753	440.619.593.448.038	829.655.286.753.226	876.337.467.738.003	892.519.169.059.859	636.610.282.529.466	692.713.619.695.327	710.634.583.537.399	745.029.855.114.152	963.067.737.660.631	818.534.655.147.823	418.312.862.274.921	575.093.770.400.878	632.068.005.843.266	854.340.462.825.615	804.257.623.837.137	73.302.993.019.133	424.546.574.425.241	48.060.757.571.121	729.308.881.375.952	686.533.009.066.308	818.418.241.223.034	670.527.513.585.969	632.617.190.170.152	518.247.341.807.367	83.227.078.807.811	846.008.903.046.733	581.568.424.405.421	285.491.018.289.322	554.556.805.582.662
8.11_323.9645m/z	323.964.466.506.268	1	810.968.333.333.333	163.912.311.146.417	0.0731333333333346	0	0.708430303826196	0.650652399573906	101.352.336.049.312	Control	CLN6	100 - 2.14	761.854.211.052.201	15.84	400.062.512.806.178	882.404.915.856.285	821.304.738.557.524	781.772.997.815.356	934.786.463.218.692	704.703.463.679.526	693.199.745.796.471	894.260.637.564.159	907.292.757.004.825	966.263.597.575.804	684.517.590.276.401	508.921.876.495.278	83.528.087.744.682	55.904.249.380.424	639.661.738.618.647	813.545.221.188.948	733.728.566.403.803	684.180.890.984.949	758.821.292.610.847	83.851.450.944.863	98.780.778.415.525	799.955.970.111.158	576.963.762.917.474	655.136.604.848.428	628.448.440.453.528	7.455.352.518.848	64.028.599.307.337	683.651.018.699.586	82.337.614.808.803	752.342.794.497.612	962.371.901.978.767	918.546.446.678.984	414.936.705.972.224	901.903.553.588.347	713.398.019.594.309
2.18_357.0621m/z	357.062.116.791.125	1	217.541.666.666.667	168.291.875.303.765	0.10975	0	0.573105761020945	0.605553983701005	101.365.414.306.239	CLN6	Control	100 - 7.94	352.953.341.248.467	13.98	333.984.245.467.548	353.401.342.846.874	337.692.875.230.517	315.199.558.649.736	354.529.129.634.362	347.185.066.557.335	475.853.574.666.074	349.995.603.231.222	286.043.115.178.644	294.551.554.125.995	376.199.213.825.906	332.701.310.273.054	334.648.544.546.588	331.624.847.175.948	449.197.050.843.851	374.446.427.721.819	193.386.315.869.162	197.310.357.324.641	215.001.465.521.346	279.070.201.943.773	413.036.503.355.409	396.039.650.072.868	281.670.551.607.201	257.530.295.062.119	402.924.662.039.916	360.257.599.846.908	466.980.336.409.984	392.136.212.729.998	323.974.112.692.573	331.345.222.460.699	47.044.083.991.221	59.007.939.358.104	34.640.167.030.112	361.210.506.910.187	293.325.262.975.681
3.30_479.1090m/z	479.109.010.202.514	1	330.488.333.333.333	220.853.283.906.868	0.128033333333334	0	0.599198816429497	0.610992751045319	101.365.791.573.628	Control	CLN6	100 - 14.3 - 5.88	131.655.072.099.526	106.12	880.950.583.322.624	854.114.322.381.503	263.289.750.371.912	223.592.201.780.113	154.947.150.004.126	166.324.372.041.805	481.994.673.908.146	457.371.076.665.496	620.739.229.518.388	695.198.580.829.236	916.245.195.369.624	905.926.785.117.958	70.923.773.598.071	848.810.047.936.896	639.463.260.731.829	617.046.152.864.895	592.685.282.267.671	60.944.209.549.436	470.148.685.445.355	354.552.335.852.891	389.807.064.450.942	42.032.205.666.299	128.753.302.858.674	12.827.377.067.345	452.894.778.090.537	396.013.612.767.926	728.732.118.654.831	706.052.016.633.268	934.904.102.954.494	911.904.472.405.694	415.067.833.414.006	292.867.945.649.618	913.704.037.412.012	872.987.818.499.463	228.697.556.067.548
6.99_297.0628m/z	297.062.761.942.454	1	699.205	166.570.039.966.917	0.153083333333333	0	0.857589027464249	0.69480941085919	101.366.080.128.848	Control	CLN6	100 - 2.47	891.455.486.063.583	29.23	149.451.213.008.869	126.729.829.363.677	113.907.218.242.858	82.029.243.495.392	112.894.169.321.182	120.302.465.842.551	581.825.911.268.061	713.686.614.047.093	791.273.444.891.761	68.584.925.454.554	886.345.002.594.185	815.746.697.254.218	666.906.751.688.304	763.367.000.163.607	440.950.806.096.953	671.972.868.676.847	144.184.631.831.949	132.826.044.525.624	94.481.088.838.279	103.045.662.504.631	910.916.768.607.855	8.330.820.382.818	93.296.069.063.623	98.794.683.330.771	759.048.274.224.745	765.867.653.510.462	503.535.012.367.092	460.161.867.743.778	938.711.403.769.345	105.778.883.519.185	715.749.904.543.782	652.144.217.827.856	155.007.760.148.467	129.530.197.979.269	989.415.744.205.649
2.68_342.1508n	342.150.792.511.332	341.143.516.079.332	1	267.623.333.333.333	177.731.020.057.216	0.146333333333334	0	0.741904971610198	0.658175586400542	101.383.007.913.468	CLN6	Control	100 - 15.5 - 3.68	158.444.473.010.458	Nov 99	123.461.448.389.088	161.226.890.551.929	183.826.992.396.273	201.286.822.702.031	153.997.641.197.108	149.001.682.990.337	169.034.495.555.711	145.337.237.024.702	164.275.476.568.701	173.026.180.540.177	133.388.720.345.498	159.926.707.719.135	161.317.968.692.492	145.562.901.151.673	144.391.650.605.516	166.048.751.736.957	14.402.477.132.063	14.831.163.233.899	147.934.641.648.589	178.545.456.292.843	142.567.208.023.832	183.584.422.806.928	154.221.229.790.545	135.138.202.987.462	149.465.462.865.471	126.870.765.614.911	136.216.487.203.335	155.504.097.817.115	153.993.100.442.613	190.165.941.014.241	163.777.831.969.122	190.207.801.342.526	128.051.704.594.345	16.478.954.605.741
2.95_353.0729m/z	35.307.294.463.452	1	295.056.666.666.667	182.835.152.583.652	0.445716666666667	0	0.921415260792243	0.71185980726549	101.388.902.206.166	CLN6	Control	100 - 18.5 - 6.84 - 0.256	909.408.034.448.669	28.65	155.262.793.348.114	149.158.153.010.074	109.133.199.082.443	103.443.614.422.326	113.422.020.932.407	989.055.007.398.409	7.194.827.275.969	606.394.714.478.081	758.756.401.834.337	796.151.305.231.643	831.285.264.378.942	835.610.718.893.092	674.376.930.663.508	668.207.032.487.213	626.581.102.075.017	740.429.538.187.943	121.055.553.032.709	120.250.412.444.984	117.840.437.166.696	145.577.404.314.797	712.626.619.798.092	783.015.604.577.284	976.546.651.484.969	8.273.906.270.267	737.358.838.017.248	693.694.953.877.377	519.683.535.068.312	538.721.847.977.355	863.580.222.707.869	948.117.572.885.143	806.234.835.418.741	896.994.978.818.511	161.035.413.140.858	152.454.123.757.817	947.947.874.185.472
5.94_884.5111m/z	884.511.092.505.412	1	593.601.666.666.667	31.079.928.176.336	0.0548833333333327	0	0.982255320064387	0.722498603681251	101.389.994.431.091	Control	CLN6	100 - 35	240.899.144.229.557	50.97	22.601.609.498.192	227.583.518.878.262	0.428583980903131	146.919.536.489.736	317.905.881.843.041	285.373.881.175.489	127.261.153.575.802	440.751.272.050.693	137.656.408.393.245	184.305.979.353.887	374.528.235.924.576	381.225.207.370.629	278.229.880.173.103	381.330.766.946.069	200.560.662.704.227	0.490381653249783	53.337.415.639.854	483.533.439.456.699	326.112.416.820.084	132.574.167.507.825	221.569.624.591.739	129.151.594.681.523	107.693.200.567.416	201.576.739.846.569	104.560.558.652.545	115.368.862.893.547	252.747.606.088.844	164.453.893.815.701	321.916.222.689.682	332.823.299.975.634	347.707.992.723.365	0.792225309631938	234.419.299.350.696	232.612.467.050.075	0.372274685451269
9.31_141.0136m/z	141.013.649.724.084	1	931.198.333.333.333	176.443.629.242.771	0.07315	0	0.836297923091184	0.687203127255878	101.402.591.489.634	CLN6	Control	100 - 0.471	511.231.114.910.418	24.87	493.495.865.014.339	247.504.996.187.203	521.635.102.991.866	595.533.190.046.324	431.063.880.513.247	497.671.120.646.609	445.689.464.422.918	516.774.115.780.441	747.069.009.641.897	597.371.061.427.691	45.344.178.116.411	449.840.250.513.937	483.544.530.746.902	55.670.535.437.205	763.905.293.195.833	378.452.821.901.317	369.934.697.898.142	311.111.966.039.875	363.684.947.173.945	535.046.560.225.595	615.131.258.628.223	700.824.588.145.803	492.259.824.170.782	330.019.500.168.523	413.995.697.310.621	433.681.185.927.085	58.749.835.654.301	399.350.470.327.304	459.027.343.072.136	607.556.858.897.109	750.405.715.724.032	697.028.026.373.359	511.843.879.606.811	252.974.152.320.412	453.100.331.648.953
9.37_262.0548n	262.054.831.089.038	283.029.498.909.038	1	936.686.666.666.667	168.872.855.177.033	0.665150000000001	0	0.804334567197218	0.676657704979837	101.404.174.772.265	CLN6	Control	100 - 16 - 9.28	773.129.771.903.171	14.49	605.687.610.059.978	584.687.896.334.092	849.943.139.381.241	862.969.338.012.779	704.400.968.058.897	66.749.267.306.201	771.111.691.632.723	811.074.616.939.173	100.595.261.752.978	946.470.234.796.662	688.579.232.553.299	671.221.405.302.289	763.415.414.912.352	810.241.239.080.107	813.636.713.705.552	81.319.155.908.981	648.090.741.098.436	664.401.108.692.544	745.705.180.827.948	913.745.088.925.993	877.498.290.983.952	926.521.046.769.035	645.468.557.369.109	63.660.635.019.425	679.250.549.485.404	669.849.748.806.488	714.926.287.784.358	72.653.607.830.761	805.398.806.991.282	722.696.793.559.252	932.185.889.383.898	88.990.358.239.384	628.206.876.979.341	597.607.835.096.986
2.53_287.1859m/z	287.185.936.167.249	1	252.966.666.666.667	16.871.627.973.411	0.13505	0	0.90346113399459	0.706160371513	101.413.158.892.247	Control	CLN6	100 - 5.97	301.922.841.713.159	21.67	360.201.030.547.138	396.763.111.720.194	304.352.374.374.318	395.812.347.497.367	269.118.612.235.261	248.248.506.711.063	311.862.433.037.882	153.899.022.730.896	317.587.814.864.287	349.781.159.555.564	256.408.567.649.123	348.944.416.949.804	300.501.622.686.006	268.884.050.513.147	233.533.252.131.249	247.552.022.075.174	406.434.454.303.249	313.321.734.299.143	316.251.137.976.865	408.067.596.657.208	299.005.961.721.378	385.801.156.515.261	290.222.431.053.972	218.774.946.318.377	304.083.056.067.974	156.454.701.685.337	212.028.244.092.855	251.382.839.686.238	274.085.523.459.426	372.821.733.309.861	298.565.009.282.696	3.234.649.409.807	373.593.186.861.376	405.530.447.488.457	264.365.187.419.721
3.51_283.2270m/z	283.226.999.440.608	1	351.278.333.333.333	177.910.227.248.252	0.390816666666667	0	0.678575158066012	0.63861615258205	101.414.621.676.428	CLN6	Control	100 - 6.16	263.083.229.791.095	Okt 59	267.968.152.716.232	252.303.203.461.066	26.203.959.872.534	28.034.689.926.268	261.092.013.801.133	222.112.980.879.778	287.600.559.506.253	241.948.769.216.206	30.209.493.633.111	315.366.937.852.108	23.633.313.963.394	24.702.245.680.767	285.295.119.323.483	217.427.471.402.101	247.129.238.536.908	283.250.199.201.519	262.805.331.254.608	246.857.293.878.676	289.988.544.716.598	339.767.266.279.758	267.791.902.152.126	286.273.415.393.585	22.458.165.803.382	192.312.946.844.786	25.600.703.879.679	237.635.336.400.602	223.091.993.002.426	237.390.641.656.578	222.079.864.817.254	251.717.249.332.487	316.410.457.019.468	295.905.221.162.787	277.931.120.848.118	257.878.386.321.592	22.761.165.497.994
5.52_789.5506n	789.550.559.907.041	788.543.283.475.041	1	551.536.666.666.667	293.304.688.877.907	0.244583333333333	0	0.828475838292707	0.684669073748503	101.423.581.942.283	Control	CLN6	100 - 38.2 - 56.2 - 27.4 - 52 - 22.6 - 11.7	128.901.095.239.036	19.95	105.821.225.293.439	912.106.028.417.193	973.611.245.074.274	906.804.569.573.713	125.305.324.635.636	126.628.562.397.767	154.499.662.771.916	162.589.250.071.503	109.361.090.409.981	100.134.892.991.992	135.643.844.284.598	139.311.420.689.514	156.094.710.446.469	157.113.946.631.425	128.680.493.693.457	153.032.811.730.339	103.982.538.460.172	11.144.846.432.853	127.236.471.522.546	103.887.494.562.479	10.312.008.070.266	108.163.475.408.031	159.278.732.900.129	159.650.178.079.567	154.957.466.020.861	170.083.139.504.457	14.951.239.788.948	164.225.782.786.138	122.163.240.315.584	110.907.678.061.174	103.500.740.907.742	110.299.642.375.021	109.755.623.782.919	932.260.976.221.488
7.65_283.0453m/z	283.045.280.155.071	1	764.568.333.333.333	159.968.645.315.456	0.0914666666666664	0	0.814730649973205	0.680409202269168	101.440.929.155.884	Control	CLN6	100 - 3.42 - 0.613	772.991.538.707.114	Dez 57	892.727.778.535.539	870.612.215.202.245	804.462.266.571.573	870.701.399.578.868	812.480.513.024.911	818.485.941.622.895	744.216.455.489.691	605.211.769.592.958	780.656.953.706.406	814.740.802.033.468	7.931.663.038.515	720.123.242.299.271	729.445.046.563.991	742.815.922.406.034	562.353.722.409.185	629.983.554.059.303	944.999.919.170.018	946.511.100.022.974	697.472.745.735.162	98.274.007.124.718	829.772.684.739.022	680.664.754.660.309	759.119.911.577.878	712.626.295.503.033	696.697.455.529.863	637.307.226.110.305	73.822.362.144.774	591.232.394.845.477	896.939.715.130.048	805.966.419.113.072	702.284.573.722.891	745.305.730.758.848	925.919.104.884.745	889.850.267.806.319	698.768.387.503.115
3.30_325.2377m/z	325.237.743.581.944	1	330.488.333.333.333	183.700.969.090.687	0.128	0	0.776833737722039	0.670439781354623	101.442.708.503.252	CLN6	Control	100 - 7.72	703.510.151.864.634	17. Feb	566.781.664.006.229	698.083.566.919.274	857.277.632.997.278	915.984.892.581.209	667.293.135.719.216	621.710.606.431.751	791.081.910.580.852	505.278.196.877.626	867.908.045.407.893	787.379.122.148.895	609.531.411.279.015	674.202.642.711.236	646.467.797.152.137	651.796.112.750.996	590.903.927.489.681	804.481.764.780.848	727.673.534.711.915	51.831.196.662.618	58.146.302.327.746	929.919.984.038.297	688.634.346.238.715	871.799.035.448.486	674.924.384.182.933	486.055.303.096.665	595.658.401.283.868	587.641.896.979.195	604.990.714.750.216	666.855.304.872.163	655.503.777.970.437	838.490.431.004.348	762.232.339.816.802	905.923.919.455.099	587.854.420.596.863	713.509.227.331.485	744.644.632.998.085
3.95_352.2857m/z	352.285.741.009.212	1	395.173.333.333.333	195.774.222.352.274	0.0984666666666665	0	0.789035434791442	0.672886413242844	101.445.230.432.907	CLN6	Control	100 - 14.9	106.061.957.886.003	14.51	868.188.850.200.788	984.928.914.984.339	103.645.361.152.783	122.736.183.563.719	13.493.964.370.761	735.822.896.740.019	107.337.022.822.695	105.764.101.325.098	11.626.235.894.172	12.149.627.652.964	938.469.048.574.846	119.524.093.561.973	91.071.860.364.358	106.620.596.630.908	102.373.011.708.418	112.479.844.817.126	113.899.242.963.009	103.589.468.420.713	965.389.897.030.563	123.001.603.022.819	115.259.499.322.712	121.807.274.314.616	101.977.029.718.753	778.021.120.711.996	962.784.999.153.575	839.430.717.270.914	827.459.747.588.637	973.799.335.017.274	100.330.939.617.161	128.366.048.330.533	10.977.210.592.426	120.123.497.199.393	900.467.827.233.437	100.669.304.136.217	900.279.663.750.579
9.33_324.0409m/z	3.240.408.922.615	1	933.028.333.333.333	181.910.303.483.072	0.329166666666666	0	0.93164305540725	0.713414139256284	101.447.666.599.003	Control	CLN6	100 - 32.5	119.428.282.580.413	24.45	647.093.391.187.278	931.758.408.449.227	143.312.190.883.877	138.455.355.664.411	913.284.625.918.661	110.663.366.273.945	120.255.725.702.482	136.045.981.461.144	16.304.619.727.566	177.040.099.353.183	90.249.148.256.681	107.791.178.442.256	110.903.575.339.294	123.445.083.526.215	113.301.190.708.953	998.617.622.065.147	928.606.978.335.813	100.906.425.843.062	772.232.898.073.069	116.562.800.432.106	151.615.809.684.393	175.019.857.573.905	10.019.568.649.078	103.969.978.552.821	101.811.344.779.906	104.439.023.629.209	128.827.439.548.116	759.012.504.002.665	14.846.508.819.745	109.166.825.024.418	198.775.244.954.975	125.111.758.534.317	671.152.111.484.461	952.347.617.930.821	124.483.189.199.473
9.33_148.9486m/z	148.948.556.112.934	1	933.028.333.333.333	15.536.772.647.451	0.0914666666666673	0	0.879680028256042	0.701854969517416	10.146.102.574.952	CLN6	Control	100 - 0.324	517.518.857.138.701	22.37	533.684.658.758.495	469.359.856.882.146	703.971.262.295.805	638.064.945.325.738	613.362.383.256.662	612.873.408.500.417	533.812.736.533.598	501.398.860.644.519	207.211.217.785.402	502.358.822.375.324	423.031.944.453.076	60.665.379.922.887	46.742.459.803.973	57.792.541.107.903	455.535.409.250.986	433.632.399.809.417	566.471.850.185.213	564.131.129.871.551	527.187.929.803.348	616.953.809.945.971	512.316.129.107.547	496.492.255.021.088	42.615.634.364.836	4.486.059.244.007	389.654.182.305.779	434.275.365.705.241	500.293.161.771.381	255.361.217.930.568	527.477.427.709.471	872.702.040.679.156	568.787.915.806.303	454.199.748.317.554	553.526.879.536.565	479.731.374.142.379	611.480.344.378.846
3.66_297.2438m/z	297.243.792.768.085	1	365.911.666.666.667	179.196.088.211.087	0.7271	0	0.777754629968779	0.670439781354623	101.467.458.925.352	CLN6	Control	100 - 13	184.315.658.696.258	13.34	241.051.101.605.445	248.069.284.133.378	194.559.457.275.167	205.030.111.743.642	189.875.901.527.114	166.208.184.528.938	166.367.870.154.605	156.193.748.647.879	188.079.751.538.928	188.765.171.306.414	160.066.591.294.244	172.114.782.127.136	175.710.563.114.888	164.961.776.030.331	162.011.994.542.173	169.984.249.569.837	204.779.766.879.761	209.487.883.139.334	188.905.638.757.461	217.499.293.205.166	175.848.802.365.363	186.827.841.829.479	164.225.563.488.278	141.185.299.028.624	184.158.868.438.214	170.762.250.467.849	148.406.539.767.825	143.406.369.239.832	170.526.907.838.536	191.236.200.854.784	194.605.286.605.494	214.537.796.501.921	25.001.330.259.503	253.550.909.424.501	168.997.358.711.485
5.70_436.2831m/z	436.283.122.628.333	1	569.826.666.666.667	214.198.470.205.395	0.347483333333333	0	0.952405859861055	0.717186359323125	101.468.005.459.712	CLN6	Control	100 - 11.8	980.111.557.643.118	16.93	676.409.571.998.512	683.231.983.645.511	884.974.298.624.371	67.736.270.093.104	722.104.030.698.376	922.687.181.319.276	813.231.470.992.228	934.193.436.078.501	118.779.267.979.553	970.326.064.274.672	11.336.804.868.784	12.471.323.134.852	110.905.957.913.729	12.150.787.891.157	125.458.796.145.217	124.993.237.386.311	580.861.940.127.235	808.805.680.157.568	895.465.524.301.455	711.201.669.284.653	946.766.632.387.513	105.975.619.666.773	898.082.508.751.395	960.044.761.790.466	107.666.963.596.175	957.392.035.017.321	120.929.380.806.515	116.394.026.048.304	109.531.404.235.475	99.273.934.801.456	101.320.301.137.037	108.536.900.283.645	701.558.258.294.304	698.329.466.327.976	768.702.385.839.541
6.64_715.5968m/z	715.596.800.744.162	1	664.456.666.666.667	288.190.978.198.656	0.109716666666666	0	0.826911682133305	0.68423314297453	101.475.781.678.054	Control	CLN6	100 - 11.4	671.121.343.722.732	35.11	726.124.450.401.325	101.807.366.402.345	503.233.884.442.132	687.746.530.325.953	103.531.761.877.924	114.329.055.420.133	658.091.811.899.147	619.095.610.771.203	505.937.018.661.737	766.590.843.774.275	595.521.053.413.791	777.923.558.385.135	322.027.434.222.964	580.129.948.428.544	431.673.391.043.898	211.000.192.272.235	121.598.593.584.717	871.138.498.826.538	650.712.889.357.364	980.617.091.606.648	395.196.223.320.754	633.352.573.179.481	590.346.204.434.607	602.976.388.158.115	600.007.346.953.498	248.919.790.617.028	622.466.465.324.256	490.182.913.776.734	725.437.530.135.659	922.300.216.438.116	680.351.003.508.057	507.950.428.079.691	753.121.519.589.588	104.057.019.504.071	437.116.748.144.299
5.14_748.9245m/z	748.924.543.062.848	2	514.281.666.666.667	395.620.739.558.627	0.07315	0	0.518691149485867	0.581904620774196	101.477.403.759.715	Control	CLN6	100 - 73.3 - 16.2	445.091.373.332.282	26.80	230.081.394.123.487	297.796.306.496.012	343.823.225.987.264	258.738.533.765.636	203.110.845.248.934	286.620.844.213.324	468.220.092.333.472	506.709.138.245.536	31.788.082.016.628	297.423.000.067.983	725.231.012.698.892	618.575.722.649.839	727.233.502.883.459	807.532.924.274.763	681.396.218.851.307	247.407.430.778.885	437.876.765.931.217	423.930.692.035.419	384.653.148.421.663	486.190.261.717.304	460.711.471.528.451	301.713.171.387.913	8.106.775.715.744	464.882.466.652.982	393.468.443.144.734	380.396.963.517.583	461.391.682.068.635	307.475.725.401.711	504.968.193.353.776	343.238.304.780.617	551.509.856.206.845	408.377.255.593.255	238.635.744.982.559	304.376.757.481.688	298.650.180.614.611
6.77_319.0126m/z	319.012.579.074.262	1	677.258.333.333.333	165.841.206.945.937	0.0365500000000001	0	0.839217114055383	0.687520036400047	101.477.701.663.541	Control	CLN6	70 - 100 - 35.3	592.759.437.560.566	43.27	237.166.461.991.121	206.899.511.127.951	346.347.902.118.909	599.590.149.001.607	563.332.890.661.184	291.880.639.937.147	620.594.134.146.398	554.739.689.190.151	135.377.876.189.371	920.384.231.609.781	63.937.548.595.235	516.049.931.443.696	578.452.909.471.882	461.341.042.155.766	706.443.788.775.404	749.666.818.683.987	382.074.936.020.635	222.810.643.998.191	571.222.199.848.087	442.410.477.703.114	734.045.051.291.524	108.237.519.998.338	538.462.990.762.687	248.760.448.573.439	523.933.564.688.664	587.353.151.877.658	59.189.872.563.373	463.635.921.073.956	653.674.746.243.023	644.046.684.041.254	120.424.967.989.661	593.196.579.333.109	24.598.423.335.245	211.471.401.585.417	300.843.153.414.934
8.96_293.9678m/z	293.967.827.980.942	1	895.775	156.067.004.943.214	0.0548666666666673	0	0.766973020101108	0.666588482410123	101.482.735.554.004	CLN6	Control	100 - 6.32 - 16.5	988.149.530.720.975	18.77	759.415.655.424.296	742.889.026.367.241	108.813.967.801.953	925.509.387.526.675	109.196.441.983.091	811.416.128.511.552	108.138.839.862.614	103.189.594.091.002	136.323.964.994.217	12.961.728.001.757	738.898.736.860.911	104.431.114.849.836	837.270.156.441.676	931.589.878.693.848	977.944.553.788.761	108.834.693.191.783	673.323.981.010.577	640.116.373.810.763	11.517.544.934.155	115.172.314.095.518	10.170.812.234.085	113.121.985.339.654	72.745.689.229.925	759.747.578.105.387	986.380.563.632.928	751.106.866.746.291	114.858.694.294.312	883.036.630.705.545	116.977.652.910.135	902.297.335.704.091	122.179.132.300.981	12.639.915.891.306	787.650.480.709.147	759.304.759.938.038	945.174.981.827.709
1.16_134.0463m/z	134.046.327.514.313	1	115.571.666.666.667	118.573.836.958.495	0.6657	0	0.711264749308593	0.650652399573906	10.148.308.292.179	Control	CLN6	100 - 6.72	102.664.439.870.654	Okt 61	108.149.134.257.961	986.680.466.954.066	123.906.977.112.423	109.078.421.435.103	964.003.675.100.737	880.518.574.992.101	957.412.064.880.378	904.189.506.836.718	111.165.798.615.278	115.589.138.790.632	953.036.183.368.074	991.929.489.223.123	105.630.003.588.841	105.981.546.453.498	870.963.559.962.067	882.511.074.853.014	118.503.170.293.831	11.246.093.422.927	992.602.561.538.104	111.086.588.128.072	125.554.283.852.397	107.248.366.007.934	926.923.265.095.529	917.543.486.175.503	89.395.233.873.792	885.828.220.294.335	957.650.909.097.073	894.168.435.778.854	958.959.384.498.437	104.251.814.805.759	111.338.715.767.158	109.424.304.724.472	112.170.083.640.122	100.848.329.764.633	107.627.519.891.301
5.97_772.5844m/z	772.584.439.819.503	1	59.726	289.398.274.614.015	0.226233333333333	0	0.72148845379892	0.652636414043752	101.484.103.771.897	CLN6	Control	100 - 47 - 13.5 - 1.88	114.397.822.049.299	14.68	971.067.728.631.292	957.421.099.553.159	890.540.818.687.084	889.202.902.303.568	115.873.856.004.387	121.085.940.093	138.999.946.173.425	145.352.662.765.804	104.379.460.496.958	106.301.392.831.945	124.939.166.500.643	118.292.150.847.579	113.680.244.288.165	12.124.904.676.209	132.791.908.643.735	116.596.122.463.536	130.511.985.075.386	129.842.185.490.854	150.300.088.496.042	105.466.945.365.944	130.244.524.976.388	118.935.433.539.718	118.572.098.407.709	115.907.201.701.639	993.085.847.220.969	127.341.556.445.428	115.716.386.186.276	128.064.865.139.228	942.295.437.731.577	762.725.865.159.089	822.002.493.553.507	806.836.533.046.322	100.717.170.866.097	978.577.381.484.231	773.537.551.402.747
3.03_509.2769m/z	509.276.882.520.282	1	303.051.666.666.667	220.218.092.349.653	0.116516666666667	0	0.837477127960541	0.687203127255878	101.485.630.899.291	Control	CLN6	100 - 21.7 - 1.31	848.521.018.739.626	Nov 23	869.720.819.928.106	846.295.819.744.068	87.768.218.170.953	851.616.577.393.982	912.021.519.425.797	6.865.446.705.053	880.952.542.201.703	714.660.777.083.654	836.412.003.511.352	103.189.348.629.892	707.998.948.041.943	865.979.528.878.943	831.853.032.289.303	735.501.951.553.925	772.602.028.434.067	955.858.733.568.378	756.728.975.667.907	65.891.224.978.124	871.826.085.888.864	879.452.394.815.142	791.911.147.288.727	106.890.573.078.965	888.748.592.930.829	764.931.969.616.398	789.127.193.234.699	617.758.611.819.872	777.793.785.989.774	812.422.585.597.803	979.686.092.838.411	10.070.265.678.608	877.395.070.572.562	103.370.924.514.134	902.056.755.093.345	864.996.549.201.513	762.368.340.117.566
6.88_283.0434m/z	283.043.439.627.354	1	688.231.666.666.667	165.293.717.867.568	0.23775	0	0.723980853999476	0.65339850422808	101.491.356.812.417	CLN6	Control	100 - 14.5 - 2.09	276.981.827.640.819	Okt 73	279.832.489.539.992	284.265.652.702.392	309.025.438.396.445	286.435.429.477.824	285.235.796.000.874	2.709.238.724.796	255.457.839.326.431	255.420.451.030.137	346.592.838.600.244	325.731.720.043.201	231.785.082.273.489	225.252.004.359.112	291.931.785.466.353	248.261.961.067.275	260.768.757.357.491	274.788.124.132.248	269.828.896.230.745	271.979.429.305.587	26.044.023.690.461	305.628.456.822.126	311.880.415.715.325	304.429.346.857.075	258.937.984.453.302	251.536.632.988.212	238.900.297.772.194	229.413.855.588.465	243.126.932.798.833	244.098.330.856.937	280.931.487.930.224	266.052.077.631.148	308.203.284.316.784	321.200.170.903.156	29.023.656.982.824	29.054.711.474.109	26.842.428.322.462
5.33_678.5188n	678.518.797.012.774	723.505.871.006.305	1	53.257	275.775.037.274.286	0.0731833333333336	0	0.87204523378386	0.699084603562596	10.149.574.621.329	Control	CLN6	100 - 23.9 - 19.5 - 6.57	133.133.504.091.773	Sep 46	130.162.611.316.813	158.301.253.249.408	122.143.839.470.821	128.856.078.438.536	122.321.601.260.557	133.890.280.586.115	122.329.099.906.429	116.171.583.002.167	11.727.465.871.928	116.661.402.466.556	138.486.579.473.916	141.980.209.155.824	127.458.223.071.885	149.792.430.073.975	143.809.996.561.689	12.910.433.213.207	145.514.626.377.169	136.763.679.840.424	113.236.293.457.882	974.400.900.279.196	118.199.273.281.192	110.432.026.948.048	129.158.191.966.223	173.209.676.182.472	148.710.663.063.815	151.942.854.310.391	151.053.572.719.614	144.011.653.367.621	139.736.500.948.488	142.641.282.984.413	124.132.931.562.426	103.952.748.430.272	135.002.014.564.429	161.799.260.495.487
6.83_427.7839n	427.783.890.304.008	854.547.772.782.675	1	682.741.666.666.667	313.299.348.108.973	0.1463	0	0.677942993021047	0.638324599823974	101.496.523.858.901	Control	CLN6	100 - 19.8 - 1	391.159.520.486.923	15. Jun	425.747.823.129.537	408.239.981.868.794	424.679.246.146.359	45.284.839.110.459	311.657.943.932.353	360.008.456.081.603	307.000.754.286.763	375.808.408.999.531	199.618.697.186.405	242.277.382.355.144	472.792.630.944.837	460.106.430.532.626	440.214.245.004.933	499.137.983.170.067	349.569.757.600.601	436.564.454.972.589	387.223.657.410.983	36.436.687.369.461	451.851.479.088.216	366.558.282.610.041	304.452.050.610.182	475.918.301.556.859	411.699.748.645.464	487.946.405.640.885	437.205.078.263.115	422.792.652.584.687	420.042.179.319.242	392.832.991.742.105	295.897.900.932.366	381.174.532.696.763	359.055.037.084.042	299.535.155.911.214	441.576.987.718.924	417.260.923.809.579
9.07_344.0531m/z	344.053.124.908.185	1	907.425	181.278.693.937.616	0.0548500000000001	0	0.936781445201536	0.713829317476206	101.502.047.328.663	Control	CLN6	100 - 64	743.589.252.442.616	28.56	556.228.638.449.883	716.554.139.932.233	893.293.666.116.831	699.809.723.732.275	77.718.365.435.105	554.293.207.173.856	550.472.497.969.083	694.779.316.402.476	100.436.536.827.735	838.585.463.581.301	980.603.009.065.522	586.582.588.803.794	365.916.285.816.125	774.505.126.440.129	120.619.882.427.123	521.996.040.517.627	527.627.619.400.974	541.065.255.657.589	65.670.471.832.699	10.153.767.154.568	402.269.987.143.913	878.087.754.819.935	757.597.958.646.488	313.932.610.165.978	912.841.498.054.584	852.705.219.793.253	609.032.164.131.385	867.905.780.972.454	779.628.100.681.726	865.267.461.440.508	906.627.673.948.844	101.075.752.044.044	576.909.037.007.493	732.387.947.449.488	775.928.717.327.439
6.31_872.6359m/z	872.635.918.805.156	1	630.855	31.305.962.541.977	0.128016666666666	0	0.793506860382524	0.673320772536246	101.507.775.788.353	Control	CLN6	100 - 40.5 - 24.2	733.065.134.084.016	17.48	573.041.150.861.541	497.062.709.191.554	6.509.938.219.896	650.713.761.668.797	781.373.621.339.838	876.390.543.733.968	883.647.945.395.024	10.710.797.922.661	765.074.398.754.042	590.681.787.514.401	669.722.625.570.769	731.429.657.028.397	738.973.532.483.771	741.523.065.561.995	662.090.283.070.596	671.022.650.261.042	786.580.314.385.194	9.589.264.308.156	728.714.074.379.789	524.649.774.661.612	827.265.964.318.177	94.292.540.215.579	762.422.205.565.631	791.128.761.297.456	704.760.999.502.927	664.027.836.466.464	632.546.851.096.162	554.449.660.653.884	878.100.107.984.524	721.269.079.654.612	621.912.098.559.937	629.362.583.846.501	594.346.633.122.854	508.046.380.658.568	565.463.319.000.421
5.18_886.3855m/z	886.385.534.184.862	1	51.794	306.576.004.214.103	0.0914666666666664	0	0.936335504100999	0.713829317476206	101.508.147.989.863	CLN6	Control	100	688.022.535.903.419	16.76	382.748.495.108.576	450.225.498.107.511	643.551.743.003.903	463.247.566.710.824	586.598.133.493.702	822.014.274.211.623	826.110.736.430.167	744.934.297.547.649	729.813.415.384.603	466.957.493.530.817	721.251.895.307.059	802.500.969.008.405	964.887.988.326.447	874.776.150.859.939	753.570.522.394.752	775.171.395.028.726	615.246.968.417.843	655.555.527.011.324	567.293.397.885.885	631.651.939.107.756	699.847.346.132.092	589.695.789.820.008	575.114.952.040.241	970.690.270.813.275	831.674.908.566.767	833.759.979.946.716	659.684.451.408.813	720.785.196.487.573	589.698.791.503.672	619.382.277.959.772	585.740.088.859.018	698.982.981.875.137	396.978.958.768.681	460.174.200.486.188	558.999.013.900.483
6.38_831.5702n	831.570.174.760.249	876.568.962.788.438	1	638.173.333.333.333	31.723.384.475.539	0.146316666666666	0	0.924685084282415	0.71319923948888	101.514.382.136.584	Control	CLN6	100 - 52.7 - 5.99 - 2.34 - 0.298	835.238.339.454.113	Nov 27	758.836.106.107.072	669.781.623.390.472	755.799.825.716.645	810.940.369.511.863	706.622.639.179.238	794.584.097.516.312	808.992.730.696.194	811.164.664.707.267	745.339.735.275.048	74.331.699.277.938	934.360.244.859.722	874.290.267.407.326	964.830.268.768.114	95.322.978.393.266	924.041.972.974.458	908.321.979.258.461	632.633.033.226.453	702.555.438.885.283	804.505.815.115.394	598.229.580.669.023	693.912.103.950.965	768.160.650.985.493	104.137.832.596.625	105.566.399.233.833	928.035.907.590.681	990.818.159.697.475	106.859.471.176.308	942.930.169.203.016	844.210.242.960.349	791.510.107.914.876	793.970.343.065.082	706.704.847.934.047	787.049.383.938.168	684.581.891.384.684
5.38_775.9858m/z	775.985.803.657.787	2	538.056.666.666.667	406.145.279.101.933	0.0548666666666673	0	0.722685606145929	0.652797317613429	101.520.707.927.789	Control	CLN6	100 - 34.4	110.479.175.882.911	23.51	105.530.598.061.926	887.786.055.414.622	484.703.166.575.717	541.829.234.801.459	12.469.067.892.893	965.788.037.810.412	955.525.147.970.688	130.167.485.485.208	936.972.457.964.248	120.391.638.009.174	100.427.751.091.867	169.358.398.994.371	124.628.805.848.546	154.604.818.753.562	12.846.478.197.807	105.663.056.523.817	846.271.871.367.721	783.915.413.594.381	131.995.042.042.536	118.897.629.396.084	104.971.898.024.228	127.511.008.062.193	10.349.728.858.692	123.781.057.837.603	818.469.480.130.979	100.331.585.912.045	965.628.444.304.808	826.181.069.055.318	158.082.282.755.447	12.298.296.699.887	161.548.947.627.864	900.204.790.374.644	109.454.191.126.147	907.403.601.018.736	421.020.679.526.967
7.92_294.9644m/z	294.964.356.851.551	1	792.001.666.666.667	159.547.194.467.515	0.0914333333333328	0	0.937303094372933	0.713829317476206	101.522.916.565.275	CLN6	Control	67 - 100	548.794.232.523.672	28.44	349.122.933.530.312	22.647.349.453.279	662.941.998.300.825	659.151.520.772.145	463.011.483.417.552	303.599.523.694.608	59.774.864.941.371	49.281.266.997.663	658.574.576.090.135	844.526.051.690.181	54.230.283.258.523	49.195.357.899.926	65.597.467.249.108	662.288.585.245.516	594.273.399.511.361	575.951.750.127.416	442.032.756.510.004	41.983.606.502.867	602.606.995.236.395	770.925.780.465.251	576.137.544.851.253	789.524.969.779.145	500.852.897.164.864	239.869.205.555.847	442.907.851.670.949	540.702.023.357.543	607.248.430.161.037	563.753.136.144.905	427.481.046.426.802	404.649.725.250.105	512.358.425.138.969	808.103.953.913.355	362.103.209.826.638	231.477.914.325.175	575.841.690.045.939
8.79_266.9528m/z	266.952.831.599.141	1	879.313.333.333.333	14.659.727.363.336	191.083.333.333.333	0	0.795701528835498	0.673320772536246	101.522.994.485.867	CLN6	Control	100 - 6.4	24.007.846.428.584	15.32	179.764.692.262.669	189.104.661.215.318	2.768.374.093.143	264.322.650.581.701	207.327.280.400.039	19.774.989.235.763	233.671.681.241.683	25.416.097.852.181	311.943.396.280.234	303.322.498.037.305	228.324.968.383.738	216.680.174.184.644	237.817.109.087.543	236.000.631.791.898	246.721.080.191.256	257.506.324.721.676	188.928.748.313.267	211.570.229.268.541	244.741.681.657.591	2.609.723.362.112	276.609.830.568.776	284.317.494.682.191	193.555.308.267.823	200.658.786.391.433	200.316.653.199.041	210.626.930.304.187	228.158.963.469.111	22.582.168.622.751	24.546.722.728.155	223.518.164.972.236	299.287.834.929.653	289.079.062.277.717	186.448.284.630.258	193.283.336.125.468	240.465.262.505.737
5.68_778.6019m/z	778.601.912.730.434	1	567.998.333.333.333	295.519.935.120.841	0.0548666666666673	0	0.884093126676582	0.70276797830499	101.537.163.618.658	CLN6	Control	99.1 - 100 - 34.2	83.473.314.288.745	14.39	761.316.034.853.735	568.198.545.351.794	102.001.537.705.958	732.455.016.667.038	109.332.047.856.254	784.775.209.381.753	904.641.233.031.609	10.027.014.795.937	836.411.091.608.601	773.945.327.253.409	838.507.659.060.001	607.445.427.139.583	808.637.393.069.441	685.578.349.652.078	882.509.726.316.805	105.527.193.759.754	779.359.203.627.675	723.247.741.038.541	105.390.178.869.673	925.892.403.976.494	836.458.161.706.465	876.402.595.825.259	981.151.414.475.011	803.750.927.762.234	758.038.852.052.561	94.330.136.900.198	639.514.161.585.478	708.012.290.942.983	872.157.618.320.605	642.894.815.023.667	85.343.482.122.408	756.020.706.831.644	78.962.151.562.321	580.754.116.378.898	886.001.158.629.718
8.16_152.9360m/z	152.936.041.111.569	1	816.456.666.666.667	118.682.366.565.544	0.164616666666667	0	0.780112691526227	0.670439781354623	101.545.439.715.781	Control	CLN6	100 - 1.26	216.096.501.489.309	32.97	107.210.323.540.112	174.528.822.575.922	0.856161963168764	318.911.042.172.951	174.422.558.882.969	197.277.923.344.977	253.765.818.038.389	214.989.686.309.163	252.521.074.473.213	205.059.063.761.358	255.941.261.616.682	114.794.816.676.067	2.523.249.019.974	307.950.994.734.066	196.783.265.775.287	292.825.241.409.185	110.597.511.195.087	204.231.203.419.522	166.732.103.452.838	417.683.745.330.716	349.434.586.277.708	350.898.784.952.789	0.707779672345807	105.320.183.552.421	0.351784016655212	159.009.529.336.476	268.990.495.996.185	250.041.789.888.966	176.298.516.286.653	269.983.535.231.879	341.066.883.720.634	181.298.786.286.973	111.196.368.247.337	178.385.412.928.106	0.743675544901039
5.66_832.5101m/z	83.251.007.125.226	1	56.617	307.285.628.122.876	0.0365833333333336	0	0.820521160130188	0.683139223892669	101.550.103.130.773	Control	CLN6	100 - 22.4	889.021.234.401.059	31.19	701.660.412.110.744	761.022.596.776.661	799.360.859.903.581	1.338.317.368.965	88.577.888.198.651	715.766.502.897.085	667.280.757.167.518	644.817.705.167.863	890.491.218.960.489	13.431.695.250.295	934.126.331.332.207	830.580.665.877.663	126.902.987.299.731	109.552.496.358.827	867.391.683.399.256	262.894.149.329.603	102.583.180.136.626	118.914.244.925.237	820.712.881.513.627	108.287.260.285.813	116.025.846.593.125	114.999.458.209.625	468.320.271.156.162	722.534.458.501.483	736.080.487.143.328	614.271.182.561.424	845.669.459.664.675	623.731.803.456.113	941.931.727.660.612	748.079.689.763.435	150.114.767.497.709	593.760.212.514.736	727.747.916.369.758	777.839.030.653.915	694.337.226.640.118
4.05_527.3375m/z	527.337.505.276.698	1	405.021.666.666.667	23.727.045.691.995	0.0914666666666673	0	0.864478449735903	0.696118732243744	101.582.010.804.809	Control	CLN6	100 - 34.1	121.241.563.328.014	14.94	107.628.686.912.068	105.592.382.152.699	120.990.724.776.475	136.826.678.393.217	991.509.396.903.609	95.658.033.760.012	124.148.886.218.912	104.058.848.724.836	143.917.701.541.196	163.220.710.650.818	106.970.343.581.094	130.258.249.873.677	119.787.688.358.352	112.724.009.626.606	113.763.970.727.231	124.956.224.390.438	104.538.034.070.494	125.576.038.171.092	999.511.191.168.803	151.190.962.506.297	118.825.852.552.049	167.966.904.017.818	941.937.003.328.762	945.190.102.486.555	150.671.916.782.155	121.657.391.722.519	115.390.827.119.892	105.395.509.900.109	104.594.154.531.507	133.305.075.118.203	105.977.131.141.833	146.111.385.915.852	111.630.286.232.407	107.925.673.332.138	105.094.417.933.608
6.86_788.5504m/z	788.550.363.474.824	1	686.401.666.666.667	291.235.964.004.168	0.0914333333333337	0	0.982774248853092	0.722611872749949	101.589.052.643.094	Control	CLN6	100 - 13.5	166.503.910.540.311	29. Apr	18.116.541.227.909	221.159.721.989.823	1.529.816.124.003	219.519.394.050.649	162.808.579.171.319	209.774.299.921.014	122.450.549.118.127	15.061.425.618.713	611.191.753.610.753	118.207.530.580.166	219.947.984.114.636	221.938.272.951.466	138.857.635.179.189	179.999.647.233.503	152.875.040.572.864	108.972.277.855.992	259.744.726.529.805	287.312.567.953.093	189.560.736.300.838	146.400.101.878.086	117.265.550.272.943	958.810.102.515.048	20.467.412.139.884	210.561.702.577.136	186.678.817.961.883	133.472.650.702.122	221.786.805.589.774	126.698.494.152.354	147.095.527.283.019	153.511.199.888.606	106.183.784.854.531	772.347.710.504.454	187.901.082.958.015	2.260.467.225.295	132.882.198.527.671
8.18_268.9510m/z	268.950.963.859.484	1	818.285	148.250.180.869.367	0.610316666666668	0	0.794620784497462	0.673320772536246	101.590.063.235.973	Control	CLN6	100 - 1.9	717.062.373.793.375	17.51	531.218.400.007.322	536.704.644.905.407	827.968.353.216.552	810.233.408.831.395	604.562.038.401.424	563.734.578.387.557	650.423.249.228.134	702.318.778.345.742	916.629.110.432.429	94.164.042.414.218	631.545.074.276.565	655.673.519.603.855	722.138.059.043.172	72.555.853.758.557	743.051.661.566.686	730.025.537.738.801	566.821.509.020.174	617.553.303.604.056	65.993.560.087.466	828.093.003.902.701	894.861.356.038.624	904.028.003.767.929	573.503.284.235.752	583.404.915.132.648	625.123.478.922.525	655.687.701.955.269	685.415.936.198.302	648.461.797.816.019	736.376.907.936.997	698.511.036.285.328	91.450.599.544.112	880.714.149.561.895	550.968.926.092.967	548.564.290.349.438	719.186.138.520.104
5.97_785.6155n	785.615.523.850.397	806.590.191.670.397	1	59.726	303.455.388.599.886	0.189666666666667	0	0.704586509951176	0.649210576371781	10.159.367.415.329	CLN6	Control	100 - 46.7 - 9.58 - 1.27 - 0.112	178.908.187.809.538	Okt 23	186.220.226.463.094	161.688.243.335.731	171.891.800.107.296	167.003.800.813.273	189.167.703.907.028	181.305.374.903.827	221.269.135.448.546	230.992.591.287.972	164.947.050.031.771	153.974.523.573.202	181.916.920.088.259	181.247.845.735.651	155.970.932.661.308	172.450.292.375.987	162.852.988.939.125	179.631.575.280.531	169.979.702.548.072	179.258.229.029.364	19.681.285.313.835	144.668.041.330.806	175.963.498.251.859	158.432.805.421.445	201.027.982.145.871	199.868.024.910.361	169.697.665.199.256	192.671.283.784.105	180.669.126.164.733	182.242.411.976.066	189.018.321.603.622	177.215.605.946.984	149.287.307.283.665	150.814.349.661.757	193.143.833.477.428	165.261.093.424.941
2.93_383.4106m/z	383.410.585.466.937	1	293.228.333.333.333	196.730.480.123.974	0.0731333333333333	0	0.763400737786752	0.665291492892858	101.606.867.919.101	Control	CLN6	100	189.242.846.212.691	12. Nov	175.123.926.641.779	161.174.673.872.442	188.497.140.985.963	16.805.923.898.183	181.150.982.644.245	16.540.537.839.475	17.760.984.297.676	227.765.055.377.742	19.205.589.989.605	224.062.968.257.439	185.652.246.837.728	160.944.481.292.119	176.783.723.854.423	197.485.356.674.314	227.673.003.000.449	170.556.941.881.531	14.870.440.389.837	15.604.534.333.599	174.767.053.661.967	202.008.371.582.602	206.800.205.606.742	214.519.740.720.351	144.247.818.448.937	201.946.559.774.308	195.286.410.279.128	211.032.532.044.092	198.315.156.886.088	208.675.092.663.934	196.382.598.876.508	177.025.062.011.631	226.886.877.836.166	165.242.311.776.234	181.634.976.863.894	16.473.617.553.789	163.731.536.865.055
2.95_583.3585m/z	583.358.480.467.323	1	295.056.666.666.667	236.206.790.626.813	0.207933333333333	0	0.66853639298464	0.635511570297746	101.622.695.177.733	Control	CLN6	100 - 14.2	109.189.101.108.129	11. Dez	111.382.622.345.759	123.304.106.197.983	136.645.195.225.174	112.907.482.285.786	118.153.143.977.779	999.502.908.741.329	980.525.478.249.643	105.818.752.617.072	108.205.181.303.563	106.243.915.599.103	941.890.811.877.894	870.567.500.583.258	107.742.758.336.472	909.763.951.085.118	120.454.811.518.788	980.463.535.899.623	103.836.270.486.257	103.429.091.525.478	11.156.636.727.587	142.581.488.489.616	113.640.898.221.775	119.516.279.773.519	100.780.498.814.661	118.110.704.470.938	105.611.353.590.146	112.230.617.476.361	968.700.061.362.344	112.541.906.413.868	103.016.312.080.238	900.639.390.361.924	979.231.165.342.047	115.306.767.404.713	115.523.791.755.736	126.028.776.079.606	118.692.133.484.981
3.18_503.0928m/z	503.092.843.237.419	1	317.683.333.333.333	216.523.555.190.876	0.0548666666666668	0	0.860485141709228	0.694908196124388	10.162.579.062.089	CLN6	Control	100 - 3.56	486.598.813.022.177	42.30	260.463.965.885.152	64.408.723.802.064	347.177.497.963.119	367.321.731.215.706	476.802.214.949.468	275.895.943.036.641	954.334.125.906.889	721.114.193.293.283	588.586.073.493.773	554.102.193.287.169	260.089.617.660.265	398.166.321.110.203	369.766.704.985.831	785.213.780.598.139	47.068.329.489.542	311.776.112.053.129	108.089.169.448.771	612.571.230.942.742	546.385.680.147.133	321.870.983.532.867	549.251.787.778.821	375.833.531.951.598	549.652.902.023.197	566.893.559.870.171	240.299.358.007.524	231.703.230.147.276	420.752.353.569.693	361.677.032.501.683	605.930.349.750.715	502.705.230.174.147	520.109.597.636.222	174.500.199.408.476	270.147.930.809.022	658.319.733.212.285	301.563.753.217.344
5.45_319.7292n	319.729.237.677.176	698.477.219.308.677	1	545.371.666.666.667	282.292.248.741.884	0.116516666666667	0	0.661488877769109	0.63384734176851	101.641.458.397.368	CLN6	Control	100 - 30.2 - 2.11	76.197.767.503.235	27.31	629.774.958.654.548	625.908.557.569.594	851.190.257.944.119	908.877.811.206.949	681.384.933.652.356	902.669.976.385.319	766.247.285.333.264	762.532.660.767.483	12.641.500.067.918	114.280.572.507.938	601.642.552.695.671	650.845.227.652.548	548.929.995.068.374	628.255.362.068.077	699.988.824.249.172	526.438.665.398.936	738.551.439.506.537	73.780.910.790.435	874.383.942.296.969	104.105.165.099.718	117.874.854.254.113	100.535.429.475.829	403.032.813.718.591	334.323.344.592.449	543.357.565.228.426	507.260.086.811.345	540.650.123.407.543	488.093.862.210.818	746.021.239.973.604	740.046.471.127.832	118.226.243.144.648	933.806.988.773.941	653.189.785.303.665	639.739.355.651.225
2.86_353.0510m/z	353.051.041.449.937	1	28.591	173.772.923.706.993	0.09145	0	0.524907632696326	0.584895517711721	101.644.234.579.921	CLN6	Control	100 - 11.8	512.262.742.438.887	23.59	473.936.623.707.381	429.161.896.047.752	385.927.217.472.489	424.194.194.098.071	569.454.932.520.548	562.252.728.651.138	627.461.035.007.445	511.831.300.374.018	611.565.025.135.023	518.537.165.257.955	418.699.270.813.743	378.335.975.189.784	38.624.897.278.876	417.431.389.406.659	773.379.886.557.719	707.786.265.993.704	240.957.808.582.856	299.026.151.261.485	449.141.633.438.672	364.354.921.747.059	522.757.838.564.698	718.610.813.703.037	200.623.403.668.592	280.236.409.630.015	68.502.999.665.892	621.850.773.935.975	632.176.162.513.491	684.286.396.748.217	364.199.535.409.629	330.039.896.910.267	92.316.805.260.512	747.159.270.568.783	491.557.432.115.648	438.645.152.757.989	335.222.359.895.264
3.36_263.1648m/z	26.316.484.786.855	1	335.971.666.666.667	169.673.879.158.571	0.164583333333333	0	0.565949859152737	0.602796436245745	101.649.457.619.652	CLN6	Control	100 - 7.55	494.459.471.397.689	Nov 89	526.284.467.700.716	464.278.357.434.577	547.757.116.482.774	571.181.184.283.919	604.154.678.227.151	459.795.415.377.758	448.405.480.980.808	452.926.557.843.887	460.946.306.099.223	479.695.268.420.125	470.920.992.057.482	403.060.812.154.134	530.003.327.968.271	412.005.099.226.974	56.912.632.814.158	510.810.149.963.645	457.515.832.683.778	389.206.889.199.276	672.367.352.021.833	659.123.865.428.632	635.074.633.529.643	731.972.307.846.215	346.924.766.787.575	262.120.310.973.208	438.619.335.940.167	427.355.042.543.652	396.555.927.174.208	45.143.346.304.738	376.359.363.257.406	462.157.251.051.114	565.648.051.152.239	510.540.280.937.807	545.851.551.799.552	47.453.758.801.657	47.579.031.725.035
3.21_565.9657m/z	565.965.701.000.162	1	32.134	207.791.258.625.832	0.0731499999999996	0	0.55517958057496	0.599025163359841	101.653.639.808.873	Control	CLN6	100 - 8.08	905.484.822.923.214	19.91	705.902.943.806.976	81.137.762.412.188	110.525.446.634.383	997.455.543.767.292	736.400.892.267.386	915.353.835.070.763	604.971.996.564.065	626.859.836.947.485	973.045.344.195.328	958.157.672.782.402	78.265.281.395.738	909.639.676.808.949	810.305.077.379.719	983.548.475.812.201	123.065.153.198.436	110.050.138.115.726	146.627.986.110.525	210.588.731.806.411	107.366.513.895	117.246.188.271.016	110.537.613.849.432	114.460.753.059.196	565.528.249.289.009	533.435.980.819.833	136.656.078.836.778	112.006.251.681.444	940.249.480.857.181	101.023.404.385.632	90.732.949.578.044	714.022.663.435.777	142.561.004.640.177	105.139.649.248.551	732.148.184.004.607	829.306.760.816.796	960.041.152.109.132
1.21_575.1803m/z	57.518.034.181.896	2	121.056.666.666.667	331.262.953.926.484	0.775433333333333	0	0.714327798614589	0.650790730206508	101.659.257.067.827	CLN6	Control	100 - 34.4	395.044.434.337.138	13.28	328.586.028.902.694	317.231.268.754.069	463.531.013.274.294	42.777.960.161.232	323.283.567.913.806	369.166.715.183.594	371.746.730.554.949	418.827.096.062.228	473.788.934.143.116	480.018.620.573.844	373.179.856.996.901	362.300.721.951.006	366.022.274.757.152	403.675.477.663.055	441.980.355.537.405	399.592.685.513.779	336.010.887.594.119	350.048.358.422.658	38.594.813.229.515	471.805.176.234.886	451.137.974.968.896	444.492.600.409.612	315.609.386.223.454	312.894.798.030.702	353.470.667.426.667	356.377.481.893.799	377.330.215.811.415	359.026.691.775.913	377.144.523.632.066	366.563.736.486.207	476.524.726.464.911	483.160.522.265.556	340.802.749.812.835	324.241.177.102.909	402.630.219.169.573
4.34_665.1637m/z	665.163.718.646.021	1	434.283.333.333.333	272.630.156.958.455	0.0731333333333328	0	0.995838137313878	0.726463546077696	101.665.720.560.695	Control	CLN6	100 - 19.2	305.974.632.213.564	47.39	0.875604905997413	0.634638709159012	29.009.162.595.635	451.692.856.192.937	220.606.964.251.052	131.476.009.897.981	282.731.321.575.442	180.793.606.610.278	50.190.266.191.088	478.446.011.328.285	325.408.995.813.577	206.511.272.354.277	466.279.556.715.252	361.626.701.928.185	33.659.692.805.767	430.194.411.838.915	231.283.867.553.325	0.389919312834624	130.591.661.370.886	206.338.965.841.492	44.272.253.514.871	655.308.530.174.183	131.002.126.336.048	184.871.450.801.128	422.548.390.411.481	194.453.846.559.739	398.540.876.161.858	390.013.372.806.545	369.377.235.186.896	255.625.998.179.562	364.207.907.716.732	479.715.419.884.968	0.908159609555088	0.648662418748873	251.978.080.415.834
2.68_426.0873n	426.087.291.232.701	461.056.590.146.565	1	267.623.333.333.333	20.417.571.492.823	0.1097	0	0.715627127242927	0.650790730206508	101.666.052.462.441	Control	CLN6	100 - 13.2	828.927.223.663.369	97.71	485.247.808.501.309	550.668.837.253.352	179.389.563.037.923	2.177.840.491.236	861.586.232.506.228	892.621.997.421.527	277.003.952.425.969	282.643.349.076.905	611.935.979.011.743	526.159.404.361.905	57.046.332.333.378	55.867.068.403.788	604.466.105.877.539	625.929.399.997.731	386.012.215.641.319	378.082.241.819.588	325.136.755.600.475	377.705.190.706.188	343.795.649.699.184	35.457.444.493.898	245.039.367.882.912	297.632.297.641.161	647.094.052.501.799	682.426.377.507.691	327.690.323.045.441	388.918.429.653.232	564.686.856.876.811	526.363.271.064.405	576.217.860.350.465	568.702.366.547.939	323.549.430.421.435	387.725.387.415.829	503.289.163.054.681	562.837.051.612.764
6.13_641.6023m/z	641.602.346.136.562	1	612.566.666.666.667	283.249.596.111.837	0.182866666666667	0	0.646019843014678	0.627511450735524	101.669.074.011.565	CLN6	Control	100 - 23.5	461.088.853.226.276	Okt 30	501.371.049.404.319	384.241.248.054.963	438.245.100.592.311	478.411.827.953.979	528.173.966.046.835	448.801.400.843.507	407.100.359.874.361	465.605.157.297.956	529.320.530.361.967	445.411.598.592.233	50.409.710.412.115	449.198.977.101.719	489.525.261.623.128	450.231.501.388.136	492.119.906.318.801	365.566.662.045.055	476.612.446.130.858	43.045.286.811.177	459.085.190.426.637	480.291.194.891.341	490.021.739.194.237	476.254.455.699.883	348.505.972.041.031	390.686.769.304.962	34.224.542.065.119	426.613.405.484.519	377.134.071.309.038	46.424.380.557.897	504.823.281.178.907	518.283.283.072.276	537.101.684.213.394	533.952.905.086.156	520.011.860.772.507	392.731.886.267.545	380.666.483.683.712
9.33_425.0374m/z	425.037.383.385.916	1	933.028.333.333.333	19.381.634.024.268	0.292616666666667	0	0.834732466310817	0.687203127255878	101.694.472.489.388	Control	CLN6	100 - 6.72	321.786.153.416.422	18.89	21.664.438.588.228	205.444.340.407.131	368.333.095.167.258	380.286.037.591.983	299.131.396.202.158	247.075.428.084.721	35.578.097.610.973	380.771.209.797.399	33.760.205.132.377	37.857.104.397.875	271.549.802.666.861	284.211.463.250.285	284.146.802.664.857	374.563.603.177.596	317.903.079.294.473	360.776.140.806.436	25.111.673.626.492	278.776.852.745.582	271.471.677.088.738	365.808.592.067.334	436.017.767.194.966	394.042.515.602.579	252.123.749.641.027	314.125.331.714.638	346.367.904.533.479	286.136.622.400.836	325.128.403.260.049	232.820.749.173.819	340.110.922.749.658	275.697.460.965.415	476.996.046.943.083	30.183.712.231.662	224.699.153.176.894	209.984.075.732.397	31.993.983.269.215
9.24_525.2381m/z	525.238.115.894.915	1	923.883.333.333.333	235.359.305.103.417	245.946.666.666.667	0	0.585918920611071	0.609521294813153	101.705.785.406.871	CLN6	Control	100 - 22.5 - 6.5 - 0.0837	589.896.765.737.209	Aug 93	537.046.472.843.107	55.429.889.734.479	714.336.738.282.724	656.571.050.037.717	585.454.026.845.193	573.800.391.704.179	526.402.039.147.956	604.904.099.509.385	667.642.789.239.871	634.757.234.829.483	575.636.077.038.738	557.555.058.044.465	576.053.374.942.412	567.766.108.943.061	539.424.832.859.633	566.699.060.182.628	562.068.164.425.206	586.533.059.890.959	589.291.935.045.022	633.336.614.733.673	633.206.898.375.216	630.553.850.874.555	537.944.685.341.892	533.799.709.441.176	51.376.398.374.721	546.454.431.795.213	509.309.225.766.031	510.547.215.126.156	662.030.578.430.461	563.269.606.692.731	647.139.615.903.068	620.800.928.950.078	557.013.684.767.515	566.547.325.702.784	620.483.957.403.419
3.29_290.1406m/z	290.140.555.418.962	1	328.655	175.823.113.367.056	0.0914333333333337	0	0.773047970060503	0.669018460999137	101.707.024.844.826	Control	CLN6	100 - 11.5 - 1.03	447.589.662.742.148	15.69	425.940.556.355.245	405.923.634.538.354	475.953.470.956.591	530.051.292.194.725	536.412.628.531.602	398.411.125.241.612	453.104.960.825.265	324.307.720.640.547	431.007.487.378.041	567.418.751.368.119	347.125.656.985.316	370.445.249.553.751	445.925.858.907.626	435.942.295.314.717	390.883.653.461.082	502.384.564.106.666	501.647.599.522.118	505.347.000.456.976	491.198.379.616.855	600.101.176.657.645	397.241.657.683.142	476.939.607.365.422	346.765.654.596.703	362.018.567.828.414	413.528.404.735.735	368.058.384.507.098	366.712.527.505.564	492.159.170.621.783	412.945.170.249.894	419.103.002.292.235	472.719.135.082.333	534.949.165.152.459	441.776.886.702.824	414.893.391.794.369	413.420.558.361.588
3.75_315.2546m/z	315.254.645.738.253	1	375.055	187.720.918.062.798	0.0914333333333333	0	0.958347717086029	0.717701291002449	101.708.560.373.299	Control	CLN6	100 - 5.25	494.909.040.652.105	14.31	548.040.184.188.382	507.869.672.163.171	543.204.011.012.359	606.191.157.000.461	498.823.774.415.862	361.979.370.563.181	502.490.318.193.585	38.221.457.010.785	418.794.763.677.381	567.753.744.222.096	444.246.871.292.433	482.163.830.496.891	523.272.951.046.935	432.664.992.950.363	424.011.140.472.469	54.180.291.613.467	537.761.493.286.407	616.330.932.432.807	539.127.584.737.963	603.743.298.846.172	565.966.989.341.998	593.969.162.386.618	573.952.600.063.009	400.226.868.079.524	339.299.135.351.694	349.742.314.567.159	259.868.114.662.716	404.346.504.118.462	365.742.112.517.589	620.953.630.553.113	533.664.582.060.017	613.849.327.428.435	568.416.138.699.079	519.092.146.760.336	47.183.541.930.187
4.51_465.3044m/z	465.304.424.615.091	1	45.142	24.060.909.860.763	0.171416666666667	0	0.581664005958643	0.609521294813153	10.170.876.882.428	CLN6	Control	87.3 - 19.5 - 100 - 21.5 - 28.4	175.689.259.592.637	Aug 29	175.272.330.181.908	175.973.033.750.557	198.618.512.247.908	184.605.933.484.487	174.743.711.222.131	174.036.417.554.467	167.651.342.302.747	181.968.279.003.425	209.810.669.560.451	182.030.295.458.084	168.206.552.958.412	173.055.292.537.583	166.734.853.085.193	17.356.639.989.777	156.469.203.387.914	14.828.532.684.916	181.243.064.100.834	188.939.953.683.317	14.742.869.655.054	179.553.932.956.735	178.733.254.617.207	181.812.231.653.339	158.478.173.064.227	167.900.423.806.993	126.644.410.706.382	150.506.817.866.274	196.115.758.529.837	160.496.816.480.304	188.024.782.645.523	180.025.720.699.433	191.836.245.639.897	186.060.897.543.125	181.788.897.999.028	179.861.537.060.156	172.523.116.743.836
6.11_414.9415m/z	414.941.474.485.649	1	61.074	183.043.719.152.061	0.1531	0	0.917628813909266	0.710876030117882	101.716.463.057.121	CLN6	Control	100 - 9.88	610.853.398.580.364	46.32	108.421.440.032.404	136.588.216.336.787	780.337.517.731.223	595.065.347.441.475	857.234.001.443.906	740.799.061.966.128	436.875.883.919.304	579.688.125.800.042	281.384.557.041.057	387.066.385.813.959	755.347.401.988.278	617.549.026.112.073	300.610.745.760.203	454.336.312.477.338	409.812.277.992.295	127.451.168.106.629	866.444.163.711.639	111.630.660.811.713	606.660.742.924.885	791.599.921.606.598	469.193.052.946.697	572.371.374.864.383	844.947.276.163.169	929.623.607.070.287	460.319.421.619.047	414.117.467.341.416	309.317.289.668.928	0.566272868584216	716.658.547.964.812	758.215.040.003.662	328.374.123.782.726	367.948.251.891.143	112.452.513.654.051	139.606.427.252.164	677.813.256.918.891
5.61_819.5741n	819.574.122.650.037	818.547.719.716.458	1	56.068	299.116.146.816.053	0.164566666666667	0	0.585763822697549	0.609521294813153	101.718.467.528.965	CLN6	Control	100 - 27.1	308.817.018.697.235	Sep 88	277.152.945.068.423	292.487.452.949.781	278.472.276.071.242	261.885.529.950.124	296.316.956.321.826	306.752.753.382.094	338.831.703.863.615	330.537.203.219.958	295.432.813.066.021	270.427.854.975.322	328.789.462.596.017	356.156.891.728.463	333.393.382.961.079	363.558.466.987.789	297.562.748.566.076	313.313.857.447.935	280.487.078.966.503	274.042.967.611.186	293.168.725.525.976	24.251.072.942.325	256.112.473.796.582	250.767.848.852.064	377.488.131.017.155	390.826.102.879.248	363.271.578.128.615	36.896.544.012.569	375.792.013.828.364	356.110.125.670.211	267.107.550.279.827	288.611.437.840.854	219.243.245.309.517	253.090.638.445.312	287.457.400.771.034	298.950.593.378.579
2.07_529.2508m/z	529.250.826.177.164	1	206.568.333.333.333	221.739.444.979.357	0.10975	0	0.855055983269076	0.69304073390454	101.721.385.647.592	CLN6	Control	100 - 12.9	366.125.839.086.145	23.57	222.765.482.538.738	347.937.709.659.549	262.470.917.099.889	360.574.356.093.698	509.695.355.982.397	303.929.650.659.062	476.696.093.867.078	360.026.308.266.799	403.138.081.131.694	487.029.168.797.734	295.479.574.615.339	304.778.849.461.092	47.029.472.497.983	269.299.777.092.672	370.938.441.204.023	412.958.933.928.729	342.632.134.813.694	242.427.114.226.442	283.024.651.080.885	344.309.456.940.826	366.163.121.492.449	407.282.215.664.106	292.633.778.989.204	244.192.134.290.281	387.775.989.774.815	246.334.703.406.578	377.604.156.729.134	439.923.949.071.803	42.589.236.936.036	39.528.538.702.825	404.842.545.141.454	55.855.716.849.789	231.047.830.201.775	355.626.142.976.346	227.986.304.802.073
5.27_859.5319n	859.531.862.641.147	858.524.586.209.147	1	527.083.333.333.333	304.841.829.370.645	0.274333333333333	0	0.505772227410154	0.573719881135973	101.730.370.907.454	CLN6	Control	100 - 61.4 - 14.7 - 1.77 - 0.369	470.922.828.226.363	06. Jun	475.414.317.704.352	441.780.765.075.839	514.467.958.095.404	476.909.482.686.792	480.495.346.914.831	435.067.082.429.583	477.440.136.013.152	529.196.850.465.603	464.069.077.993.287	421.940.566.033.662	463.349.452.988.145	473.713.410.822.036	479.235.513.882.005	499.995.173.340.904	437.433.000.070.861	464.257.117.105.358	421.390.265.555.589	457.349.139.930.762	422.464.534.780.725	398.538.169.043.867	375.215.046.522.125	403.611.897.989.163	494.846.048.598.699	502.571.982.192.052	485.226.906.158.076	465.421.291.020.339	459.247.053.827.265	445.082.892.760.088	544.578.550.523.285	537.714.859.880.378	4.864.666.303.876	506.878.269.586.665	493.090.066.291.335	451.542.862.884.244
3.05_575.1800m/z	575.179.961.135.275	2	30.488	327.786.189.520.551	0.24455	0	0.755337568426226	0.662224378977275	101.740.556.376.644	Control	CLN6	100 - 30.5	701.516.277.250.975	19.00	558.738.839.768.586	495.354.426.294.969	758.289.594.337.524	802.577.529.852.684	705.086.236.211.141	670.342.821.725.507	65.846.234.756.349	548.990.989.053.052	107.699.918.184.698	873.457.004.284.929	650.139.906.163.671	601.084.818.377.865	532.562.713.629.477	616.574.776.169.976	800.152.234.002.385	683.424.692.787.171	576.270.792.203.132	60.419.499.895.783	635.879.889.530.493	897.475.280.777.739	811.243.411.918.861	703.000.770.013.906	587.182.892.623.325	693.949.663.458.715	761.939.233.847.128	559.887.648.249.096	607.081.691.662.278	556.280.307.830.888	71.692.442.011.816	65.808.935.316.293	10.154.519.201.718	839.408.161.489.318	579.512.566.788.886	506.300.349.570.936	658.662.089.091.883
8.81_288.9953m/z	288.995.330.100.479	1	881.143.333.333.333	156.237.514.090.328	0.0365833333333327	0	0.795479359194156	0.673320772536246	101.743.164.180.561	Control	CLN6	100 - 7.6	144.123.575.296.486	38.77	231.683.078.634.524	0.97852438767038	193.880.076.483.342	114.200.847.639.267	0.791779641533004	0.93372095399286	101.740.351.032.578	181.109.864.979.296	157.344.771.598.626	206.067.553.592.046	175.515.802.247.867	0.911952096700942	173.710.462.001.325	0.628570585939892	0.953028581997413	211.458.497.196.856	303.299.172.877.185	16.817.037.014.242	0.783355447794403	146.684.747.682.574	176.132.401.478.849	0.408815041886596	157.281.713.888.145	11.240.202.129.498	153.773.052.478.489	0.24672572755691	0.382741844970662	0.631079116334004	274.161.750.118.544	1.324.528.077.535	301.797.235.423.039	134.550.213.751.788	240.296.979.599.006	100.014.699.221.883	168.407.238.030.713
6.44_808.6130m/z	808.612.974.353.935	1	64.366	29.717.289.798.499	0.128016666666666	0	0.715585719040844	0.650790730206508	101.749.273.185.584	CLN6	Control	100 - 84.6 - 2.26	692.297.219.122.952	23.30	619.460.225.163.256	455.939.519.644.573	475.180.533.107.092	510.052.242.814.041	674.415.391.123.575	577.620.321.846.159	82.700.617.269.154	945.150.990.443.611	638.883.880.097.372	541.812.879.574.652	766.485.585.051.015	678.966.494.471.904	888.940.382.020.545	703.049.545.366.395	82.525.310.338.281	948.538.239.168.692	495.204.319.265.393	47.322.475.360.918	624.551.954.978.767	407.641.951.618.551	46.603.883.088.148	529.026.634.426.943	934.280.680.718.192	978.072.868.079.014	935.312.651.766.966	109.314.986.301.316	676.486.584.664.193	828.720.746.937.949	749.275.132.654.095	579.478.423.482.684	557.721.032.928.115	558.137.531.013.847	642.491.553.400.263	466.014.485.639.808	412.749.172.571.132
6.29_825.6094m/z	825.609.410.895.098	1	629.028.333.333.333	303.191.556.987.452	0.146333333333334	0	0.852297719407111	0.691654453969856	101.759.289.402.786	Control	CLN6	100 - 10.4	896.475.375.350.061	35.50	885.907.910.466.653	597.352.469.208.022	645.931.356.770.758	452.900.699.718.438	725.656.029.087.034	665.395.395.571.339	109.838.945.933.788	944.587.606.480.868	548.566.087.514.137	422.158.706.908.272	11.863.886.467.637	108.234.507.704.253	143.488.068.604.804	130.226.986.598.005	930.302.403.651.539	117.259.079.983.082	879.658.359.050.213	423.964.420.521.015	787.606.837.050.701	430.396.180.184.262	783.722.500.555.377	953.024.448.809.543	136.458.675.222.987	101.309.200.082.978	127.032.051.548.699	139.484.604.633.492	160.555.251.194.511	125.371.569.586.679	93.007.821.059.808	547.784.415.206.141	421.626.917.226.607	283.630.193.705.605	91.884.567.635.524	610.552.258.994.027	561.065.983.283.438
4.73_431.1398m/z	431.139.787.243.677	1	473.368.333.333.333	206.743.937.554.679	0.128016666666667	0	0.667603512192508	0.635148023665408	101.765.195.690.225	CLN6	Control	100 - 21 - 1.94	215.310.839.306.941	17.22	237.883.129.911.913	26.060.446.706.775	246.090.000.291.499	247.066.228.801.439	1.601.645.079.535	155.317.696.866.443	169.663.486.830.286	227.091.849.663.182	230.533.454.968.217	273.433.149.075.523	204.158.426.261.701	182.039.242.553.758	190.434.561.260.297	245.280.335.320.112	227.202.961.420.332	188.009.930.665.109	18.937.992.538.587	229.978.217.165.014	313.122.884.002.793	229.244.324.846.964	296.318.764.363.684	280.732.565.306.538	15.042.163.107.016	163.503.780.740.536	23.211.214.259.845	236.946.786.767.409	197.962.974.374.718	211.022.093.705.261	214.544.996.635.593	169.858.834.967.745	131.321.037.318.552	138.746.752.509.068	246.727.546.751.758	266.363.084.232.501	213.757.586.688.539
9.39_321.9869m/z	321.986.897.780.431	1	938.516.666.666.667	167.529.292.543.213	0.07315	0	0.71024748089036	0.650652399573906	101.778.077.481.071	Control	CLN6	100 - 87.2 - 1.24	472.080.998.232.105	Dez 27	369.768.327.587.459	379.894.276.914.809	558.274.866.069.423	509.166.139.559.257	423.737.400.637.274	42.765.545.982.242	470.982.486.976.409	4.990.431.132.757	514.399.338.864.524	546.868.377.842.201	497.221.987.757.058	391.043.474.029.739	427.938.978.290.968	48.034.366.956.665	469.274.520.471.346	455.726.399.742.165	386.900.584.415.705	448.250.873.600.974	471.941.051.052.775	520.451.755.054.386	525.002.837.496.444	580.664.138.973.836	418.502.544.189.384	41.482.392.647.141	425.722.081.473.718	422.506.747.380.895	445.015.895.524.137	402.180.436.227.927	502.404.178.223.771	473.535.614.113.489	585.663.383.239.626	529.729.924.275.198	383.516.192.871.419	388.288.859.434.624	484.926.197.482.677
0.71_283.0274m/z	283.027.390.334.035	1	0.709466666666667	174.283.269.076.833	0.0548833333333333	0	0.959421870128272	0.717701291002449	101.782.265.686.624	Control	CLN6	100	0.382521189570408	89.34	0.0597593692625489	0.164068641677746	0.162742332945499	0.278965936972641	0.0472266467532532	0.0805188917984082	0.162292632348324	0.245055417838126	116.468.641.672.199	0.826356618569453	0.331005109075904	0.333129344237197	0.609527799261158	0.63044487229922	0.827145377000279	0.0902429893617809	0.25751030522371	0.0594443507363705	0.491893389457052	0.0291282668337238	0.735386180787505	0.2996847514433	0.0229813046642769	0.11856175738463	0.0801199419308877	0.332104233929496	0.980536457538978	0.568684544707882	0.0987278041873021	0.46710339371954	117.881.670.443.101	0.399655646150865	0.0619812030346197	0.167694091796824	0.141360511606673
1.06_377.0862m/z	377.086.171.010.222	1	106.428.333.333.333	174.924.363.279.518	0.629133333333333	0	0.994298134327992	0.725963218311836	101.782.855.666.217	CLN6	Control	100 - 4.46	315.833.143.123.184	33.06	64.648.004.654.117	536.175.939.425.446	343.348.079.481.908	322.142.994.076.627	362.097.136.029.266	346.131.734.537.096	228.249.166.952.689	227.726.087.650.292	319.103.667.947.092	278.487.701.384.117	282.134.514.065.506	280.463.563.427.172	278.365.625.512.864	248.285.719.501.095	194.986.624.743.393	159.151.688.695.207	547.184.040.722.002	53.426.559.529.419	320.338.867.477.468	389.541.463.065.057	239.197.137.173.041	243.899.468.783.501	348.466.669.582.097	310.473.195.814.001	24.930.046.059.155	262.572.620.407.616	220.117.950.591.036	203.094.122.656.817	317.488.174.715.344	284.053.185.191.297	246.634.438.611.553	248.187.417.175.379	670.515.962.885.341	548.023.901.982.816	298.237.460.999.072
6.07_762.5936m/z	762.593.619.387.637	1	607.083.333.333.333	291.608.838.385.253	0.0731166666666665	0	0.871101007295405	0.699084603562596	101.782.957.137.959	CLN6	Control	100 - 35.5 - 3.84	731.304.096.299.285	19.78	892.014.491.710.518	11.393.415.451.649	487.933.149.838.281	74.060.427.405.477	872.449.708.871.279	744.079.688.990.146	935.795.352.178.087	597.325.236.982.434	72.160.245.050.626	735.504.949.136.369	669.113.197.856.538	526.176.315.322.434	683.106.215.005.026	562.378.740.624.687	651.251.780.109.905	74.218.844.443.692	769.866.375.474.555	848.333.579.456.706	100.486.191.671.216	997.401.247.307.413	7.335.500.891.597	840.039.855.825.512	58.543.096.083.088	624.172.157.661.953	550.363.135.274.002	676.187.386.480.053	707.415.421.939.917	634.315.734.323.664	587.344.657.114.989	557.473.939.487.204	692.086.671.125.165	68.705.546.802.127	925.179.298.289.242	116.451.775.128.418	42.382.629.302.785
5.72_807.5837m/z	807.583.675.853.497	1	571.653.333.333.333	30.344.142.566.095	0.182866666666667	0	0.600528939486982	0.611367028496676	101.791.327.349.783	Control	CLN6	100 - 45.7 - 3.4	165.897.260.048.122	Sep 77	128.915.665.706.501	131.195.523.313.982	147.569.615.086.365	154.981.043.117.668	186.801.961.532.499	153.388.543.054.255	198.985.761.357.308	197.651.704.821.145	164.813.447.049.857	143.085.264.789.184	16.923.654.019.983	155.625.445.397.825	169.504.019.099.601	165.069.760.763.319	160.450.058.262.868	180.370.354.379.388	149.747.425.861.769	163.305.919.761.334	181.635.194.490.529	157.168.181.111.905	155.027.616.007.501	163.427.289.105.418	161.507.793.456.451	177.246.862.431.259	180.723.583.063.422	205.552.319.830.813	17.193.582.159.942	181.382.440.215.842	161.350.494.994.482	143.755.780.714.904	152.970.195.476.286	147.619.242.648.621	133.708.707.924.823	134.094.571.058.617	128.181.253.817.926
5.95_532.3005m/z	532.300.493.520.156	1	595.431.666.666.667	239.128.159.676.104	0.262816666666667	0	0.905857540643994	0.707012536478689	101.793.347.335.642	CLN6	Control	100 - 24.4	531.758.863.262.155	15.26	432.524.139.755.691	381.578.777.530.341	384.345.153.806.914	428.264.227.464.945	505.169.586.356.828	632.667.724.516.604	665.766.093.342.185	853.827.488.554.231	570.585.888.464.361	576.127.893.816.263	511.772.819.790.637	493.328.911.637.259	497.414.794.437.198	549.720.469.625.421	494.177.756.324.502	530.870.086.771.101	515.066.436.371.402	53.722.835.335.265	707.618.010.333.208	493.234.522.492.633	637.056.779.332.826	602.623.456.430.318	412.316.430.919.914	452.410.281.837.139	445.670.827.734.719	492.043.912.785.958	522.740.251.357.757	479.894.380.084.415	588.240.187.748.993	553.858.595.075.095	485.304.759.414.512	432.942.184.543.031	448.605.245.577.323	390.010.582.720.464	333.848.154.885.957
9.48_432.9859m/z	432.985.914.531.804	1	94.766	186.279.123.521.618	0.0548500000000001	0	0.860211090723854	0.694908196124388	101.794.694.043.042	CLN6	Control	100	119.729.778.368.988	50.72	190.878.873.396.246	122.882.383.826.414	118.772.733.506.643	0.9614118681432	13.300.780.892.944	170.414.181.355.598	105.695.397.810.038	153.704.957.328.573	0.880220988726715	255.144.820.628.861	130.397.150.854.528	0.55932129733224	174.385.906.725.907	0.340348747533809	0.43934405943715	0.423275434242523	234.461.077.431.857	0.105824020629761	10.326.152.944.248	0.593475789115571	280.858.597.463.979	14.092.205.782.079	21.262.708.529.765	0.787239938104564	122.272.016.733.572	102.631.801.983.714	108.268.820.134.347	0.533257367931847	0.860311005555027	0.919413202355865	0.906814038124857	105.965.547.075.294	197.975.687.377.387	125.597.734.843.648	10.316.783.635.543
8.05_293.9709m/z	293.970.872.976.062	1	805.483.333.333.333	157.821.207.671.655	0.0982333333333338	0	0.899529148046728	0.705939959015348	101.799.493.166.205	Control	CLN6	100 - 6.05	102.325.787.093.002	20.46	823.318.336.981.694	812.638.805.748.064	113.590.069.576.816	108.963.166.249.603	102.947.248.859.335	724.091.823.553.069	895.356.691.305.997	105.804.378.513.758	130.039.452.260.649	14.413.885.203.865	742.804.724.439.694	781.047.031.994.091	91.968.164.144.349	112.751.757.151.237	103.546.499.647.401	116.596.521.583.532	707.104.564.422.238	776.738.236.860.278	116.321.663.977.897	11.064.953.609.337	132.140.032.765.991	127.791.616.945.097	699.693.528.830.638	926.365.283.676.586	925.948.847.372.208	798.837.730.782.334	907.754.487.968.177	856.659.462.365.138	114.261.294.158.241	891.783.620.877.912	143.801.764.354.538	14.315.810.887.734	853.929.043.032.393	83.059.581.096.819	986.660.941.759.619
3.86_301.2178m/z	301.217.750.172.566	1	386.028.333.333.333	184.543.659.610.936	0.1463	0	0.680452395791215	0.639167698384961	10.180.297.568.921	CLN6	Control	100 - 13.5	173.210.578.425.936	18.25	187.621.747.642.646	201.023.895.926.024	173.907.674.813.366	193.699.810.879.881	172.206.109.138.095	157.999.242.906.262	197.795.719.224.443	206.556.418.259.396	174.919.635.305.261	163.811.424.009.409	130.605.553.614.297	141.911.133.502.747	132.712.697.686.022	110.798.213.790.011	218.655.268.490.658	207.144.709.626.463	112.629.557.016.412	108.440.626.975.453	189.743.382.603.298	15.383.468.489.404	185.342.795.601.359	193.211.625.129.261	151.440.059.748.278	149.573.129.089.267	230.074.453.285.907	270.710.966.376.139	193.373.994.401.779	215.556.337.732.137	130.200.484.104.809	108.725.764.061.333	177.839.786.272.962	151.589.433.269.509	194.597.462.755.299	205.465.952.006.758	15.105.890.052.699
4.47_295.2639m/z	295.263.946.037.262	1	447.086.666.666.667	182.930.309.235.706	0.20795	0	0.628574568435642	0.622469115344596	101.806.652.710.196	Control	CLN6	100 - 6.28	957.509.961.964.465	25.32	170.623.230.446.162	162.087.137.412.567	752.900.569.394.252	106.639.248.070.229	125.014.643.003.284	128.783.609.100.901	604.158.973.587.548	654.895.273.251.511	801.472.094.782.383	66.242.397.540.093	991.228.588.820.178	970.655.703.086.818	83.310.957.109.247	55.055.996.044.024	660.433.457.476.595	634.972.221.461.667	157.866.156.931.626	13.608.573.531.578	100.471.535.894.145	990.046.498.041.408	62.785.963.981.807	81.951.912.450.464	114.100.957.702.229	873.294.872.427.972	978.372.361.654.092	877.603.890.488.318	660.315.284.476.614	732.590.896.395.371	919.678.500.270.131	889.474.628.332.147	998.258.725.690.111	867.901.110.894.761	176.966.946.258.147	165.668.801.925.811	653.981.098.539.184
5.33_716.5662m/z	71.656.624.615.407	1	53.257	29.854.264.850.768	0.0914666666666673	0	0.588075923485065	0.60981538352708	101.812.451.937.117	CLN6	Control	100 - 32	84.329.449.370.414	67.57	433.993.466.613.466	365.855.248.293.772	494.675.370.161.056	274.473.252.212.797	17.156.232.016.605	165.759.529.377.637	211.624.019.508.743	222.418.598.886.482	138.169.202.482.179	144.873.676.762.163	200.836.221.903.477	194.745.919.482.178	106.322.428.473.502	287.469.243.438.184	203.921.862.653.716	386.345.414.201.545	127.243.305.731.142	104.329.249.597.767	175.540.934.817.429	131.212.093.521.702	203.577.708.662.891	122.075.373.060.102	375.648.816.857.013	591.129.349.395.682	43.299.784.750.335	257.813.365.008.689	191.646.070.547.693	152.501.815.030.693	562.133.939.247.206	629.595.094.199.052	766.796.247.150.131	652.467.210.046.623	450.129.201.526.321	373.939.608.229.518	429.682.690.050.937
8.11_641.3233m/z	64.132.325.558.533	1	810.968.333.333.333	264.939.143.612.912	0.226266666666668	0	0.734763108435863	0.656442934197945	101.812.850.287.154	Control	CLN6	100 - 33.9 - 3.4	251.474.231.186.547	13.68	256.690.308.174.681	266.751.506.717.005	297.369.496.338.136	28.403.337.546.644	27.104.873.130.763	279.843.877.281.929	246.878.471.859.449	281.873.727.141.115	270.291.091.834.984	197.327.950.746.739	231.505.986.645.343	235.384.085.578.177	215.002.179.428.948	217.994.573.505.239	209.799.439.226.761	190.150.054.074.229	269.100.037.930.595	186.597.588.007.569	222.737.519.853.845	272.898.259.567.892	260.210.002.620.191	255.756.796.257.182	249.827.182.132.193	214.379.610.436.517	234.171.506.579.939	22.438.874.873.648	219.783.421.707.097	233.562.214.668.454	331.284.249.324.365	311.878.423.226.749	270.053.639.286.292	266.958.498.649.394	266.233.969.741.122	272.645.955.966.429	258.299.751.378.489
5.97_230.1288n	230.128.750.151.912	519.266.199.773.578	1	59.726	235.481.521.563.949	0.116533333333333	0	0.785661157836413	0.671471028627235	101.815.751.078.255	CLN6	Control	100 - 3.05	163.742.657.085.468	19.52	165.176.651.736.674	13.015.524.678.988	160.537.941.945.144	134.411.421.854.415	101.890.546.468.382	129.730.881.208.458	197.528.783.227.867	19.189.621.377.441	227.513.385.548.386	188.561.181.400.742	151.356.931.204.009	145.715.542.264.748	179.340.359.192.097	150.851.730.150.584	174.877.087.342.305	190.338.609.259.381	115.885.136.964.615	116.832.448.053.796	18.807.266.021.115	18.820.593.643.783	198.484.770.429.272	181.124.523.279.161	116.517.901.713.563	133.749.593.208.102	143.482.197.662.124	17.632.202.575.996	192.759.794.289.043	185.654.061.403.939	129.415.675.833.923	125.436.942.658.972	184.298.013.085.663	19.691.864.599.392	171.317.865.536.535	133.031.307.383.469
6.05_353.2007m/z	353.200.650.467.555	1	605.255	192.029.471.885.739	0.372566666666667	0	0.696405589471613	0.646203593529393	101.818.812.941.208	CLN6	Control	100 - 2.52	517.859.399.779.757	14.33	39.157.075.292.738	412.851.253.966.989	594.707.891.219.024	581.024.805.344.426	426.912.841.361.086	482.868.358.124.062	493.540.566.674.292	52.575.888.679.294	645.103.270.065.127	626.095.763.388.685	49.002.353.428.207	484.197.779.588.395	521.995.813.533.851	590.837.705.143.257	520.129.310.553.122	49.813.186.351.141	39.795.671.245.096	443.199.928.005.776	466.213.321.742.637	562.141.935.414.261	602.230.746.367.745	644.939.729.767.962	412.315.785.067.915	386.762.587.945.228	432.212.987.651.498	46.065.305.013.114	527.336.146.691.498	478.074.302.195.806	549.619.549.254.186	502.907.755.555.199	637.218.790.022.372	633.956.797.679.377	406.129.225.243.025	421.974.091.899.638	516.572.487.549.387
3.70_385.1393m/z	385.139.286.681.655	1	369.568.333.333.333	209.845.416.570.928	0.1646	0	0.94787002711888	0.71636634949149	101.820.539.144.069	Control	CLN6	100 - 5.56 - 0.0408	283.375.621.012.364	16.69	318.406.485.230.006	337.452.607.232.738	259.896.668.594.146	277.453.848.529.655	305.498.427.567.669	305.372.024.015.469	207.964.361.970.332	212.516.849.657.379	317.275.708.422.795	346.557.342.597.313	226.558.873.710.976	242.007.278.233.325	249.763.658.260.731	224.108.186.513.764	30.372.254.332.455	318.387.513.297.955	27.004.841.981.936	266.801.715.622.996	251.539.716.836.006	20.623.891.222.485	35.988.591.632.513	379.111.585.193.566	224.374.388.325.401	212.747.349.521.484	327.187.684.838.843	331.779.172.649.748	198.905.902.345.269	223.047.431.344.008	250.617.612.717.563	252.760.840.788.949	398.288.110.182.502	380.675.177.462.152	330.244.734.041.205	34.490.934.962.156	225.750.272.669.632
9.11_143.0223m/z	143.022.250.085.802	1	911.081.666.666.667	17.247.162.305.463	0.09145	0	0.756845208468014	0.663111110441351	101.825.714.187.241	CLN6	Control	100 - 20.4	121.093.051.543.661	Okt 42	103.754.357.965.322	100.016.644.550.192	146.378.163.343.923	135.990.953.693.103	101.002.336.623.148	108.945.812.812.629	138.151.952.787.939	128.345.208.358.732	138.837.187.389.386	145.311.486.477.744	126.075.627.900.351	108.542.809.567.905	943.945.379.395.052	119.554.468.602.465	116.536.893.100.661	125.650.383.585.569	114.043.674.764.406	122.829.436.528.051	126.502.006.704.204	141.186.728.179.751	131.028.095.837.742	137.198.596.621.195	102.064.557.347.333	971.956.091.672.152	108.141.058.208.866	106.814.333.382.376	113.907.022.649.367	111.904.132.973.558	119.551.264.736.696	126.943.384.310.444	127.030.289.307.689	116.409.856.421.315	107.611.911.004.646	102.226.727.794.535	127.146.340.376.426
7.13_152.9355m/z	152.935.497.611.791	1	712.683.333.333.333	158.589.488.809.929	0.1463	0	0.925515759888729	0.71319923948888	101.828.800.480.514	Control	CLN6	100 - 0.926	845.796.961.968.007	13.44	630.464.586.851.704	635.006.966.642.161	101.273.757.906.682	894.981.544.954.219	726.941.781.187.038	799.200.994.273.177	903.002.021.066.515	797.697.789.251.544	100.428.141.530.954	896.799.652.477.557	771.903.514.538.053	844.770.369.529.355	808.710.017.273.758	824.921.369.815.426	945.427.893.247.955	792.861.631.627.771	594.863.576.401.171	635.128.739.882.407	872.072.319.348.722	118.310.013.825.849	114.898.224.979.006	845.134.047.984.277	693.183.327.988.174	709.437.385.734.999	737.154.574.485.533	765.304.394.828.764	663.658.488.660.298	830.490.286.848.628	94.950.368.101.166	859.981.954.543.779	921.514.785.370.173	112.324.144.035.098	65.390.505.365.127	649.038.813.674.513	879.679.550.545.294
0.84_114.5310n	114.531.031.358.619	288.076.342.324.762	1	0.8375	166.892.635.277.432	0.2017	0	0.560165077123074	0.600720135230601	101.842.338.552.426	Control	CLN6	100 - 2.8	161.145.640.057.167	42.70	942.870.806.463.262	125.214.829.682.729	849.652.995.912.998	815.872.238.548.118	176.466.902.870.005	235.104.139.261.871	218.504.715.606.554	278.034.160.815.502	1.635.256.043.171	160.823.488.886.252	120.235.866.140.227	109.653.878.438.594	863.841.743.827.867	111.619.371.481.233	277.189.633.980.322	208.091.607.326.465	43.096.748.552.955	437.765.992.311.922	134.545.800.479.657	142.153.111.259.187	187.738.612.674.854	166.939.740.965.584	486.066.364.910.061	65.031.941.665.916	181.543.771.013.733	172.340.995.118.199	218.529.179.858.347	182.465.842.076.651	938.506.632.624.036	788.177.714.619.953	435.884.451.584.464	383.008.375.218.526	977.926.434.164.015	127.981.721.116.347
6.40_701.5924m/z	701.592.351.133.219	1	640.001.666.666.667	290.479.337.335.507	0.500566666666666	0	0.499165952221642	0.57165978208764	101.845.163.963.561	CLN6	Control	100 - 59.8 - 25.1 - 13.2 - 0.168	372.395.374.513.011	Jul 14	411.593.449.810.162	387.847.715.571.509	412.898.224.738.682	392.796.689.914.624	389.136.171.234.286	381.308.119.677.458	371.610.567.330.459	350.090.691.848.094	398.233.605.031.879	383.995.611.929.516	36.274.943.863.243	354.225.735.031.382	353.678.567.777.336	342.465.488.118.927	320.234.972.280.596	345.460.943.280.836	406.311.026.627.824	408.474.233.273.606	357.227.229.552.913	39.727.162.247.387	383.232.135.282.704	37.197.606.978.361	395.487.281.895.727	368.476.917.780.062	330.766.419.632.448	313.008.153.070.673	326.420.683.475.928	310.886.366.016.177	379.601.463.292.653	36.887.854.989.464	362.192.215.026.163	370.166.578.006.014	426.896.359.436.493	3.964.180.464.539	358.649.794.642.516
6.38_952.6345n	952.634.474.303.008	997.632.554.573.454	1	638.173.333.333.333	339.232.409.937.297	0.164583333333334	0	0.665063571226753	0.634902153856411	101.849.136.071.239	CLN6	Control	100 - 35.9 - 7.27	420.492.002.890.019	17.64	4.131.468.786.455	377.799.401.315.917	335.668.322.412.145	314.668.284.480.442	461.341.622.126.191	468.018.089.810.239	462.409.969.537.892	445.889.611.481.177	306.330.663.708.855	325.186.478.465.116	566.037.119.996.547	516.388.670.425.003	47.421.911.091.225	416.971.214.290.882	405.862.740.321.718	43.793.386.831.043	434.574.303.078.841	39.611.208.724.078	490.640.385.364.131	286.001.742.584.447	349.234.104.838.932	33.430.300.361.358	590.576.288.443.291	600.208.127.998.092	450.821.169.457.076	485.183.530.142.964	434.323.050.745.954	421.795.700.813.011	490.165.141.553.597	307.233.305.700.898	258.558.613.197.127	275.992.680.360.517	428.507.544.247.027	386.147.693.046.024
4.72_721.4297m/z	721.429.713.375.317	2	471.536.666.666.667	385.198.314.501.444	0.0548333333333337	0	0.898017795352019	0.705621946660802	101.851.183.017.976	CLN6	Control	100 - 43.7 - 8.35	658.195.415.309.958	49.67	664.005.015.322.324	130.380.405.502.418	824.201.470.365.472	613.366.662.015.055	725.249.440.626.484	128.947.243.636.515	949.721.921.469.228	799.746.102.681.631	565.806.767.693.911	464.136.239.065.605	831.414.205.640.959	237.132.174.939.552	897.915.204.279.652	10.282.794.523.955	391.220.368.269.231	127.960.397.105.579	0.462899745997244	230.155.118.857.795	893.394.701.342.361	836.910.901.838.508	517.887.949.901.701	829.740.311.723.596	976.939.151.977.995	364.942.837.023.041	538.659.212.503.218	960.325.075.000.153	424.505.132.484.089	864.264.310.736.302	541.660.647.554.652	245.623.279.214.232	908.398.443.084.969	116.002.246.538.188	688.692.504.264.615	133.261.441.462.858	715.914.165.718.968
5.52_519.2903n	519.290.322.473.413	518.283.046.041.413	1	551.536.666.666.667	233.551.895.942.907	0.207983333333333	0	0.749681322864113	0.660928709533518	101.851.872.454.836	CLN6	Control	100 - 9.21 - 0.0919	543.108.216.571.923	26.51	378.553.776.700.721	501.536.313.790.764	585.930.342.991.107	539.857.771.496.505	399.881.971.900.045	314.225.190.998.674	582.750.026.228.076	494.676.797.095.119	807.102.174.231.604	66.511.813.284.506	447.900.638.340.418	440.074.170.241.444	569.314.301.979.256	463.884.896.935.884	689.544.226.628.783	809.380.732.747.312	28.518.979.017.833	584.096.384.910.741	54.853.954.585.466	645.631.467.687.693	777.706.873.951.475	750.218.685.511.663	37.425.339.461.323	309.629.541.526.223	401.189.998.572.515	391.303.479.951.946	572.038.215.641.138	484.831.520.088.226	44.043.926.129.993	456.950.434.785.173	689.717.104.860.793	819.998.922.336.745	392.628.282.104.607	512.618.839.189.651
5.99_748.5245n	748.524.472.628.598	783.515.226.536.344	1	599.088.333.333.333	295.449.345.323.467	0.153116666666667	0	0.676105569616895	0.63720054578994	10.188.216.979.816	CLN6	Control	100 - 38.3 - 3.39 - 0.662	210.523.335.127.504	Dez 51	168.311.344.862.835	168.472.902.641.872	187.739.182.131.531	183.495.437.578.326	200.691.144.742.339	212.063.328.069.256	240.843.349.859.813	257.775.755.878.581	234.855.515.600.311	233.890.594.328.609	215.816.056.526.052	185.147.568.684.529	224.328.535.878.519	227.527.344.509.427	218.326.741.219.973	209.088.559.528.091	20.247.167.547.906	215.803.327.361.235	27.746.663.691.714	219.787.870.552.501	237.176.955.745.462	237.702.251.593.819	192.651.235.573.401	200.751.216.914.053	206.416.355.260.367	196.308.976.734.905	204.200.787.026.974	210.745.395.619.956	19.091.158.124.921	167.903.039.663.394	172.115.808.596.445	173.732.964.769.079	174.569.105.526.204	172.195.674.395.807
4.25_681.3388m/z	681.338.784.652.822	1	42.514	274.398.004.527.972	0.0731333333333337	0	0.670109425713342	0.635675762664764	101.904.885.716.292	Control	CLN6	93.6 - 100	235.278.019.724.798	16.65	258.736.994.294.762	306.328.858.301.343	284.170.984.896.274	263.892.081.728.083	159.995.996.727.068	183.321.009.585.272	166.992.717.896.566	212.470.072.553.552	337.186.749.318.099	288.088.226.953.762	24.210.990.902.645	223.782.762.058.491	159.265.418.446.388	229.848.342.992.681	197.067.828.640.002	180.822.354.052.577	248.435.652.439.932	257.643.232.608.225	275.054.592.588.388	307.025.149.496.856	219.832.131.339.945	26.004.808.932.555	196.460.655.863.671	153.975.711.679.647	221.720.846.518.911	241.817.377.775.473	230.778.703.966.029	209.051.269.873.973	207.382.643.858.754	272.338.234.641.456	273.531.885.045.989	189.352.138.573.967	268.356.750.980.656	313.097.854.402.297	246.835.319.868.262
5.66_769.5441m/z	769.544.056.047.978	1	56.617	285.324.245.869.362	0.146333333333334	0	0.703795595016636	0.649210576371781	101.912.874.400.073	Control	CLN6	98.7 - 100 - 9.37 - 0.499	662.747.148.150.463	11. Okt	646.602.791.814.519	540.020.700.238.112	714.591.049.385.435	606.416.162.901.605	650.504.362.669.528	539.185.097.537.364	734.228.903.135.539	713.367.942.279.885	604.783.714.784.298	5.542.607.707.492	649.991.575.822.718	637.096.533.735.686	703.562.205.835.752	677.460.050.886.467	636.411.573.886.835	796.437.858.952.026	485.739.664.268.127	572.776.835.534.471	641.287.273.381.238	612.440.771.546.889	629.590.154.292.417	721.756.918.822.192	755.220.637.794.082	664.271.332.633.325	647.819.087.106.766	790.164.005.156.142	768.544.480.803.786	733.042.860.975.498	610.558.263.129.473	572.780.828.103.278	634.005.043.680.872	763.956.213.178.857	670.643.271.787.742	551.953.621.069.065	620.704.855.967.031
2.95_364.1208m/z	364.120.844.700.085	1	295.056.666.666.667	193.558.663.995.963	0.0731333333333333	0	0.663519535919632	0.634902153856411	101.926.135.682.199	CLN6	Control	100 - 12.8	185.467.735.070.596	21. Sep	125.769.861.574.742	175.040.246.147.946	214.089.689.035.788	18.486.452.427.192	217.881.149.849.758	162.685.550.866.082	22.023.512.351.024	235.146.591.457.103	128.212.853.008.618	137.753.118.235.962	219.139.737.599.764	191.400.350.232.744	166.084.886.331.162	248.857.101.790.309	198.650.141.476.955	141.672.835.740.436	200.266.418.815.063	0.831322416859579	213.529.272.856.981	234.225.052.581.865	266.011.639.010.338	252.957.483.355.453	147.209.258.849.358	125.249.328.128.346	149.048.011.278.474	122.687.988.252.336	0.979191810765359	121.347.032.367.321	198.640.530.574.248	195.571.055.553.288	22.133.769.829.808	28.227.393.614.479	130.445.943.826.008	178.908.137.505.802	185.961.620.581.829
2.93_384.4181m/z	384.418.094.994.511	1	293.228.333.333.333	196.702.845.854.973	0.07315	0	0.687898676562764	0.641596753445903	10.193.365.718.617	CLN6	Control	100	540.679.285.626.765	22.98	399.294.674.628.566	48.031.052.501.026	529.026.277.791.345	453.745.023.655.756	576.614.476.046.428	569.653.852.146.933	287.174.519.956.064	752.958.718.780.411	515.970.130.890.744	641.039.672.805.209	520.358.205.107.338	463.762.209.228.731	47.023.119.094.543	588.617.593.248.924	782.089.173.233.852	620.022.326.552.254	345.881.914.729.081	238.110.696.511.006	524.187.632.109.158	523.107.346.460.264	731.291.839.675.259	59.128.800.035.333	427.615.302.705.267	639.780.351.649.684	32.714.112.103.865	763.952.110.228.276	67.167.318.066.535	661.768.346.236.763	334.228.313.977.967	439.477.605.272.731	687.058.697.754.447	580.201.195.377.755	414.140.319.822.712	490.924.020.875.685	459.520.420.584.132
2.47_745.0598m/z	745.059.758.725.032	1	246.803.333.333.333	261.327.985.542.338	0.061633333333333	0	0.56119748799333	0.600720135230601	101.940.225.072.364	CLN6	Control	100 - 25.3	32.765.297.791.218	43.60	185.979.046.846.336	246.685.009.732.566	250.436.655.707.154	193.310.766.210.923	469.455.085.552.823	618.659.545.773.045	384.343.330.305.988	484.503.726.989.981	144.975.434.163.073	332.203.741.865.247	365.455.879.598.591	294.977.023.111.204	184.952.720.236.586	194.055.455.084.092	547.983.658.062.498	344.470.567.354.775	0.802575227315326	116.118.747.871.697	164.979.223.653.213	178.779.025.331.092	367.064.860.641.665	222.445.580.694.302	117.248.041.078.664	183.380.157.583.577	548.750.779.577.795	385.065.381.927.622	430.693.766.697.898	514.995.661.512.689	296.983.511.087.774	151.623.298.770.574	819.891.511.194.429	564.391.236.364.895	192.893.686.881.529	252.136.046.498.423	217.533.158.921.124
2.23_632.2324m/z	632.232.362.078.296	1	223.026.666.666.667	243.202.603.137.954	0.182883333333333	0	0.644594030990567	0.627205046413228	101.952.881.686.324	CLN6	Control	100 - 28.9 - 38.8 - 4.27 - 0.0938	987.269.590.981.595	13.14	872.514.963.571.492	867.427.822.493.991	976.378.080.426.722	102.548.771.446.139	969.828.417.242.363	819.272.815.514.183	118.789.196.432.876	845.662.811.990.286	102.826.927.025.941	125.647.458.853.368	88.881.659.886.006	11.183.837.452.875	102.770.109.911.323	89.201.994.000.118	905.844.098.247.567	11.143.395.253.737	942.686.462.542.437	830.472.274.299.706	903.492.332.484.394	122.971.495.506.651	101.759.505.674.826	109.932.873.703.878	112.059.877.179.374	772.848.491.904.658	919.280.436.480.415	756.597.531.075.557	77.350.884.225.291	845.672.250.701.973	88.612.969.858.671	121.850.651.525.781	996.097.333.401.171	118.120.937.338.206	904.954.784.082.034	886.595.509.080.492	848.097.126.743.815
5.68_716.5620m/z	716.562.019.196.638	1	567.998.333.333.333	273.846.571.286.866	0.07315	0	0.73961462686676	0.657938615029279	101.953.405.046.332	Control	CLN6	100 - 44.9	523.912.287.811.692	18.31	500.581.457.160.966	353.154.660.515.673	510.986.001.850.122	377.780.360.498.861	467.406.249.976.562	458.597.571.377.747	612.957.821.596.603	61.117.740.511.865	493.507.799.310.713	365.446.386.543.056	487.974.967.112.209	424.845.289.400.937	523.473.570.262.686	616.191.516.646.846	709.658.437.883.093	708.248.383.598.025	431.079.548.384.152	571.341.792.137.592	647.843.145.814.418	489.841.173.539.875	430.088.960.660.073	334.968.300.971.152	58.004.079.736.573	546.972.495.500.355	536.740.098.848.948	653.442.402.164.083	475.982.594.831.064	462.744.793.470.382	585.571.773.506.799	638.110.927.474.413	39.534.597.409.948	602.481.826.218.559	519.192.911.748.216	360.958.373.601.408	443.850.357.420.967
5.99_928.6230m/z	928.623.042.485.519	1	599.088.333.333.333	329.334.015.863.183	0.116533333333333	0	0.757878470107231	0.66372272161875	101.953.651.117.468	CLN6	Control	100 - 32.7 - 1.23	403.070.174.770.436	20.85	302.121.155.606.652	282.719.166.528.703	372.403.977.201.562	289.720.969.375.143	438.593.423.307.999	447.468.380.483.407	595.288.889.601.224	528.082.840.570.869	388.994.952.307.358	372.217.884.911.802	428.878.670.239.063	361.306.126.409.692	435.582.172.613.699	398.566.334.018.407	34.416.105.517.735	463.016.797.974.048	43.123.387.050.031	472.797.216.426.229	485.092.921.551.822	451.523.458.742.827	46.781.294.508.303	436.635.255.938.913	466.863.103.138.905	496.518.360.174.457	372.106.352.722.038	408.189.639.524.854	32.632.482.239.563	419.913.692.618.265	29.137.201.522.261	292.692.723.405.038	279.200.103.255.578	227.267.259.657.018	313.353.921.197.513	288.966.455.623.534	3.234.758.638.934
2.16_597.2867m/z	597.286.683.927.162	1	215.711.666.666.667	232.074.937.569.776	0.10975	0	0.75005314344142	0.660962227181522	101.955.167.749.576	CLN6	Control	100 - 15.2	33.527.395.308.728	27.40	266.317.883.396.444	302.605.357.518.139	299.618.660.836.289	255.366.063.083.523	489.630.657.804.208	374.347.076.552.988	529.280.365.337.041	292.443.144.084.087	258.311.707.355.734	300.350.699.145.606	268.549.520.852.395	334.071.144.141.707	460.504.036.758.343	207.889.551.820.843	321.983.482.312.121	403.113.898.397.016	297.358.785.820.184	231.901.574.870.708	165.164.338.761.309	262.288.773.697.575	219.252.556.596.416	346.587.878.001.115	335.031.524.174.002	341.384.961.265.797	482.067.321.511.911	302.104.886.988.294	297.508.870.761.853	378.201.235.662.472	267.490.413.058.013	285.297.859.555.928	436.872.496.853.583	612.998.388.668.338	276.219.495.055.646	309.292.074.847.112	260.253.410.505.724
3.21_249.1497m/z	24.914.974.363.302	1	32.134	166.695.987.638.459	0.182883333333334	0	0.732063808523126	0.655876659733859	101.980.076.397.926	Control	CLN6	100 - 13.2	27.374.199.674.573	13.74	299.570.208.353.335	304.228.918.152.415	314.930.751.068.069	30.501.197.957.851	288.222.842.584.087	262.807.607.368.278	282.203.640.187.585	256.761.984.420.148	312.393.678.947.641	252.076.846.399.298	243.394.016.003.227	215.845.714.242.412	294.179.666.570.937	240.692.378.135.309	224.141.852.582.373	198.368.928.124.417	30.469.316.101.481	305.544.787.225.607	305.607.925.409.417	37.630.785.047.402	28.031.773.047.781	304.729.769.330.869	250.815.939.606.218	216.015.485.476.952	266.370.543.370.989	231.146.672.263.641	221.308.415.820.542	238.991.393.259.339	238.392.166.130.496	271.585.478.438.366	256.166.588.235.854	311.878.041.396.749	310.708.130.561.006	310.951.511.551.518	273.553.729.296.514
3.10_456.1221n	456.122.058.894.138	455.114.782.462.138	1	310.365	21.756.579.495.923	0.109733333333333	0	0.614481229634734	0.6178221942536	101.984.958.184.843	Control	CLN6	100 - 25.1 - 26.5 - 5.32 - 0.239	709.489.362.728.705	90.15	613.301.617.321.329	599.143.215.705.972	190.726.744.788.615	187.287.722.753.797	902.315.612.993.664	995.932.502.003.289	216.676.632.169.039	22.327.291.670.481	343.316.276.398.417	3.990.191.082.724	528.662.338.541.322	484.412.925.562.483	42.870.256.407.347	390.382.887.901.539	322.706.985.966.262	345.480.372.715.623	310.587.809.198.927	295.719.019.281.073	295.080.806.554.179	242.460.270.109.082	222.452.056.447.395	244.587.863.809.568	57.453.829.297.415	669.471.075.183.662	276.298.680.612.779	277.518.774.257.141	381.455.011.753.061	379.281.630.111.936	608.638.853.150.036	553.654.947.130.064	273.976.096.798.869	289.347.159.967.365	636.103.970.536.327	612.382.575.893.961
5.52_722.7557m/z	722.755.665.336.541	1	551.536.666.666.667	273.753.060.210.846	0.153116666666667	0	0.840685990241426	0.688153969998465	101.991.955.180.777	Control	CLN6	100 - 32.2	180.823.169.171.126	16. Dez	156.573.604.978.571	159.388.403.574.615	149.527.109.233.229	153.865.175.371.308	153.918.433.487.886	1.792.798.595.509	160.965.639.153.246	197.125.721.330.891	134.959.311.305.117	154.217.340.992.957	221.391.564.744.168	184.927.894.015.016	197.869.976.435.723	188.800.093.905.288	229.176.259.410.174	214.679.211.880.958	156.638.982.256.367	140.324.344.053.015	146.698.954.661.003	129.745.173.824.793	147.089.492.381.768	175.484.516.608.824	224.864.725.214.399	214.337.970.891.704	196.677.856.993.633	230.916.423.354.537	201.284.569.110.722	240.401.790.977.493	17.041.490.327.486	206.823.006.055.031	170.811.992.145.989	140.656.004.933.874	162.394.960.318.315	162.910.433.749.364	129.881.563.559.463
5.23_431.3632m/z	431.363.189.955.098	1	523.425	229.721.705.039.344	0.10975	0	0.974247827094599	0.720918359636533	101.994.827.133.388	Control	CLN6	82.8 - 100 - 7.82	271.618.736.960.181	14.66	311.226.205.450.601	205.381.234.542.517	301.040.445.052.336	244.473.845.489.129	285.131.843.350.969	250.926.336.340.252	232.260.522.025.257	238.713.069.452.563	257.595.865.770.212	334.895.032.557.117	254.883.457.160.299	252.038.265.659.851	254.016.103.877.651	344.682.925.617.792	266.620.576.404.376	227.016.430.217.758	320.792.959.984.345	268.205.277.400.068	147.037.194.960.429	335.697.109.412.555	31.500.606.390.538	275.524.554.093.461	281.066.570.594.571	20.194.907.321.263	21.709.187.850.634	331.107.887.745.839	226.999.020.977.527	165.065.146.015.026	255.245.597.921.421	303.865.878.000.738	300.544.199.442.547	400.701.379.190.017	322.797.493.811.855	209.919.575.407.744	261.488.394.302.116
9.33_313.0247m/z	313.024.659.643.655	1	933.028.333.333.333	166.032.331.141.516	0.38405	0	0.76354599838909	0.665291492892858	101.998.032.156.054	Control	CLN6	100 - 4.6	461.645.233.894.436	19.51	302.195.189.380.692	304.794.043.074.966	500.254.011.490.065	532.539.919.700.416	4.102.125.123.808	351.191.893.107.349	515.269.535.653.539	497.789.408.057.534	527.860.854.965.733	632.621.407.502.836	413.845.371.245.538	38.595.865.743.042	460.781.218.288.895	410.194.385.773.907	464.634.816.690.221	531.490.350.118.706	359.858.662.627.066	369.349.881.228.553	415.914.319.752.168	550.894.186.615.204	559.585.903.915.664	597.354.586.367.861	385.657.773.797.519	31.265.807.732.072	445.898.603.871.211	434.169.042.285.325	45.304.381.191.458	427.329.466.425.739	42.988.268.137.834	462.647.499.510.061	592.554.836.035.692	589.524.409.265.279	313.430.707.523.019	311.529.124.126.777	434.528.384.333.832
5.52_722.8272m/z	722.827.249.421.451	1	551.536.666.666.667	273.751.985.169.359	0.0616666666666665	0	0.910072227864889	0.707760716349162	102.002.683.740.444	CLN6	Control	100 - 56.4	509.892.946.885.567	38.52	393.487.335.213.527	56.268.384.310.705	268.925.118.961.678	554.001.955.335.476	238.732.886.909.194	44.231.888.292.851	213.936.349.426.737	519.574.631.801.735	66.927.674.402.064	573.426.513.087.056	752.728.007.570.734	747.723.749.866.769	753.931.805.848.975	563.140.957.556.337	748.008.113.615.856	156.390.254.918.797	413.622.098.847.435	622.652.360.303.232	524.129.967.654.928	208.848.051.376.049	66.341.605.772.318	409.815.193.872.808	409.191.734.010.119	622.156.044.849.365	80.162.670.489.691	240.501.208.538.176	613.516.833.296.288	731.537.222.092.936	508.763.697.099.742	488.504.353.599.617	626.218.291.508.122	113.610.476.064.687	408.117.065.430.701	575.117.554.906.787	233.592.524.527.956
3.95_653.4470m/z	653.447.020.823.487	1	395.173.333.333.333	260.716.841.872.721	0.116783333333333	0	0.70509783053776	0.649243749876072	102.006.200.444.526	CLN6	Control	100 - 20.7	923.040.951.921.537	16.75	865.135.093.677.464	676.834.289.726.302	96.306.911.067.823	979.987.486.079.394	860.766.249.078.157	872.325.490.743.144	987.757.094.784.788	865.389.915.382.113	100.905.478.460.618	123.844.248.024.033	751.611.356.427.474	796.524.016.544.139	111.513.524.052.917	884.300.307.228.331	746.936.492.421.688	115.538.582.259.769	755.049.599.509.196	853.476.259.241.523	85.087.090.111.969	11.164.009.238.297	992.797.785.577.118	115.868.958.049.547	758.887.088.403.889	684.460.184.142.389	9.422.932.803.528	702.121.076.286.557	926.881.128.638.661	970.143.740.264.849	755.416.079.629.918	928.746.438.773.708	765.446.714.739.369	131.651.286.446.502	897.300.533.042.984	691.790.401.577.972	836.536.749.437.225
4.31_424.2998n	424.299.754.264.364	405.281.913.144.364	1	430.623.333.333.333	203.628.693.114.097	0.555416666666667	0	0.553597762509489	0.598678497166886	102.014.835.062.692	CLN6	Control	100 - 16.6	233.069.639.842.122	Sep 49	214.479.830.113.462	21.240.467.298.506	258.101.027.701.395	262.801.211.420.992	232.307.271.310.315	229.036.342.853.396	225.989.456.370.433	21.542.617.804.393	266.446.314.668.571	281.687.700.524.446	227.258.489.139.906	2.221.184.111.669	228.658.025.202.695	231.288.480.743.922	211.529.056.723.921	209.581.768.504.614	248.427.906.717.205	239.903.763.890.035	223.145.784.500.913	2.620.269.851.953	251.951.176.941.739	253.184.880.415.204	216.341.937.461.528	20.451.591.888.717	205.739.112.855.371	178.390.400.159.504	193.496.680.714.216	206.407.884.537.486	229.821.509.436.333	24.604.471.275.579	24.604.726.228.895	250.016.776.666.504	222.454.119.933.698	217.098.211.854.474
5.64_259.1814n	25.918.144.563.346	776.543.573.081.656	1	56.434	295.549.666.311.504	174.625	0	0.539209766082164	0.590536847473937	102.031.860.123.185	CLN6	Control	100 - 35.9 - 9.42	182.066.953.811.872	09. Jan	204.453.548.768.285	175.687.086.821.066	19.202.744.283.929	162.483.792.834.202	19.300.369.793.206	154.862.089.726.063	183.998.236.342.429	177.547.177.439.839	183.569.461.909.538	161.006.852.680.956	17.306.889.745.049	177.282.909.974.076	197.286.836.779.638	185.391.884.790.424	173.778.974.646.232	217.622.370.055.356	156.734.736.817.208	181.178.236.096.646	179.283.079.451.301	190.925.114.401.261	157.740.948.077.314	166.923.967.478.745	229.674.896.558.801	174.160.701.694.956	193.706.514.222.511	204.134.254.705.298	148.060.891.772.132	187.119.157.172.651	179.710.515.465.217	157.150.558.931.813	156.930.842.785.309	191.626.011.056.087	212.055.064.732.708	179.569.271.517.194
3.97_471.2738m/z	471.273.806.094.482	1	397.025	221.027.291.354.908	0.189933333333333	0	0.847357193773168	0.690253523875361	102.032.145.656.937	CLN6	Control	100 - 8.58	159.027.644.518.892	Nov 33	219.036.913.391.898	197.297.596.710.981	195.317.634.105.017	174.581.451.731.422	19.168.558.895.313	163.037.380.424.535	135.590.269.100.539	149.723.182.990.205	14.810.036.610.547	15.383.108.039.483	137.431.270.875.638	148.838.370.632.539	12.881.376.349.927	133.818.933.197.702	109.957.392.529.236	157.381.117.659.863	178.218.270.920.261	15.987.967.054.966	15.434.567.452.969	169.250.972.246.661	141.503.697.823.846	147.667.056.413.541	161.162.889.521.627	130.876.427.695.711	151.837.095.231.735	119.508.436.354.153	193.451.254.988.723	164.673.589.598.755	165.380.301.705.225	144.437.261.955.363	155.132.072.881.793	156.440.695.271.851	227.180.634.075.531	201.657.312.182.353	169.655.922.851.595
9.22_641.3222m/z	641.322.209.847.096	1	922.055	260.918.735.377.922	0.347466666666667	0	0.735090115542266	0.656442934197945	102.044.143.182.113	Control	CLN6	100 - 32.4 - 7.57	46.798.355.967.361	15.43	473.161.514.232.602	41.036.526.915.862	584.496.004.682.756	554.367.076.021.946	4.191.192.657.126	459.823.999.594.032	391.906.982.426.299	556.765.289.008.043	501.938.610.948.833	404.841.971.240.522	480.272.587.650.944	524.924.438.018.698	354.185.474.266.315	463.185.471.970.556	400.355.975.282.089	35.803.305.167.757	425.000.209.411.576	479.736.569.883.576	466.215.021.058.408	553.676.770.107.348	46.432.372.118.178	566.012.960.707.885	440.965.163.941.283	474.462.719.948.489	460.412.081.847.154	438.735.424.895.809	453.399.951.905.396	284.421.323.808.284	613.511.356.087.467	446.259.278.782.134	491.104.074.137.141	429.500.327.074.026	490.753.504.324.522	419.433.173.900.945	507.702.284.701.063
7.63_206.9740m/z	206.974.024.147.996	1	76.274	127.088.541.161.426	0.0914333333333337	0	0.955062448011943	0.717701291002449	102.054.325.514.637	Control	CLN6	100 - 0.619	186.281.400.635.881	42.99	167.232.045.319.442	0.298167511000814	21.957.923.465.877	201.134.021.950.876	108.433.134.616.324	0.680251539521351	25.066.400.043.543	24.274.974.440.455	128.405.785.544.223	208.340.372.359.776	132.389.953.445.278	169.798.149.773.078	171.449.172.964.271	320.134.186.419.073	199.002.574.641.625	30.335.143.450.705	0.723125062993861	15.677.704.137.327	135.710.808.982.422	151.739.065.534.643	309.919.985.477.881	142.512.667.918.631	0.721455626019572	130.891.768.792.675	178.658.316.279.023	101.946.184.232.415	183.425.853.987.809	290.613.919.959.086	172.795.103.862.962	246.975.019.600.681	436.081.831.137.652	197.996.774.133.611	173.449.677.979.365	0.304756164549773	190.729.924.954.194
3.38_271.2273m/z	271.227.320.233.734	1	3.378	172.946.835.194.692	0.281116666666667	0	0.544613355058484	0.593827246926245	102.062.737.892.688	CLN6	Control	100 - 8.08	450.915.789.546.413	Sep 20	504.624.811.123.469	479.314.504.171.529	450.662.116.454.208	497.314.475.569.763	429.003.482.766.481	410.855.530.212.857	48.366.064.850.782	395.909.687.543.677	484.207.811.163.149	490.169.070.885.457	454.351.123.272.492	464.302.378.677.272	455.851.892.616.001	39.597.201.568.177	362.141.865.713.128	456.311.218.383.529	484.300.687.577.785	468.781.926.438.609	524.558.872.561.452	620.542.346.965.974	419.975.997.991.668	484.853.589.551.919	403.985.602.679.039	336.750.798.409.742	391.953.385.028.828	368.801.710.905.996	349.947.104.464.641	371.595.075.685.269	420.526.558.709.807	461.958.910.004.143	439.431.001.104.057	520.877.403.371.678	523.386.596.286.447	489.905.990.810.623	391.452.096.026.223
6.38_853.5515n	853.551.539.364.881	898.550.263.475.164	1	638.173.333.333.333	323.315.718.851.039	0.164583333333334	0	0.703141062460297	0.649210576371781	102.068.050.569.847	Control	CLN6	100 - 25.9	492.087.433.170.865	15.94	435.739.322.174.968	328.421.882.729.741	387.738.429.329.946	357.806.895.476.378	387.382.178.454.486	461.841.338.243.248	556.576.235.952.536	515.738.108.470.205	503.392.334.045.408	429.572.865.905.291	535.272.130.573.926	499.599.734.464.924	522.159.322.987.688	631.811.878.457.084	549.365.810.148.017	61.145.368.628.808	352.933.514.207.165	380.750.134.797.805	493.905.021.730.998	367.912.337.128.765	474.936.506.237.189	49.464.913.189.559	549.114.520.957.891	554.889.456.032.234	492.306.757.489.723	575.510.847.323.674	62.498.240.345.481	567.789.578.955.988	54.692.588.852.635	434.441.194.619.219	50.044.558.028.819	461.906.057.088.248	451.939.967.425.658	335.679.071.804.231
2.29_227.0704n	227.070.373.474.489	513.155.038.162.358	1	228.511.666.666.667	20.874.579.167.567	0.201166666666667	0	0.567441821086291	0.603098454324633	102.069.867.878.046	CLN6	Control	100 - 27.8 - 8.1 - 0.341	101.561.004.750.698	20.84	809.933.953.807.319	942.287.151.385.897	841.695.951.545.708	797.697.161.050.071	145.070.157.050.017	125.060.778.855.347	114.769.491.994.647	120.319.057.647.239	868.251.658.181.129	699.482.421.553.757	105.457.100.661.423	102.877.346.962.523	908.396.248.922.038	823.008.850.643.906	119.772.306.401.586	122.574.496.729.411	526.109.112.494.746	579.701.459.009.257	639.166.588.127.908	739.225.072.007.742	896.435.531.484.111	84.422.195.576.785	879.875.010.865.895	91.948.597.345.261	123.362.790.266.888	109.648.819.520.461	12.949.099.272.252	13.660.953.935.056	832.124.433.838.909	744.682.696.923.276	176.439.525.192.347	156.368.846.722	840.047.032.876.306	963.109.016.126.553
5.55_826.5510m/z	826.550.983.529.448	1	555.196.666.666.667	305.270.904.219.361	0.0548333333333328	0	0.815927705972307	0.680733414483599	102.077.516.042.664	CLN6	Control	100 - 56.5	247.926.173.674.608	43.03	216.272.138.721.938	307.281.709.570.895	168.620.513.521.629	260.568.366.097.274	980.207.009.954.139	253.680.545.749.884	114.522.831.607.882	148.958.692.663.878	213.472.031.681.196	260.201.911.653.935	354.965.884.461.519	443.132.788.515.173	276.309.806.598.974	463.128.356.090.425	247.666.761.378.648	140.015.739.485.068	247.565.903.887.444	186.267.082.326.938	205.830.049.781.273	116.230.404.239.725	251.601.165.691.384	955.035.601.769.952	24.845.572.668.297	528.236.341.400.416	300.808.375.243.275	192.541.432.344.817	389.654.966.974.057	2.850.821.314.798	226.365.248.303.229	360.619.117.958.412	168.207.137.479.132	831.161.008.193.457	224.313.065.989.079	314.071.760.973.541	14.646.639.032.009
2.93_383.3458m/z	383.345.827.819.155	1	293.228.333.333.333	196.732.259.937.693	0.0914333333333333	0	0.740535953177121	0.657938615029279	102.080.521.561.923	Control	CLN6	100 - 1.46	211.279.349.373.786	17.40	178.688.820.726.228	210.378.251.238.077	179.938.072.142.887	211.528.903.787.942	238.939.838.196.936	145.617.227.198.468	220.213.859.418.419	223.419.307.444.602	248.161.263.670.932	177.064.787.285.059	150.642.601.275.091	17.870.952.434.217	228.578.783.121.776	276.915.672.879.528	234.211.064.563.788	208.563.650.925.116	162.784.546.295.888	195.786.542.284.686	173.202.166.786.236	214.981.813.548.832	272.482.967.064.072	267.387.421.877.825	15.098.130.860.194	259.940.545.136.727	216.319.006.065.832	24.157.941.561.787	193.023.087.750.193	239.974.569.019.595	18.076.217.412.356	193.160.026.364.489	205.452.391.475.599	212.651.607.967.237	185.332.412.542.547	215.027.011.953.123	156.296.997.070.549
6.85_855.6323n	855.632.253.612.527	892.599.377.384.825	1	684.573.333.333.333	317.025.547.073.378	0.1463	0	0.646572460572089	0.627511450735524	10.209.137.305.861	Control	CLN6	100 - 36.9	297.177.840.132.553	20.78	32.986.936.081.858	322.775.018.170.108	255.823.958.220.038	332.946.755.707.107	17.564.965.438.615	269.029.012.425.128	231.861.164.737.886	257.928.478.286.929	152.571.656.193.237	146.123.866.472.645	368.135.361.113.849	368.436.713.476.107	320.773.709.553.456	408.158.690.832.368	311.427.526.000.313	40.593.004.992.751	284.737.231.516.045	302.358.301.314.668	334.235.182.592.574	196.122.239.860.741	234.998.000.096.015	328.989.307.262.561	272.445.888.642.425	403.246.295.399.017	380.019.174.074.434	305.479.441.099.881	393.188.326.710.038	285.691.877.369.873	293.150.494.399.282	24.479.634.910.575	29.644.134.098.531	198.945.991.692.235	342.133.795.588.936	329.907.427.606.145
7.54_851.5546m/z	851.554.635.489.681	1	753.595	311.231.774.531.581	103.768.333.333.333	0	0.673531412676706	0.636258952938334	102.100.522.787.747	CLN6	Control	100 - 74.2 - 27.6 - 1.76	314.187.369.981.161	14.55	368.187.416.885.869	372.448.253.911.996	373.204.887.121.218	360.884.106.325.427	343.040.976.765.932	335.180.398.523.214	297.430.055.476.019	305.683.169.885.594	303.754.064.313.758	311.951.845.839.393	313.950.610.478.224	332.386.902.322.662	28.744.945.102.324	252.912.807.856.009	228.905.766.528.248	239.627.206.441.773	385.995.889.073.989	357.812.565.204.557	33.815.513.161.681	38.819.040.021.202	33.885.386.128.197	291.553.839.357.663	31.664.608.068.485	285.860.169.071.881	241.262.392.078.431	238.421.496.148.072	225.076.859.306.271	234.053.251.314.937	339.269.262.213.245	358.833.919.033.347	290.275.794.473.386	293.316.150.477.018	381.876.504.427.849	380.678.300.511.319	324.171.546.657.339
2.19_471.2454m/z	471.245.376.221.014	1	219.366.666.666.667	20.960.141.143.508	0.164583333333333	0	0.604707356098402	0.613098036198289	102.101.065.534.982	CLN6	Control	100 - 21.8 - 1.4	309.082.123.707.543	Nov 28	340.533.117.860.467	296.097.224.216.784	32.129.903.523.892	312.933.745.020.512	346.158.152.250.607	263.255.048.057.362	33.935.018.863.566	263.485.529.713.168	324.545.698.156.988	368.944.992.310.686	269.397.877.792.974	282.971.073.884.485	323.906.202.422.741	288.633.906.185.182	259.310.937.839.502	344.491.249.734.656	299.962.603.430.847	292.590.248.651.441	23.358.756.147.672	330.414.263.870.386	31.018.516.659.675	351.313.688.032.816	294.616.651.826.033	257.985.634.437.177	317.336.751.081.064	234.544.664.059.389	290.334.953.165.523	334.823.408.122.255	308.000.767.021.132	303.658.459.240.656	296.725.279.285.452	387.467.764.172.315	353.194.027.624.204	302.640.130.318.876	279.085.319.585.008
2.62_264.0928m/z	264.092.793.293.102	1	262.138.333.333.333	164.255.649.118.726	0.07315	0	0.746527163100489	0.66025744911694	102.103.634.148.947	Control	CLN6	100 - 2.67	170.588.074.303.086	20.52	119.935.711.629.953	0.999720754789191	211.490.427.074.436	152.337.157.120.743	18.141.445.036.353	141.139.290.254.977	191.692.881.965.062	152.193.277.078.697	236.198.430.991.365	2.320.885.287.094	111.679.242.498.864	150.352.849.573.337	192.093.922.991.903	178.974.726.629.997	161.904.442.315.023	159.707.944.457.199	161.416.629.499.555	120.607.161.637.212	141.611.991.891.419	219.427.957.509.054	175.307.773.599.321	208.322.157.995.803	14.617.108.098.568	114.298.243.337.156	166.805.167.765.461	155.810.294.860.477	154.771.450.355.541	177.212.372.821.365	146.807.022.419.917	191.689.962.095.573	225.796.061.284.837	223.353.860.791.004	124.394.882.097.533	10.218.117.387.361	183.703.861.374.337
3.18_233.1545m/z	233.154.501.815.235	1	317.683.333.333.333	165.668.636.740.632	0.128033333333333	0	0.722122673646254	0.652797317613429	102.119.788.488.669	CLN6	Control	100 - 5.4	679.052.478.982.763	17. Dez	685.675.859.418.088	586.376.407.156.289	710.377.903.709.539	806.938.419.022.836	622.211.782.675.748	559.822.230.046.224	823.470.239.675.536	762.869.126.824.681	710.480.983.740.016	91.697.600.645.757	734.448.111.613.389	576.190.267.889.301	665.262.777.578.328	444.786.816.600.982	641.190.672.373.771	617.762.058.941.907	58.433.376.556.583	605.828.769.107.429	671.636.759.441.484	91.311.873.273.112	768.991.032.555.232	659.226.431.908.964	516.722.072.968.105	535.994.902.966.073	555.428.514.408.466	498.613.521.463.988	565.172.019.745.065	647.340.563.039.525	791.324.163.069.106	760.017.476.076.005	720.182.977.949.252	845.377.117.086.503	711.169.063.244.513	599.333.657.203.648	617.045.252.362.741
5.53_810.5613m/z	810.561.315.142.639	1	553.366.666.666.667	30.339.969.816.904	0.116533333333333	0	0.958745538881699	0.717701291002449	102.121.341.027.361	Control	CLN6	100 - 47 - 8.51	259.711.721.321.876	14.90	333.869.009.138.102	307.470.275.141.243	284.635.331.179.969	278.519.949.770.306	215.624.832.709.258	217.475.328.960.617	209.182.109.418.208	243.178.977.720.146	216.793.589.319.913	199.613.104.814.575	273.867.902.873.591	246.201.210.311.988	248.303.349.757.454	284.307.658.486.207	261.654.201.683.707	248.371.885.739.005	242.132.407.019.708	231.262.318.222.755	219.216.374.055.767	188.009.883.143.122	213.895.879.097.416	191.391.782.464.552	365.566.956.433.227	372.031.065.055.821	325.143.135.950.922	332.185.073.429.322	313.193.687.874.528	299.743.315.164.214	207.204.220.231.647	250.769.494.524.966	206.501.583.594.788	197.140.364.887.267	346.282.149.522.697	314.264.493.306.425	24.723.865.824.395
5.18_885.8982m/z	885.898.175.401.302	1	51.794	306.582.198.747.557	0.0914666666666664	0	0.740973304029427	0.657938615029279	102.123.152.541.149	CLN6	Control	100 - 63.5	927.142.725.449.247	16.26	850.787.346.717.017	811.598.815.849.826	769.581.121.429.705	761.192.593.039.577	100.453.682.253.126	933.235.068.904.687	9.745.025.204.101	144.403.446.178.235	94.511.818.774.585	814.278.485.847.205	901.580.798.164.165	90.548.358.472.376	724.694.300.099.761	881.546.895.546.738	108.175.950.160.229	103.035.310.279.366	78.834.546.204.071	716.648.060.209.774	66.839.487.135.708	921.573.511.029.438	796.955.743.652.587	961.993.226.051.832	117.493.519.365.288	101.591.454.796.187	895.412.970.898.631	118.220.127.633.302	823.048.847.876.089	105.879.495.792.086	827.137.415.075.617	832.978.945.172.873	961.500.826.829.378	900.041.222.801.169	882.419.341.550.855	829.532.840.252.523	668.470.084.452.904
6.52_745.6223m/z	745.622.272.581.921	1	651.651.666.666.667	312.768.663.806.582	0.189666666666667	0	0.609148825691081	0.614951260201705	10.212.823.587.957	CLN6	Control	100 - 31.9 - 1.1	105.811.838.513.002	Nov 50	123.862.696.990.658	1.222.028.426.197	119.032.479.312.683	113.801.151.736.094	108.123.536.407.828	118.571.588.538.075	950.083.203.704.738	92.281.980.382.336	117.841.808.501.089	105.699.126.544.352	104.516.781.463.419	101.197.486.255.287	967.114.087.874.583	958.479.445.896.953	919.456.927.354.343	863.445.709.734.453	106.555.581.643.541	123.387.642.677.841	109.207.247.890.396	109.825.461.921.752	958.974.953.257.093	93.362.266.896.992	100.899.978.138.659	111.860.471.751.626	864.265.733.538.524	775.744.752.701.113	118.073.774.014.714	941.879.642.913.591	110.786.941.814.232	910.781.198.038.352	115.271.290.519.535	113.314.163.622.572	128.467.871.487.472	12.490.317.770.992	103.393.455.586.548
5.63_776.9913m/z	776.991.297.138.274	1	562.511.666.666.667	206.717.690.197.257	0.0731666666666664	0	0.842832255703639	0.689056267172152	102.128.918.344.375	Control	CLN6	100 - 19.4	163.315.068.929.872	20.66	124.738.120.940.526	997.362.514.840.461	163.197.053.718.476	122.234.198.143.028	193.394.060.569.578	115.445.260.630.215	142.260.325.618.746	212.008.729.740.733	204.752.241.204.852	150.693.993.598.505	194.873.998.499.247	174.990.291.307.181	178.146.523.360.477	164.705.355.895.428	16.359.066.267.525	153.804.143.626.503	164.912.808.827.498	130.385.799.113.779	232.793.177.461.384	219.017.165.838.383	203.034.036.213.528	161.197.472.025.752	168.186.828.779.183	144.765.121.710.663	127.934.433.716.501	889.355.417.523.303	170.030.538.030.391	116.452.866.072.476	165.512.694.561.432	171.519.101.806.651	188.285.433.999.495	160.078.082.968.501	129.375.843.413.008	101.940.138.839.495	141.755.489.114.632
3.16_427.3626m/z	427.362.607.031.156	1	315.853.333.333.333	208.724.145.044.052	0.0731333333333333	0	0.599812374292082	0.610992751045319	102.132.669.175.379	Control	CLN6	100	127.381.347.195.301	74.46	105.938.411.320.627	104.661.655.720.023	226.368.381.430.999	273.527.235.380.716	192.860.072.873.101	130.577.317.167.721	379.372.548.876.628	292.105.713.081.201	95.073.789.041.369	908.638.140.149.189	119.701.502.456.734	112.650.963.818.513	947.099.254.108.895	989.609.968.229.502	596.792.757.758.569	683.976.719.290.143	491.628.125.798.686	502.566.300.081.582	634.123.569.676.408	521.737.780.005.017	380.006.041.469.757	44.323.602.504.678	105.097.915.537.593	107.938.210.107.286	614.978.054.753.654	265.193.680.013.445	785.548.711.020.931	573.014.681.100.973	132.179.797.873.842	157.235.152.432.198	601.549.257.985.508	595.172.731.863.892	109.877.166.748.208	106.974.380.493.708	196.627.083.018.264
5.44_826.5586m/z	826.558.646.889.771	1	543.543.333.333.333	30.527.079.906.624	0.354283333333333	0	0.748938832014538	0.660685457051129	102.153.330.353.203	CLN6	Control	100 - 49.2 - 25.2 - 13.7 - 3.98	1.762.277.599.512	Aug 99	208.203.917.389.922	18.590.767.352.886	187.840.183.950.059	17.315.794.010.202	159.750.666.674.271	131.696.544.842.134	17.974.927.134.448	167.555.797.294.882	132.915.885.609.176	133.930.184.460.427	204.250.493.311.781	193.641.523.233.181	19.299.501.388.657	206.301.552.351.183	170.808.238.338.849	190.939.272.901.397	148.788.271.640.178	165.600.109.246.984	160.654.664.333.137	175.823.321.962.289	145.049.884.012.953	15.743.976.867.282	195.116.653.054.829	181.325.161.863.709	180.871.244.133.677	202.381.849.834.353	180.008.833.960.612	171.545.298.547.862	183.067.489.662.502	176.642.706.183.086	161.424.631.394.678	174.467.879.045.422	21.594.487.083.108	190.015.704.108.259	163.160.893.806.066
4.75_581.3163m/z	581.316.328.637.518	1	475.196.666.666.667	250.011.640.276.469	0.128016666666666	0	0.738454810104078	0.657767087418024	102.159.817.933.982	CLN6	Control	100 - 11.2 - 3.14	284.664.498.692.732	18.66	392.687.946.240.263	360.627.683.494.689	31.869.657.457.068	268.243.615.868.245	300.087.896.701.291	320.357.460.951.319	222.103.310.307.769	231.671.562.345.158	289.179.546.910.502	270.675.623.842.303	345.517.562.203.491	279.213.146.069.744	271.070.365.310.342	263.374.525.283.836	202.893.815.738.077	218.231.343.246	38.275.053.407.199	337.604.483.985.871	269.940.527.729.071	310.916.906.596.929	300.481.464.225.762	294.911.870.694.373	281.657.251.078.615	303.604.646.869.232	24.120.045.666.055	151.617.406.447.103	249.500.780.220.636	220.917.894.210.123	302.405.888.517.145	275.805.290.375.194	292.099.442.871.314	242.925.108.662.367	407.287.955.437.289	36.859.652.912.356	276.824.781.931.157
4.83_572.3085m/z	572.308.485.933.683	1	482.511.666.666.667	244.248.618.294.098	0.409133333333333	0	0.705278280878193	0.649243749876072	102.163.602.408.178	CLN6	Control	87.1 - 100 - 8.71	534.593.718.615.354	17.72	715.763.521.941.111	595.521.855.897.575	586.290.912.099.421	544.238.567.879.125	727.158.113.622.106	524.708.954.779.532	503.523.952.583.456	460.799.455.407.088	440.474.162.011.933	516.293.413.462.972	513.179.566.460.261	582.486.664.667.791	516.326.597.691.074	522.518.638.764.873	355.975.332.546.236	44.823.978.803.111	725.443.648.898.729	69.540.736.539.777	464.887.726.189.636	619.000.550.603.433	499.862.660.776.202	468.571.348.016.238	630.945.267.529.389	528.582.844.461.738	508.892.591.600.464	37.258.230.104.029	436.173.368.992.413	387.177.938.940.791	542.956.136.301.184	600.533.092.062.154	460.009.839.477.917	431.328.342.659.628	742.375.375.203.453	608.681.194.338.481	50.926.136.908.995
8.52_255.0097m/z	255.009.661.852.452	1	85.188	161.078.194.677.566	0.0433833333333329	0	0.950320202112053	0.716850069852384	102.164.866.556.849	CLN6	Control	100 - 1.21	147.139.942.585.306	34.39	167.159.738.892.537	0.571376340719379	201.430.213.026.537	0.895605579135801	193.205.405.027.365	178.477.637.351.569	142.029.880.252.128	109.643.689.596.387	19.458.271.429.602	109.852.708.846.168	128.935.952.644.888	130.267.667.636.602	0.371211721696517	220.819.172.675.199	17.907.372.998.619	214.941.206.978.136	176.774.691.472.667	0.822286833397093	0.865835883190269	0.877036345320207	225.527.664.031.822	0.992055507304842	157.574.092.180.555	137.287.883.079.609	134.319.628.619.813	183.091.072.481.544	134.854.853.615.013	0.920084406596679	195.618.137.350.121	231.704.777.417.264	16.958.494.014.167	110.285.277.769.266	173.374.683.223.195	0.584002131981599	174.965.403.599.126
3.30_560.0536m/z	560.053.580.935.289	1	330.488.333.333.333	225.003.958.452.374	0.109733333333334	0	0.60268030032846	0.611995245630453	102.185.435.032.996	CLN6	Control	100 - 12.1	484.227.566.021.998	85.68	372.429.016.627.376	307.942.969.757.128	0.750910159037975	0.823575813659433	782.556.016.954.666	854.017.651.211.844	132.190.720.623.267	147.416.590.537.188	212.462.429.496.257	242.728.975.698.419	410.272.348.054.886	401.339.797.703.981	393.450.293.760.517	369.420.014.984.666	205.115.711.494.718	242.384.121.733.227	180.343.385.842.123	217.382.451.071.144	216.033.014.058.562	15.293.620.529.187	165.026.067.420.659	125.086.087.333.607	444.366.233.266.252	495.120.306.973.461	190.972.946.653.148	153.420.330.155.696	305.731.389.077.777	231.027.594.992.308	397.363.298.790.001	368.545.070.205.186	182.736.204.576.542	176.319.508.093.488	386.275.805.458.201	314.747.633.128.254	0.652252197268211
7.36_321.9848m/z	321.984.837.434.451	1	73.646	1.657.483.284.386	0.237766666666666	0	0.725345837664664	0.653767168132933	102.214.208.861.531	CLN6	Control	100 - 83.3	113.185.428.261.811	17.16	775.356.838.737.657	854.230.111.286.759	126.608.616.025.351	124.317.990.612.981	94.250.873.197.328	103.723.904.757.739	116.771.269.343.942	12.108.611.282.713	149.027.007.382.715	146.621.670.644.192	102.821.399.220.433	983.981.321.977.259	116.788.839.493.315	118.957.477.546.669	116.966.515.887.422	111.668.348.049.585	913.959.002.137.722	927.138.410.316.783	108.901.242.884.768	133.516.721.825.456	145.003.160.541	126.127.369.240.458	84.735.896.305.644	85.727.724.934.879	11.134.107.664.628	977.905.249.523.241	106.220.985.388.835	968.489.930.206.338	112.752.291.316.544	106.028.764.696.826	135.067.051.642.999	137.565.352.174.546	804.184.351.995.782	873.106.166.010.045	10.997.420.530.496
6.20_467.2992m/z	467.299.202.741.064	1	619.883.333.333.333	224.966.805.322.244	0.0548833333333327	0	0.896890478072666	0.705621946660802	102.216.228.102.495	CLN6	Control	100 - 18.3	373.781.859.150.552	26.55	479.041.080.790.238	502.023.307.831.695	385.610.492.433.031	262.167.056.550.275	51.342.654.462.529	599.887.233.894.107	331.863.485.669.144	433.375.010.279.437	369.540.532.082.629	194.678.779.640.208	439.321.885.260.409	344.642.872.106.518	355.291.756.880.067	282.012.946.805.366	246.477.174.502.901	241.149.587.057.515	43.665.994.720.935	455.758.978.824.717	272.794.629.215.351	49.022.896.508.831	322.724.880.745.163	406.062.434.219.511	390.590.945.154.176	284.935.055.361.006	217.787.249.838.366	349.351.211.383.613	422.031.531.027.351	18.781.343.938.302	518.966.351.311.442	436.162.745.499.593	381.869.825.499.959	277.103.557.610.149	49.685.167.124.063	51.311.659.441.313	334.947.247.619.274
2.64_298.1301m/z	298.130.147.420.087	1	263.966.666.666.667	166.532.718.303.832	0.128033333333334	0	0.605060964888357	0.613098036198289	102.228.601.789.411	CLN6	Control	100 - 11.4 - 0.754	112.464.344.374.638	Dez 70	109.460.327.956.403	111.765.846.884.384	116.542.533.745.362	146.069.283.494.976	11.913.044.001.467	113.869.386.085.627	117.439.179.803.485	103.634.449.149.556	130.615.245.273.562	115.826.322.274.357	905.528.309.111.047	112.182.455.351.106	107.309.414.249.447	105.826.478.324.387	832.633.713.646.716	115.941.945.111.107	121.333.659.996.342	118.198.740.269.818	111.589.069.842.491	150.882.945.076.378	101.305.596.662.011	898.397.639.395.117	102.851.312.741.188	91.684.888.393.581	102.642.961.954.429	920.049.338.373.189	800.960.797.613.882	999.495.389.898.984	114.228.258.071.646	119.579.474.493.605	124.905.067.787.631	139.109.333.263.187	113.530.027.090.726	114.235.554.067.623	101.230.650.292.444
3.84_485.1680m/z	485.167.969.934.069	1	384.198.333.333.333	218.806.380.519.926	0.226516666666666	0	0.656042078207456	0.632286204965745	102.228.976.478.785	CLN6	Control	100 - 18.4	130.824.266.822.707	14. Sep	126.802.895.832	130.685.493.764.055	126.168.340.256.081	15.973.715.559.231	157.742.697.020.578	139.268.614.661.025	146.530.357.022.029	127.239.223.214.504	118.452.423.393.546	147.993.735.779.249	123.559.255.924.361	14.331.219.874.266	136.568.202.002.799	100.039.220.722.219	958.971.183.986.779	113.191.336.837.223	173.505.209.314.546	140.992.140.246.573	110.410.562.892.963	140.717.424.129.617	132.690.844.777.798	121.460.541.405.725	114.802.616.367.546	128.244.310.166.539	128.127.704.569.224	103.599.284.993.505	907.353.131.800.687	106.690.126.719.745	133.319.779.624.468	14.691.286.900.461	121.944.824.556.781	153.395.334.150.805	13.151.738.595.853	133.573.271.306.939	109.591.774.951.004
7.90_868.5647m/z	868.564.745.104.588	1	79.017	321.582.700.442.183	0.0365666666666673	0	0.811001322278202	0.679300240012049	10.223.033.693.814	Control	CLN6	100 - 4.72	538.050.555.328.117	35.68	687.119.721.187.693	687.570.161.409.404	369.457.215.838.451	697.854.293.901.638	546.610.019.954.054	681.422.758.983.761	318.056.051.062.633	432.484.203.327.433	189.143.069.952.722	464.971.016.574.636	35.373.003.680.359	956.473.686.910.979	663.358.810.987.374	620.102.177.677.347	406.033.254.821.178	346.605.902.212.113	764.753.310.356.126	456.359.172.370.839	355.352.931.788.316	867.702.192.664.163	690.405.338.965.597	862.424.781.131.638	471.524.438.346.435	492.865.868.855.018	489.361.380.769.046	29.848.724.017.793	266.510.193.202.638	395.924.191.174.637	49.665.896.837.229	688.116.251.960.097	368.519.249.702.017	643.843.375.413.094	712.666.607.321.704	702.763.505.476.042	320.916.261.322.067
3.21_481.9911m/z	481.991.068.903.209	1	32.134	188.915.201.433.008	0.128016666666667	0	0.847970469501469	0.690253523875361	102.241.642.604.732	Control	CLN6	100 - 8.83 - 0.548	585.909.469.700.175	Sep 53	539.475.406.499.237	502.383.262.065.548	587.316.804.065.466	553.613.876.140.263	585.095.803.192.045	554.911.743.825.749	604.788.631.124.187	516.329.810.648.786	619.495.343.198.557	591.445.437.062.798	591.258.676.465.073	557.397.562.442.619	518.660.495.380.267	496.910.897.042.729	693.568.873.332.579	656.362.346.732.665	363.441.707.283.813	478.816.173.414.436	604.057.248.028.407	629.815.003.762.213	66.622.243.416.087	601.880.691.612.288	506.369.022.664.025	494.933.632.438.361	686.489.768.087.635	699.861.870.242.655	57.099.121.999.954	654.750.944.303.454	525.617.398.572.935	470.308.813.274.334	715.465.201.376.455	705.530.385.981.379	559.532.925.381.264	513.484.502.611.292	510.152.474.744.813
5.44_809.5805n	80.958.050.130.335	846.526.723.035.129	1	543.543.333.333.333	315.519.850.331.492	0.219466666666666	0	0.713371288308559	0.650790730206508	102.258.097.115.545	CLN6	Control	100 - 37.7 - 5.04 - 2	125.953.649.505.322	16.93	156.800.999.341.279	125.968.930.754.583	15.930.994.834.456	121.174.529.760.512	158.215.168.658.435	104.742.685.413.889	146.895.454.258.746	13.078.590.080.816	124.323.438.432.702	101.669.665.586.484	100.574.233.153.475	96.388.092.845.563	127.652.402.943.419	113.997.898.321.888	10.742.790.196.404	139.331.141.497.426	106.928.335.737.609	126.903.272.853.086	121.504.559.679.263	139.371.641.832.499	103.804.063.765.617	131.201.878.899.915	139.499.203.055.664	103.964.354.753.601	116.350.252.724.148	1.304.603.983.247	957.326.087.244.298	105.944.844.950.009	126.041.309.768.344	114.947.579.845.312	121.649.052.599.875	186.453.432.344.874	162.630.809.128.934	128.752.485.676.073
5.64_736.5652m/z	736.565.165.150.616	1	56.434	281.704.082.299.161	0.146316666666666	0	0.711380669301295	0.650652399573906	102.299.270.413.777	Control	CLN6	100 - 40.7 - 6.39	795.345.229.653.974	Dez 88	740.536.982.082.714	810.275.882.144.052	69.099.438.149.436	820.993.346.473.833	698.193.525.947.137	699.638.292.728.064	613.871.014.534.316	74.553.983.701.263	96.831.378.000.769	784.860.863.563.243	862.116.663.640.706	918.397.030.945.331	689.395.697.271.826	928.186.006.668.916	715.956.125.873.975	752.236.367.640.604	893.120.709.955.705	782.601.379.494.142	850.270.138.919.786	66.097.920.178.777	868.760.811.333.036	801.021.233.402.834	723.587.910.751.031	78.175.950.014.595	557.245.242.279.191	704.471.526.811.068	943.374.942.684.929	875.314.823.518.076	861.471.602.286.702	102.192.663.179.321	775.028.205.134.193	62.458.981.416.597	76.806.990.447.736	828.180.673.476.296	600.208.424.676.396
5.52_437.2886n	437.288.590.635.605	436.283.293.559.986	1	551.536.666.666.667	212.296.409.876.902	0.317733333333334	0	0.61781621158774	0.619083408812126	102.310.333.509.966	CLN6	Control	100 - 14.3 - 0.0566	118.060.029.861.776	Dez 67	10.605.058.545.993	11.263.499.213.926	120.081.938.020.099	104.964.640.845.342	936.560.839.887.228	977.900.764.067	113.443.558.320.723	102.716.316.191.933	127.266.532.880.058	116.545.411.656.372	118.973.659.961.421	136.753.430.690.482	127.638.487.206.517	125.854.882.152.482	143.733.875.489.212	140.856.006.379.163	814.971.765.584.319	102.639.281.114.642	110.743.048.244.008	121.312.556.334.199	121.498.461.885.275	133.835.622.490.127	101.513.843.209.562	133.359.954.892.822	112.727.535.240.514	121.179.095.529.126	12.246.281.018.495	107.030.234.069.699	108.072.259.430.219	115.389.602.881.098	110.975.200.945.923	142.067.999.012.953	109.993.511.485.262	115.123.904.959.454
3.20_153.0915m/z	153.091.545.443.173	1	319.508.333.333.333	19.592.264.677.018	0.09145	0	0.574958984816025	0.606864466191276	102.333.979.914.099	CLN6	Control	100 - 4.09	635.084.926.908.631	19.93	506.079.601.285.404	395.986.375.539.855	582.759.682.375.406	564.715.230.765.211	551.792.530.800.677	73.912.125.787.105	637.069.113.525.961	782.082.751.296.044	578.279.744.332.775	658.606.192.866.423	677.974.561.004.153	590.031.715.021.934	613.585.723.570.306	57.676.133.930.937	773.710.800.542.136	932.802.210.431.388	219.318.528.228.653	330.978.948.607.542	648.532.587.697.606	522.509.099.269.399	756.376.325.346.494	706.527.379.746.646	508.969.450.531.558	513.738.126.317.068	86.762.532.679.259	835.396.084.332.013	753.957.494.028.765	733.394.023.709.814	51.606.411.996.262	612.373.910.873.956	488.058.518.688.724	915.783.946.514.146	524.895.475.070.014	404.736.547.648.757	50.619.408.824.573
3.51_323.1557m/z	323.155.690.559.816	1	351.278.333.333.333	180.114.434.011.845	0.836833333333333	0	0.412372082689787	0.532588279331861	102.338.353.645.084	CLN6	Control	100 - 14.2 - 0.407	159.482.694.400.956	Jun 70	166.828.232.918.014	164.465.108.363.952	17.332.700.268.201	170.326.598.677.172	169.658.517.121.491	158.611.781.779.876	154.482.021.308.111	143.492.924.189.382	16.783.069.773.297	176.206.360.025.096	144.563.711.192.089	153.494.312.025.461	160.740.360.695.669	149.291.812.391.212	146.682.148.100.471	151.721.521.212.328	173.762.860.562.915	162.051.817.173.924	159.801.666.890.217	178.568.049.803.022	16.783.977.320.506	174.602.066.891.951	146.235.250.906.089	142.483.978.706.232	146.394.545.367.392	138.075.904.617.669	128.360.173.904.851	128.982.709.102.062	148.051.427.426.776	163.244.358.362.512	160.433.583.911.752	174.530.008.786.117	17.303.085.196.514	168.099.319.268.638	1.505.545.197.179
7.29_290.0011n	290.001.118.907.238	334.992.191.000.588	1	729.143.333.333.333	163.584.278.758.851	0.109733333333333	0	0.782497393120305	0.670439781354623	102.344.608.617.688	CLN6	Control	100 - 1.91	547.528.491.414.881	24.18	513.353.315.991.422	303.879.332.279.341	672.990.369.497.702	784.635.895.070.533	440.606.757.088.344	465.548.582.484.812	56.524.439.391.472	668.964.342.492.959	646.576.676.744.761	531.826.367.280.241	499.495.760.664.287	664.734.373.421.924	492.105.079.349.533	686.852.854.598	335.088.215.429.885	488.553.546.329.628	289.986.469.135.528	604.877.803.733.595	395.255.259.828.587	569.846.994.497.533	720.832.808.676.156	553.984.208.695.342	525.167.947.772.512	501.075.508.867.049	693.524.411.960.129	634.058.544.335.375	34.558.608.724.828	368.106.841.424.978	432.044.330.084.684	685.447.247.423.704	601.400.619.355.808	638.567.840.441.262	53.243.962.410.594	310.594.200.825.405
2.19_277.1227m/z	277.122.734.974.704	1	219.366.666.666.667	165.519.151.404.665	0.164616666666666	0	0.620932075711926	0.620363773860808	102.350.790.131.078	CLN6	Control	100 - 3.66	500.655.396.253.559	14.85	485.262.805.243.443	397.509.364.749.577	512.791.732.153.822	558.788.392.507.833	514.797.713.099.245	414.839.995.116.295	609.558.613.338.855	443.691.933.926.497	49.163.019.718.417	642.264.587.324.845	444.736.273.291.738	593.076.649.661.469	503.101.039.718.512	429.959.393.431.674	419.145.216.156.904	54.933.243.315.206	52.740.318.772.948	443.218.485.818.217	406.969.319.033.264	63.599.479.293.109	539.834.353.957.238	631.680.632.980.115	488.138.490.408.542	410.533.006.162.984	431.238.280.325.385	35.301.580.599.982	49.907.602.938.638	403.793.377.038.791	354.932.349.056.109	615.519.901.408.273	490.219.119.676.491	594.934.578.331.713	503.304.717.370.775	406.293.190.586.305	445.418.842.737.201
5.63_353.1989m/z	353.198.899.238.304	1	562.511.666.666.667	190.179.216.057.824	0.146316666666666	0	0.588983210119513	0.60981538352708	102.357.506.278.135	CLN6	Control	100 - 1.48	143.636.169.221.122	28.48	127.374.091.993.996	115.359.263.638.336	199.900.596.433.163	199.231.579.462.361	111.548.181.129.726	114.758.854.051.751	125.288.376.737.847	14.227.631.509.461	217.921.269.934.581	214.129.468.679.753	141.889.105.357.426	104.282.044.163.814	117.570.756.957.855	919.324.300.589.894	144.883.948.899.033	129.832.424.944.716	10.947.421.958.997	148.505.744.381.747	128.176.240.006.036	184.801.912.612.428	241.010.135.017.363	196.352.347.555.299	588.266.071.528.654	71.444.885.092.777	881.469.796.108.728	803.210.606.356.799	129.674.209.156.891	106.313.714.473.217	134.288.477.144.095	132.050.409.275.734	199.032.368.985.383	236.827.560.890.455	132.109.819.006.705	117.908.375.106.667	173.636.754.929.244
3.18_277.1444m/z	277.144.441.988.476	1	317.683.333.333.333	174.516.895.951.305	0.1646	0	0.586237683950386	0.609521294813153	102.360.161.961.917	CLN6	Control	100 - 6.28 - 0.069	217.868.510.116.612	Dez 98	220.389.217.519.439	194.318.278.658.146	222.419.807.722.934	259.806.030.233.417	246.777.750.834.955	186.023.174.365.441	225.329.532.528.412	186.244.826.078.572	230.575.561.414.629	276.053.763.908.486	185.592.547.274.423	219.343.155.145.755	205.490.188.229.912	187.181.354.940.031	197.204.056.041.102	243.146.916.970.145	243.857.774.169.952	166.102.117.885.863	185.636.240.109.118	274.000.018.704.748	232.109.172.995.257	233.375.768.537.529	212.601.015.415.436	186.379.009.038.568	212.623.837.770.754	166.190.467.872.419	15.355.849.915.449	205.598.840.073.342	194.681.756.080.298	23.391.147.388.087	226.890.615.027.808	278.003.758.875.304	22.858.321.642.752	198.612.159.678.285	193.197.290.723.989
4.14_258.0803n	258.080.315.735.014	515.153.355.038.028	1	414.166.666.666.667	249.352.538.234.322	0.1463	0	0.640493453337877	0.626602127114603	102.381.435.088.959	CLN6	Control	100 - 36.3 - 7.9 - 0.0699	822.925.122.329.483	15.16	675.037.869.672.024	716.601.710.302.936	917.153.399.122.915	96.258.914.386.125	86.080.163.372.733	682.688.423.178.165	953.469.751.460.146	779.063.053.170.081	972.173.313.367.889	107.897.793.049.522	709.962.397.169.604	743.515.157.186.729	881.260.201.226.817	731.040.169.068.439	714.451.677.255.025	788.016.127.007.156	820.754.526.792.258	691.092.632.635.995	729.496.063.382.675	971.101.112.852.597	868.780.396.581.011	103.328.960.003.089	738.638.975.990.405	633.587.588.642.156	722.923.620.844.468	605.216.162.861.551	685.297.782.488.773	751.102.895.477.503	763.789.203.754.845	874.410.231.059.535	92.460.856.297.221	104.644.726.907.807	700.135.556.524.686	73.243.656.899.002
8.67_493.0252m/z	493.025.168.596.773	1	866.513.333.333.333	194.215.728.453.339	207.543.333.333.333	0	0.610488817889467	0.615807667252307	102.385.022.227.174	CLN6	Control	100 - 8.91 - 0.874	452.499.772.059.254	Nov 27	351.522.303.832.415	377.537.311.957.382	552.481.634.644.552	497.040.640.263.479	436.666.530.813.754	414.727.834.410.504	435.077.199.353.793	479.895.685.266.444	561.297.030.831.121	528.731.212.804.903	425.769.572.236.554	425.518.877.121.702	433.743.626.202.403	445.481.060.023.726	421.724.432.764.034	452.781.400.421.302	409.163.189.540.436	434.533.805.833.418	459.240.823.456.966	519.207.680.641.098	516.201.802.685.136	497.494.379.199.951	39.787.341.799.452	382.334.222.537.024	379.994.081.121.377	401.839.024.966.389	404.841.389.499.425	385.549.914.768.952	472.624.798.892.747	431.241.475.079.557	483.029.975.231.688	496.173.263.351.143	364.591.787.930.542	385.879.812.258.449	47.989.410.691.808
3.97_473.2827m/z	473.282.731.862.237	1	397.025	234.536.096.611.694	0.153366666666666	0	0.504400877218321	0.572686612065633	102.394.074.115.935	Control	CLN6	100 - 23.2	799.328.120.942.347	Okt 18	113.028.000.639.198	107.408.450.510.631	826.309.700.791.225	858.974.588.498.797	713.340.332.583.395	675.754.455.350.908	696.183.670.649.852	678.529.677.200.256	831.186.248.449.371	708.631.401.601.653	712.914.062.281.646	727.387.199.377.224	675.276.269.002.781	652.904.561.314.166	730.006.243.094.436	798.461.776.853.498	830.707.819.284.651	835.993.490.339.605	984.464.718.660.798	89.966.227.030.114	797.780.357.740.885	759.977.649.407.047	751.473.689.599.846	755.708.367.907.077	86.078.346.120.801	902.086.697.135.221	735.809.829.756.497	768.627.769.290.221	766.246.255.198.902	707.967.901.290.058	670.124.300.345.206	761.835.357.612.394	117.230.344.675.101	109.781.871.633.106	717.745.407.327.561
3.21_388.9409m/z	388.940.851.184.407	1	32.134	185.506.278.428.358	0.128016666666667	0	0.728230469087285	0.654728540729965	102.396.146.000.423	Control	CLN6	100 - 14.4	212.278.069.346.806	14.38	159.178.856.591.457	192.084.498.698.582	203.123.319.561.344	230.045.764.053.624	220.396.937.230.312	215.772.818.337.292	224.735.874.111.673	153.127.270.101.936	230.139.006.040.189	22.301.864.488.869	178.305.497.205.795	199.594.853.722.383	202.299.289.666.854	179.065.627.538.231	245.986.278.097.305	260.095.137.539.191	154.119.744.334.049	170.507.405.814.901	192.588.120.471.237	220.804.071.780.907	231.845.069.298.849	219.261.329.519.562	208.676.327.612.334	188.377.477.168.224	259.551.764.364.819	253.668.996.338.712	273.126.418.390.498	228.346.130.063.068	152.879.790.614.039	193.785.348.785.672	237.418.053.356.418	211.493.061.635.612	16.509.707.433.269	1.963.290.195.379	176.436.062.164.927
3.05_260.0959n	260.095.927.429.425	281.070.595.249.425	1	30.488	163.586.633.665.959	0.281133333333333	0	0.910662130950886	0.707760716349162	102.408.577.194.076	Control	CLN6	100 - 25.9 - 0.119	999.869.202.314.608	24.54	133.725.318.269.078	15.855.968.559.031	118.740.369.868.242	117.730.361.608.325	10.697.093.613.718	934.469.161.918.412	84.334.472.156.604	816.670.124.420.985	910.762.834.824.349	915.945.497.319.576	854.587.434.926.082	901.370.964.428.237	824.774.361.334.537	697.194.841.501.961	691.449.175.288.602	87.381.195.874.061	114.540.419.087.349	117.604.696.202.041	146.545.912.670.693	19.170.152.899.868	795.094.926.690.952	925.144.340.026.317	944.863.167.788.455	859.110.705.905.573	834.486.261.104.621	694.270.514.869.671	661.599.136.347.495	718.022.393.296.312	91.195.317.748.272	106.355.435.350.034	905.541.361.389.558	980.341.329.044.094	138.697.181.794.039	162.063.403.455.747
7.72_293.9907m/z	293.990.669.119.945	1	771.883.333.333.333	154.317.765.082.881	0.0365833333333336	0	0.615424556981121	0.6178221942536	102.412.783.508.305	Control	CLN6	100 - 27.4	124.507.618.485.958	56.25	138.063.191.658.912	0.931578463083836	0.747203565583074	0.784994192111709	0.982217700123832	12.369.659.492.175	229.949.646.673.228	123.161.381.452.011	287.728.684.442.959	0.80487695409818	115.905.661.844.147	0.487343345719432	0.0508563014127785	144.336.689.058.157	118.626.207.328.531	184.813.593.938.147	0	0.164921398867052	0.935362286507266	125.963.268.237.465	0.761707999598954	379.607.862.632.654	0.677979856335395	0.516646615554801	0.880529264535995	0.152785611425188	185.694.742.951.891	0.514837810513532	107.998.296.572.001	0.234940052664311	398.184.580.711.125	310.702.055.069.946	143.196.335.895.424	0.952163696284895	0.649032592770602
5.44_859.5903n	85.959.030.803.179	84.057.246.691.179	1	543.543.333.333.333	307.176.093.713.431	0.40915	0	0.744444281149384	0.659246870340156	102.415.945.341.722	Control	CLN6	100 - 41.9 - 7.65 - 3.59	140.447.449.802.061	21. Sep	118.836.766.015.211	115.210.949.950.975	123.889.370.280.946	105.347.605.332.886	10.425.608.945.361	112.842.148.166.234	130.761.624.291.363	134.008.426.498.558	109.485.166.065.597	104.911.553.499.833	168.016.037.997.229	176.029.204.351.469	171.311.709.487.117	18.520.792.153.211	157.996.722.532.594	176.038.442.981.073	103.827.322.759.414	115.254.033.606.762	114.951.509.430.569	113.906.434.795.439	102.046.391.618.616	109.585.133.435.896	179.276.595.589.583	181.936.614.034.452	171.007.434.883.001	183.583.440.282.347	164.822.782.537.807	165.102.243.437.641	142.930.559.164.614	13.129.720.198.341	132.538.368.137.969	13.509.313.113.545	123.255.078.044.849	117.756.784.108.846
3.21_370.9501m/z	370.950.108.954.897	1	32.134	187.822.223.374.663	0.128016666666667	0	0.913492953040808	0.709096837047969	102.421.108.681.114	Control	CLN6	100 - 7.61	246.904.988.152.983	10. Mrz	204.113.541.376.288	214.447.708.889.509	236.753.926.971.967	255.396.631.660.899	226.262.498.804.582	265.894.244.991.054	23.197.242.881.322	24.462.915.417.832	251.424.402.005.271	255.492.003.473.637	249.109.672.590.473	204.243.773.658.427	225.947.553.419.745	233.683.787.513.158	297.152.485.813.965	260.571.526.163.798	156.296.873.164.623	174.498.713.503.575	226.449.161.607.543	264.093.163.080.055	243.454.226.165.221	278.873.834.856.783	218.769.713.282.399	203.792.101.617.836	285.646.350.076.673	345.628.295.248.403	276.650.344.708.816	199.151.303.267.559	227.171.420.811.455	226.853.428.679.288	325.484.377.967.685	297.666.502.409.816	211.702.415.977.262	219.186.393.038.894	205.648.128.768.402
5.45_761.5309n	761.530.935.520.019	760.523.659.088.019	1	545.371.666.666.667	285.454.219.216.999	0.09145	0	0.725445990753711	0.653767168132933	102.424.431.126.806	Control	CLN6	100 - 76.6	106.650.752.145.206	Nov 73	929.192.784.225.087	953.869.603.247.679	945.750.445.669.549	923.518.488.360.943	991.967.436.605.251	929.824.378.683.078	133.197.533.454.743	112.923.670.608.861	105.225.070.166.989	839.078.197.439.724	112.825.269.960.426	110.087.426.262.052	114.695.638.552.651	110.881.825.871.201	103.278.122.369.491	11.158.582.372.383	979.426.836.772.018	940.644.087.807.483	103.229.811.780.284	897.898.147.918.201	943.685.249.136.841	958.141.263.086.657	143.562.681.769.226	137.458.215.826.851	111.135.537.706.775	130.576.368.750.399	113.704.254.613.428	125.077.445.300.725	915.016.307.280.548	970.797.229.608.902	873.482.211.963.044	937.585.852.182.414	963.739.867.539.931	974.947.407.216.284
2.08_182.0456m/z	182.045.636.485.067	1	208.395	130.125.287.966.878	0.207983333333333	0	0.528970745265595	0.586131118770679	102.435.170.527.984	CLN6	Control	100 - 3.12	777.032.095.198.798	Okt 67	757.615.109.535.181	69.612.721.454.292	901.397.192.575.635	863.867.139.168.787	631.223.354.820.665	702.729.149.489.115	748.088.431.741.711	786.882.012.886.762	867.230.029.415.687	939.497.332.838.754	753.284.329.785.642	696.644.508.491.723	788.122.816.046.061	805.377.013.059.048	772.456.353.316.331	721.971.535.466.749	688.433.851.279.063	749.408.792.186.046	767.671.491.629.891	838.894.984.514.695	894.873.672.676.208	883.162.514.658.204	701.190.065.544.003	624.388.630.089.856	669.710.034.184.918	63.111.808.039.496	686.792.312.594.906	659.613.505.097.295	809.388.750.790.412	721.994.299.364.383	872.199.227.194.439	938.117.689.173.472	785.782.991.113.732	71.150.964.513.447	782.967.565.949.686
4.93_397.3675m/z	39.736.750.358.966	1	493.485	213.305.158.121.294	0.153066666666667	0	0.978747065529372	0.721234603022665	102.435.575.405.901	Control	CLN6	100 - 9.37	100.738.921.677.722	19.88	137.202.398.344.935	144.463.079.691.717	100.821.649.331.575	994.215.411.729.471	857.653.641.542.578	766.050.816.238.891	972.124.747.248.969	768.292.037.005.503	101.324.314.057.185	973.465.462.943.074	101.347.676.226.741	850.855.857.534.598	736.686.833.529.487	911.079.021.788.702	954.707.730.036.612	109.826.718.761.269	969.687.273.592.331	131.397.609.870.637	919.942.274.213.192	85.271.927.442.058	995.903.613.403.579	116.982.162.657.563	658.163.266.439.185	775.480.106.858.834	827.494.177.831.597	695.475.281.221.905	109.409.553.733.377	825.883.146.629.547	905.708.932.964.781	775.301.838.116.025	158.456.608.848.662	175.400.893.164.162	142.303.538.568.029	147.655.302.679.089	875.752.465.421.088
3.30_462.0880n	462.087.967.559.564	461.080.691.127.564	1	330.488.333.333.333	219.341.451.587.486	0.146316666666667	0	0.783478582305125	0.670439781354623	10.244.093.000.366	Control	CLN6	100 - 20.8	446.075.143.212.823	80.44	363.564.525.677.444	374.094.315.627.885	118.038.996.216.851	104.707.820.520.774	65.948.065.133.638	647.989.430.309.204	116.394.707.772.057	131.447.041.109.939	239.184.943.827.371	226.317.444.091.895	34.444.444.839.886	350.651.082.471.076	284.769.104.101.702	332.514.296.157.801	225.109.883.906.629	21.785.486.642.246	179.742.900.251.804	167.041.521.321.333	195.129.761.950.382	203.058.378.992.647	195.806.631.882.318	196.951.070.661.955	370.187.012.550.633	40.062.690.429.363	176.028.138.159.774	212.958.565.452.136	257.515.422.087.918	285.262.870.227.332	410.410.672.199.244	375.478.472.573.383	179.000.838.688.849	210.943.335.953.604	377.081.735.638.749	382.360.735.507.213
7.27_868.5573m/z	868.557.329.100.903	1	727.315	321.582.799.644.431	0.0548333333333337	0	0.778813615130027	0.670439781354623	102.444.021.027.524	Control	CLN6	100 - 22	743.340.718.414.265	23.53	816.196.064.548.344	87.850.809.840.744	789.669.704.288.131	883.568.295.320.875	530.337.156.059.303	96.954.923.730.814	57.183.302.331.319	583.276.019.149.511	930.431.800.333.897	87.286.256.385.995	643.577.055.739.068	800.650.731.618.936	65.359.458.161.746	788.002.570.637.786	400.736.919.555.818	496.913.973.129.212	107.391.326.850.524	719.088.237.703.338	692.848.084.137.559	900.608.820.247.276	729.206.901.752.938	420.769.680.517.879	72.063.423.741.425	725.800.666.710.618	710.040.638.154.626	655.644.234.651.667	549.164.900.614.692	874.416.368.707.608	901.055.304.911.692	471.347.113.585.288	775.123.648.903.842	97.378.938.810.973	846.541.966.843.221	897.920.627.562.388	685.919.338.736.798
8.18_348.9919m/z	348.991.927.223.493	1	818.285	168.513.980.540.694	0.146283333333333	0	0.542644657483535	0.592659711735038	102.448.585.500.148	CLN6	Control	100 - 18.2	461.555.062.363.327	Nov 36	386.009.656.220.732	442.692.697.044.834	565.934.811.644.764	484.659.355.016.224	384.631.646.067.988	408.352.267.701.757	466.467.043.597.693	469.335.635.226.058	576.892.082.539.287	469.384.830.905.037	443.850.791.643.285	472.399.453.032.495	472.104.816.197.824	463.934.899.188.646	440.694.493.589.602	437.536.518.197.004	385.974.581.997.038	463.573.328.431.753	508.193.287.734.517	471.482.994.328.081	561.570.341.820.933	491.298.642.988.581	420.098.554.638.447	404.652.236.065.251	362.801.607.743.643	433.133.854.034.431	391.212.999.813.299	436.986.710.728.935	504.197.865.660.005	429.775.800.150.812	476.279.349.396.598	467.145.550.963.728	400.361.368.782.634	452.474.945.954.826	491.579.744.877.577
5.53_749.2965m/z	749.296.471.452.188	1	553.366.666.666.667	281.515.731.441.546	0.0799499999999993	0	0.592513193787016	0.60981538352708	102.451.978.363.235	CLN6	Control	100	482.989.658.666.638	25.64	420.433.129.252.621	447.195.286.317.013	393.263.817.363.392	293.984.745.495.654	437.155.699.116.386	269.091.697.716.956	513.118.021.560.759	709.442.332.610.251	431.240.927.406.733	443.631.456.314.749	587.226.571.617.631	660.215.503.612.785	579.193.963.142.598	536.099.553.857.547	607.066.249.817.837	3.994.755.834.633	213.406.925.230.639	474.950.345.427.262	389.364.806.812.277	346.929.898.801.954	451.216.246.704.258	325.180.807.024.723	619.311.938.188.343	649.749.190.733.555	761.053.711.151.599	749.275.261.372.809	58.366.399.986.304	602.249.032.242.161	226.736.832.540.301	524.224.800.334.898	38.531.737.503.296	240.253.467.884.878	436.064.695.264.753	457.077.029.637.674	341.595.044.219.378
5.94_337.2031m/z	33.720.310.255.788	1	593.601.666.666.667	188.829.486.192.322	0.128033333333333	0	0.659899140221172	0.632768985428397	10.245.552.171.671	CLN6	Control	100 - 1.52	670.383.532.740.049	24.14	536.274.605.185.891	615.721.318.675.098	913.832.816.511.233	640.342.868.775.266	593.478.494.004.969	427.976.989.497.149	603.781.579.272.678	62.401.241.788.788	905.506.549.372.138	700.139.414.574.434	572.523.516.286.914	539.060.059.088.973	552.129.381.067.471	987.027.478.828.552	875.659.726.086.903	638.669.308.725.235	572.172.422.534.411	703.250.450.251.426	637.428.235.239.691	664.155.609.431.526	979.422.846.404.782	903.335.112.474.234	373.459.507.919.188	41.250.711.595.153	553.400.493.773.973	355.475.424.983.521	653.109.571.069.489	630.180.927.951.909	836.941.046.342.651	451.806.908.421.025	889.531.283.179.158	852.889.370.724.574	556.213.119.323.667	629.327.007.765.239	79.376.934.155.329
5.53_463.3037n	463.303.717.895.166	462.298.905.408.705	1	553.366.666.666.667	217.400.285.591.089	0.208	0	0.850109812390171	0.690728185258126	102.458.314.788.608	Control	CLN6	100 - 12.8	80.428.676.286.881	19.40	634.559.666.415.603	565.355.647.482.923	594.763.862.609.649	550.828.462.560.992	796.458.193.300.049	708.647.163.924.938	94.397.863.456.177	844.243.362.159.971	106.629.080.642.837	746.734.460.699.046	785.935.526.668.863	824.760.595.772.416	845.784.750.151.585	732.144.491.898.067	931.060.428.736.521	988.282.041.061.011	41.036.581.144.021	626.368.329.087.975	723.688.112.691.891	859.385.637.042.589	860.454.221.079.898	860.031.054.590.494	860.603.254.328.871	99.476.892.827.598	938.842.929.608.562	99.641.562.873.117	95.679.901.817.782	107.065.517.631.089	542.074.659.402.885	733.058.939.131.641	728.514.320.520.772	706.562.185.479.307	658.152.386.931.811	577.848.398.556.671
2.38_277.1546m/z	277.154.627.727.245	1	237.658.333.333.333	170.900.104.979.827	0.20795	0	0.663036887823763	0.634855424016263	102.463.305.240.961	Control	CLN6	100 - 4.45	762.912.334.569.696	14.45	814.848.209.194.768	708.977.029.605.897	65.986.472.823	86.606.376.934.009	791.886.627.173.603	639.998.406.275.447	775.082.306.902.506	530.077.449.152.079	787.800.343.808.869	861.095.603.903.809	757.189.820.802.716	903.092.475.244.494	867.090.398.530.475	620.072.346.852.679	63.805.699.323.295	691.943.834.440.221	852.806.461.600.546	58.089.362.914.704	642.715.599.350.696	799.684.444.605.653	68.377.930.106.117	810.529.891.578.103	85.350.313.806.757	726.052.842.737.988	685.479.323.647.473	582.569.435.865.175	705.072.930.895.415	786.631.912.710.143	777.620.948.264.658	851.816.681.781.845	828.604.422.986.709	103.883.638.881.495	845.143.998.669.155	724.643.404.545.824	573.168.725.589.239
6.63_800.6745n	800.674.485.471.681	845.671.630.100.759	1	662.626.666.666.667	319.768.807.794.151	0.555416666666667	0	0.669509414796232	0.63552122908814	102.473.459.860.689	CLN6	Control	100 - 55.4 - 18.8 - 0.0857	31.698.119.150.095	16.82	380.721.188.300.012	392.112.092.928.666	326.897.920.710.982	318.946.380.675.879	329.885.392.735.894	347.732.166.264.585	28.460.102.723.325	310.549.973.864.913	240.780.205.051.028	246.571.455.844.325	390.430.711.731.222	366.050.229.868.252	299.223.991.708.681	347.421.102.352.749	259.378.162.116.841	230.397.062.627.915	395.980.931.505.926	41.154.995.979.259	370.030.300.114.829	27.751.331.714.735	277.066.137.953.987	271.376.561.863.546	332.635.653.687.949	397.895.642.605.203	303.833.807.651.396	30.498.409.425.765	275.645.119.996.785	271.292.231.768.785	307.049.398.630.303	316.333.120.838.216	234.806.615.344.857	20.128.770.194.308	394.876.277.357.118	400.776.654.416.243
5.90_755.5511m/z	755.551.056.706.677	1	589.943.333.333.333	291.712.645.992.708	0.0548833333333336	0	0.667125950887078	0.635148023665408	102.475.463.136.805	CLN6	Control	100 - 34.9 - 11.8	211.272.251.424.087	23.97	249.031.033.218.617	179.667.616.299.629	173.026.904.274.286	161.698.373.376.977	179.948.833.864.889	188.715.301.780.017	192.183.596.735.085	161.531.051.517.496	176.394.606.958.644	168.278.935.269.936	255.661.297.118.427	28.751.798.942.448	211.078.782.360.917	333.898.837.712.986	254.853.554.300.024	206.869.308.572.981	226.337.440.041.306	179.479.685.066.688	148.819.689.662.525	158.808.057.276.677	177.354.308.776.995	146.521.002.785.144	186.687.690.395.433	387.355.403.445.696	252.491.362.873.729	24.654.625.796.748	247.263.482.365.472	224.547.438.276.163	227.721.264.710.068	203.433.027.740.389	164.542.193.981.881	120.789.665.164.734	258.289.925.451.363	183.637.759.370.522	150.293.849.591.815
5.97_675.4966m/z	675.496.596.151.328	1	59.726	270.432.770.538.629	0.171383333333333	0	0.513296181966608	0.577160174247691	102.479.578.513.932	CLN6	Control	100 - 29.2 - 1.61	661.120.449.360.197	Okt 36	556.838.365.741.399	605.207.744.912.052	600.880.921.001.625	649.968.939.117.133	567.566.475.605.987	659.838.797.195.734	816.163.145.063.711	688.884.128.599.313	679.078.387.022.262	670.230.130.901.056	672.326.744.556.889	637.463.550.957.833	625.758.221.147.617	645.599.597.603.331	761.752.394.708.607	740.369.645.628.604	511.542.525.691.183	487.873.612.244.321	713.346.059.706.918	560.581.234.365.237	581.946.587.946.328	59.522.622.616.426	651.450.502.562.127	679.287.076.876.493	666.100.731.752.013	625.303.939.371.781	704.987.096.446.811	752.024.225.932.812	718.000.585.951.544	642.727.802.590.468	716.871.373.794.055	71.471.587.478.418	577.541.433.759.961	618.581.113.938.704	521.934.476.851.359
2.99_285.2073m/z	285.207.333.512.873	1	298.713.333.333.333	172.390.247.023.552	0.464016666666667	0	0.462509771124597	0.557891257562782	102.486.845.862.224	CLN6	Control	100 - 11	621.578.765.580.474	Jul 84	571.456.773.104.164	622.663.615.031.336	639.781.117.787.897	704.583.903.012.977	644.436.063.973.557	553.103.550.833.945	6.322.713.525.106	596.461.217.304.573	616.873.173.387.971	698.494.478.788.258	634.325.051.401.273	6.383.611.286.913	663.854.507.860.527	595.761.487.235.413	51.651.699.657.348	616.315.831.790.306	554.669.529.471.556	660.184.159.278.953	584.343.661.434.449	78.051.834.517.946	574.884.040.127.964	695.366.114.472.947	537.034.989.854.636	454.433.528.243.757	584.544.043.831.081	440.344.509.189.294	47.318.034.328.697	533.774.694.429.734	67.867.286.610.691	723.155.360.059.344	645.669.653.555.287	783.162.423.620.367	592.703.348.719.498	636.422.709.116.448	555.723.790.423.196
6.47_269.0261m/z	269.026.064.187.397	1	647.318.333.333.333	158.732.758.612.002	0.0365833333333327	0	0.665099376445562	0.634902153856411	10.249.152.313.726	CLN6	Control	100 - 3.55 - 0.229	162.925.868.112.732	17.96	222.030.312.168.813	18.469.618.224.586	183.299.009.441.836	143.333.590.896.376	160.578.552.241.532	169.259.522.977.843	113.927.891.740.969	142.863.608.597.727	164.610.736.428.321	210.821.832.483.383	172.054.177.839.141	128.372.220.603.212	136.575.197.433.438	140.492.246.191.344	152.415.385.776.035	181.483.422.737.879	190.849.174.735.954	180.576.938.484.032	144.458.427.681.175	231.501.627.717.379	209.419.469.496.729	129.953.539.340.654	162.575.534.662.878	149.641.992.946.485	134.968.775.743.935	123.834.040.048.489	142.376.537.624.399	108.947.873.183.441	19.793.292.331.479	145.589.348.571.155	151.063.150.107.931	139.754.055.131.157	230.285.326.438.336	188.777.442.315.238	159.216.359.276.181
3.21_342.9556m/z	342.955.580.613.732	1	32.134	186.805.443.244.468	0.0731499999999996	0	0.900348147174696	0.706052135095989	10.249.795.650.861	Control	CLN6	100 - 1.87	546.196.350.443.988	19.49	521.310.012.141.747	526.314.216.254.768	498.266.832.939.848	470.106.256.119.006	347.432.719.577.034	482.288.606.621.767	561.067.883.972.406	541.959.975.529.007	590.545.255.042.762	598.283.166.888.126	647.318.184.013.116	349.698.388.850.806	462.032.689.820.435	521.321.527.644.069	68.607.980.113.916	722.136.277.090.768	258.890.654.965.379	224.295.211.336.054	615.850.452.886.611	776.065.190.436.243	667.100.739.891.844	567.426.167.402.995	382.347.573.791.381	33.471.535.508.252	735.121.931.508.591	62.709.822.510.389	559.657.377.198.026	64.156.293.107.033	543.899.456.070.064	417.323.217.776.775	74.914.283.918.219	638.644.283.400.908	540.692.147.612.528	537.944.262.791.881	43.280.229.025.967
8.56_321.9844m/z	321.984.448.900.943	1	85.554	165.748.340.495.593	0.153116666666667	0	0.576561378161829	0.607756685628577	102.501.032.304.436	CLN6	Control	100 - 85.6 - 3.26	100.277.603.783.905	Dez 96	846.414.041.606.119	838.672.273.704.356	124.234.035.834.714	103.167.075.455.353	919.785.792.129.059	885.638.475.562.038	948.859.989.224.438	102.650.163.669.562	126.917.140.155.035	118.445.717.799.712	964.842.423.740.541	943.604.689.842.823	102.322.132.608.608	936.226.393.547.465	938.904.254.543.324	104.410.561.629.484	858.708.623.604.814	880.258.796.822.413	980.401.677.534.365	110.287.579.888.482	122.525.771.123.187	115.297.573.934.488	789.887.259.667.678	874.217.986.712.278	850.724.980.972.765	868.175.144.785.906	946.649.683.962.154	898.290.166.163.595	954.844.117.463.812	975.021.875.511.307	118.565.427.184.726	11.089.878.918.474	877.883.438.388.624	857.204.544.487.341	107.911.608.164.289
8.07_284.0305m/z	284.030.540.373.342	1	807.311.666.666.667	190.771.654.176.568	0.116499999999999	0	0.718382394357548	0.651989569936718	102.504.772.369.237	CLN6	Control	100 - 44.5	358.125.896.437.397	18.60	293.475.434.693.437	254.873.190.696.686	365.933.085.070.994	421.187.133.242.947	29.211.885.871.736	251.565.125.089.309	391.558.980.467.935	402.307.266.522.434	472.037.527.698.286	440.396.289.978.132	289.850.750.699.756	330.000.611.356.801	384.193.558.121.869	348.344.991.072.576	391.010.772.578.352	401.160.766.991.487	280.373.019.532.373	298.111.939.416.616	354.864.726.562.602	389.947.484.536.796	460.048.068.285.243	433.078.067.925.221	283.082.227.605.783	263.099.560.582.554	31.872.512.499.988	342.009.481.290.231	351.072.906.424.031	29.027.661.205.698	324.802.451.181.933	319.262.800.684.582	500.825.022.161.127	380.418.133.750.402	304.386.755.213.074	260.505.162.962.147	31.785.514.674.149
7.81_349.0007m/z	349.000.662.919.187	1	781.028.333.333.333	166.733.484.708.581	0.256016666666667	0	0.672417056379561	0.636258952938334	102.515.662.848.378	CLN6	Control	100 - 20.4	614.782.247.054.838	14.99	520.677.523.676.114	484.055.333.964.331	762.866.366.264.902	755.774.842.266.002	503.266.515.625.964	536.499.280.383.392	619.486.197.897.177	654.476.060.637.093	813.490.884.859.064	732.579.461.201.486	558.164.391.886.297	558.133.113.078.932	572.262.327.354.875	616.644.947.819.552	571.402.132.982.392	576.736.572.979.833	511.062.488.338.451	580.999.616.296.401	623.521.764.574.706	766.462.044.336.666	717.982.041.299.758	672.426.646.900.151	519.580.749.878.106	467.882.664.482.945	545.677.782.496.932	567.373.687.367.449	531.637.659.672.903	539.465.980.340.399	662.320.210.347.564	512.556.180.873.704	655.552.129.510.811	720.633.066.917.691	540.036.143.432.945	494.751.579.451.681	662.637.544.091.523
2.60_241.0731m/z	24.107.311.309.453	1	260.308.333.333.333	152.869.005.590.579	0.128266666666666	0	0.636804096249044	0.624845094145943	1.025.215.000.911	CLN6	Control	100 - 11.5	101.007.739.390.103	15.24	74.276.523.709.664	830.779.805.693.596	988.502.382.467.819	13.162.796.951.177	89.486.839.971.157	924.249.947.248.781	124.746.863.197.538	109.360.656.425.478	109.490.757.418.717	116.198.218.202.891	997.828.555.815.249	92.372.504.983.499	111.908.824.640.722	86.987.164.807.806	944.392.723.558.439	101.092.165.894.026	957.789.977.099.089	979.745.300.107.125	920.267.448.869.598	123.011.019.407.428	104.215.083.522.253	104.511.836.242.737	795.474.525.040.582	85.338.113.253.511	969.800.025.348.239	764.120.847.717.458	746.250.104.565.841	103.313.033.752.762	10.024.123.360.057	902.813.228.170.701	122.685.798.342.695	12.943.325.625.326	77.038.100.528.273	849.137.675.391.786	858.628.483.326.845
6.18_527.4466m/z	527.446.619.033.095	1	618.056.666.666.667	251.076.975.294.548	0.2012	0	0.655635629337073	0.632286204965745	102.539.346.532.536	CLN6	Control	100 - 31.7	710.716.629.695.844	Aug 60	692.899.412.354.716	56.158.193.884.758	923.261.428.735.069	935.024.129.947.603	652.238.912.470.394	626.910.626.252.851	748.344.310.443.045	660.828.194.466.388	816.306.903.762.803	739.182.632.846.353	599.595.307.010.131	629.787.174.971.522	654.505.292.316.318	747.704.557.908.249	688.723.408.070.083	694.571.844.730.403	700.546.687.602.549	702.823.170.374.296	736.144.543.941.602	775.385.776.155.247	720.139.808.540.684	703.390.034.997.355	644.184.485.558.787	584.069.072.208.318	641.439.569.987.446	684.714.867.643.718	67.301.783.878.853	66.016.619.764.391	738.309.113.978.045	586.442.289.904.359	76.457.026.185.404	774.512.477.169.369	718.661.185.512.896	573.991.301.698.683	801.959.180.199.322
7.74_471.0310m/z	471.030.965.954.616	1	773.713.333.333.333	203.960.697.561.211	268.571.666.666.667	0	0.613076304499408	0.61716231289353	102.548.278.260.309	CLN6	Control	100 - 26.7 - 21 - 0.0759	570.287.784.839.366	Okt 52	427.516.271.420.278	448.398.544.865.164	706.375.756.834.086	623.232.850.148.779	559.996.905.687.784	533.889.892.627.932	574.091.319.159.216	595.498.636.335.452	682.554.877.454.071	663.173.487.295.193	5.817.947.324.548	525.530.134.760.566	561.364.068.489.587	579.753.001.005.483	515.291.211.192.091	546.142.867.699.369	516.880.881.861.414	553.946.037.789.952	56.324.691.796.479	626.336.240.780.085	640.168.650.812.158	636.726.770.919.358	498.838.100.314.935	508.777.790.717.425	471.634.372.294.105	525.579.200.035.203	488.348.799.950.141	488.569.387.576.599	591.223.435.237.938	554.828.562.130.208	621.505.039.425.037	611.252.079.822.179	443.411.186.337.773	458.306.876.775.833	613.568.925.585.315
3.01_222.1036m/z	222.103.608.665.021	1	30.122	150.268.488.898.326	0.171366666666667	0	0.735010165063066	0.656442934197945	102.549.220.226.682	CLN6	Control	100 - 13.7	401.725.640.119.709	23.62	476.401.771.869.408	481.192.492.491.959	476.249.504.588.232	556.063.471.381.044	496.035.427.113.601	356.622.084.979.099	454.954.861.352.775	337.608.676.422.335	417.347.147.220.165	509.021.946.304.738	22.590.114.045.472	294.806.457.109.792	384.313.624.058.536	29.793.993.976.099	310.487.622.145.971	352.664.074.661.981	408.757.594.909.783	372.657.104.149.867	431.740.282.325.706	731.055.885.280.963	443.004.664.389.552	35.999.130.939.611	400.911.754.777.067	280.010.343.361.097	305.904.904.270.429	294.084.140.130.218	316.732.615.066.632	309.232.144.676.834	288.641.719.649.857	338.884.934.535.684	463.947.624.019.178	522.272.444.470.249	494.114.233.678.759	491.825.477.329.066	413.677.697.760.195
8.26_543.2399m/z	543.239.943.959.955	1	8.256	238.910.468.208.766	0.109733333333333	0	0.783415701985796	0.670439781354623	102.556.085.701.804	CLN6	Control	100 - 6.63	736.737.035.816.083	22. Jun	91.191.541.340.744	572.317.976.626.341	943.555.198.876.588	81.436.607.100.552	837.252.497.964.513	699.266.617.752.048	460.634.107.140.804	569.180.865.858.692	586.069.344.324.155	624.400.245.255.827	731.799.262.295.367	114.078.807.429.362	636.500.738.950.621	858.529.987.958.411	612.190.268.901.872	789.025.902.445.504	56.982.852.572.016	48.033.231.371.791	990.767.316.132.806	724.847.454.318.799	780.828.226.846.935	746.117.034.055.113	720.562.616.751.389	821.190.092.913.609	544.940.995.926.845	698.503.939.560.371	803.070.845.590.856	89.252.386.812.869	978.204.840.684.436	675.287.430.818.058	496.982.356.193.388	570.008.322.771.758	945.820.129.735.333	584.964.575.362.653	81.958.666.333.608
4.75_679.3140m/z	679.314.003.040.136	1	475.196.666.666.667	294.994.844.870.303	0.09145	0	0.688556179864926	0.641907641956482	102.559.398.125.414	CLN6	Control	100 - 20.1	149.480.785.596.791	24. Jun	157.087.254.064.168	159.845.389.683.928	124.498.146.516.902	173.199.397.337.521	673.772.900.321.553	901.725.621.680.536	142.125.166.202.099	185.565.978.945.842	189.493.543.965.316	182.815.452.105.664	126.484.854.108.095	142.008.029.495.718	133.861.586.491.487	142.700.191.805.781	185.936.869.407.882	188.520.857.218.051	134.631.937.074.057	181.246.238.460.457	246.801.625.366.474	175.192.863.006.706	181.285.490.233.186	225.267.405.794.661	883.205.520.318.162	108.052.024.962.616	141.136.275.546.851	157.287.442.314.472	135.232.852.749.985	114.093.755.130.442	123.490.350.125.411	155.040.635.646.007	100.682.355.200.924	642.454.168.195.344	162.927.706.708.643	163.377.517.951.326	10.814.101.879.445
5.64_824.4968m/z	824.496.800.530.057	1	56.434	301.118.729.611.733	0.1646	0	0.652908427759134	0.631570897655215	10.256.863.675.421	CLN6	Control	100 - 49.4 - 45	383.994.331.720.173	Dez 31	367.702.421.025.192	369.661.322.052.929	398.701.957.451.878	405.148.402.435.326	287.809.589.396.346	328.441.893.390.219	32.460.818.937.668	35.852.818.852.589	342.405.516.572.458	310.331.635.038.674	425.696.051.334.199	411.648.034.509.437	455.071.832.822.756	484.752.834.613.903	426.533.478.892.092	446.867.960.084.792	342.329.677.809.513	309.483.267.479.475	315.024.079.058.355	312.307.533.102.152	354.401.934.165.114	357.315.637.831.568	370.742.524.954.924	34.774.754.327.081	343.671.446.479.821	388.326.955.961.696	424.569.584.968.022	405.702.530.708.748	449.296.757.892.154	438.083.338.998.188	424.285.463.313.574	406.758.488.735.424	381.373.476.579.956	377.829.785.388.461	346.318.696.948.103
4.70_459.3271m/z	459.327.116.486.888	1	46.971	246.686.161.599.299	0.445683333333333	0	0.789894470370819	0.672886413242844	102.570.974.954.691	CLN6	Control	100 - 32 - 2.29	45.768.888.981.028	27.41	238.243.576.714.025	252.265.781.594.831	409.808.666.923.814	390.536.170.459.174	742.031.472.562.678	709.111.769.963.485	288.870.493.358.187	275.149.045.303.539	722.096.638.179.626	708.445.134.796.544	311.004.097.895.864	326.445.370.055.586	273.312.119.935.977	280.882.940.090.215	69.380.416.795.491	701.014.791.176.022	545.135.147.739.001	560.069.171.407.001	594.627.908.240.705	534.022.383.897.889	61.043.276.760.917	649.879.675.912.498	29.002.371.701.996	285.957.983.670.892	359.471.481.119.968	359.395.196.241.478	331.590.157.715.072	29.132.910.762.283	436.471.425.361.143	424.906.580.984.253	443.734.398.051.783	422.421.192.603.199	247.101.394.847.891	257.840.137.538.599	355.966.156.860.978
5.64_480.3082m/z	480.308.180.633.254	1	56.434	222.747.602.161.776	0.0914666666666673	0	0.577338956069536	0.607756685628577	102.578.950.238.415	CLN6	Control	100 - 17.4	349.649.725.792.213	13.41	281.260.703.289.738	327.900.914.555.155	4.216.860.462.596	332.697.866.492.481	298.352.413.854.211	310.125.478.371.783	35.045.009.790.531	363.563.222.942.281	459.968.958.452.005	324.974.751.280.311	36.022.624.807.862	325.516.974.808.214	384.792.230.520.532	386.195.760.105.856	359.462.968.567.037	307.220.977.192.272	27.280.910.103.305	308.536.290.288.359	32.578.873.456.037	331.242.516.869.082	380.909.516.692.675	387.911.796.627.202	302.920.896.130.859	355.578.376.282.731	323.614.945.573.931	300.724.682.971.473	333.216.921.844.668	300.160.056.530.175	325.722.567.124.456	37.925.257.132.245	342.538.620.401.027	482.818.617.492.532	29.171.788.409.732	335.146.591.715.417	366.283.032.556.841
3.95_447.3322m/z	447.332.203.207.991	1	395.173.333.333.333	215.838.885.570.708	0.116783333333333	0	0.734301063674315	0.656442934197945	102.602.233.341.095	Control	CLN6	100 - 11.3	109.752.765.455.926	Nov 56	102.372.756.223.608	102.447.006.912.617	106.358.997.180.055	101.397.261.627.588	116.406.345.475.303	100.544.144.370.249	101.522.393.242.395	98.232.229.817.647	107.220.853.818.161	147.419.159.409.483	106.325.426.946.615	887.271.454.003.532	106.820.974.688.238	106.857.430.803.846	1.085.432.003.918	110.311.519.217.482	118.484.452.883.439	107.995.848.741.487	109.847.790.360.276	127.197.763.500.067	129.682.873.643.335	119.835.422.559.667	104.983.995.754.843	956.175.182.257.323	103.009.105.523.397	859.753.963.256.044	80.416.569.124.736	912.794.053.054.476	93.578.161.512.282	122.615.506.094.761	108.266.632.905.541	15.725.780.483.421	106.178.941.762.787	104.710.794.249.505	92.385.072.668.095
8.07_657.3343m/z	657.334.302.305.951	1	807.311.666.666.667	260.653.113.361.025	0.182883333333335	0	0.862634958106037	0.695482760648675	102.603.223.237.105	Control	CLN6	100 - 14.3	107.169.965.277.903	24.53	660.081.926.859.902	929.502.981.932.882	140.184.204.954.862	112.868.135.122.634	104.139.822.687.017	893.616.707.780.477	697.011.256.896.252	140.729.731.108.481	106.585.592.564.578	121.680.670.926.917	125.696.414.907.244	782.951.147.028.387	128.672.458.820.587	667.029.751.282.433	129.812.055.768.596	978.255.488.814.097	118.971.018.080.876	513.613.741.154.434	792.735.451.172.374	119.484.202.326.399	158.236.888.554.742	149.653.230.462.906	102.377.534.679.468	85.427.542.699.325	66.328.950.123.695	123.011.362.198.443	977.314.809.877.446	111.079.824.014.392	104.731.565.916.548	149.674.537.873.469	999.923.160.323.998	973.840.712.633.613	684.623.556.658.361	950.042.352.906.346	121.766.172.162.657
1.93_982.2995m/z	982.299.510.842.047	2	193.086.666.666.667	42.492.860.861.383	0.116516666666667	0	0.62095825000041	0.620363773860808	102.610.072.639.135	CLN6	Control	100 - 84.8 - 29.1 - 4.65	246.573.657.158.068	14.85	217.301.666.866.115	22.220.487.432.617	296.949.983.557.348	277.031.095.791.857	223.581.267.184.558	212.997.403.991.509	223.730.875.151.606	262.226.001.457.845	316.404.767.960.727	31.912.585.230.449	223.727.826.864.824	202.990.580.915.786	252.239.030.495.191	240.302.287.095.203	240.400.234.891.053	213.964.765.674.812	225.273.199.472.134	265.009.961.744.436	201.308.452.417.378	277.947.149.184.956	272.934.418.434.009	292.703.791.939.502	21.467.110.895.499	198.796.918.505.696	183.996.788.535.219	228.065.333.555.313	199.107.603.409.011	257.143.559.230.577	253.093.048.498.452	245.375.073.604.468	299.798.415.525.005	229.600.946.096.082	225.380.871.652.384	227.114.969.758.469	257.935.356.077.989
7.85_554.2709m/z	554.270.905.078.275	1	784.686.666.666.667	234.790.638.548.786	0.866316666666668	0	0.489416853936168	0.567683368919705	102.610.075.328.455	CLN6	Control	100 - 36.3	109.638.578.747.396	Okt 43	945.290.441.861.076	986.656.345.032.027	138.378.687.708.148	121.071.886.386.994	112.874.687.634.046	112.642.449.384.804	103.349.428.910.635	105.538.385.826.643	117.859.404.963.306	103.190.771.259.735	110.891.271.543.196	102.488.531.838.837	111.137.629.158.019	123.212.845.040.436	101.931.662.191.972	964.549.394.222.594	128.461.963.783.487	110.711.789.899.307	990.515.841.239.521	135.200.039.397.839	954.043.223.230.632	114.487.631.112.368	999.848.922.343.617	947.431.712.024.081	840.506.315.831.755	109.866.528.704.087	883.228.342.848.287	950.198.616.808.286	12.339.021.347.755	103.254.910.673.225	119.299.930.766.581	108.345.223.596.563	980.436.030.813.248	100.845.864.269.846	120.197.871.911.021
2.93_193.1591m/z	193.159.057.350.848	1	293.228.333.333.333	177.187.188.635.618	0.0914333333333333	0	0.729091624973953	0.655025484934792	102.612.397.283.033	Control	CLN6	100 - 8.55	535.900.920.412.574	14.37	520.244.862.288.155	46.282.677.336.826	588.206.193.968.406	537.728.054.878.356	551.737.325.136.218	4.050.044.478.407	615.617.750.940.924	5.453.851.533.185	439.503.134.554.494	585.848.748.966.005	400.399.921.343.094	547.666.330.172.585	604.536.790.162.645	55.182.880.456.409	406.541.177.931.402	5.930.442.136.008	563.524.982.575.037	615.812.432.681.999	558.239.956.658.344	651.045.395.842.432	403.798.938.546.504	64.326.005.443.513	458.586.616.691.273	452.714.560.537.287	464.957.392.031.756	393.422.319.363.997	421.695.642.233.173	510.433.409.497.043	582.666.878.290.056	67.097.005.671.034	517.966.418.866.888	665.319.671.639.929	539.587.395.836.321	473.053.928.072.911	510.925.012.592.967
6.11_790.5955m/z	790.595.513.063.045	1	61.074	30.577.739.643.163	0.0914333333333337	0	0.726152866826643	0.653868634089802	1.026.139.682.499	Control	CLN6	100 - 27.4	92.191.817.307.158	25.49	141.556.872.863.593	142.825.138.437.354	914.864.403.029.441	131.544.342.710.607	984.290.180.974.278	708.414.551.934.231	826.323.657.811.359	797.233.723.886.892	563.568.441.189.012	811.308.499.448.722	702.527.890.811.186	743.250.834.660.134	823.551.792.150.956	101.454.866.418.063	737.995.282.219.211	587.793.081.804.021	968.961.752.870.609	132.927.946.223.821	138.747.646.939.185	989.432.755.274.161	956.098.421.394.985	606.966.695.070.035	106.787.504.557.558	976.973.983.668.097	109.992.195.508.916	815.688.089.194.395	751.445.433.341.248	648.595.010.314.771	983.068.842.155.464	866.600.349.895.178	567.046.099.554.402	735.260.404.117.135	146.819.911.022.769	145.981.167.583.813	794.665.393.584.382
5.05_655.4204m/z	65.542.043.703.669	1	505.136.666.666.667	256.684.643.275.044	0.109733333333334	0	0.635750795125329	0.624458781149706	102.630.478.468.209	CLN6	Control	100 - 41.6 - 3.41	635.278.172.436.294	22.54	652.797.667.807.472	696.508.249.027.215	716.467.783.912.524	617.495.508.616.518	510.898.212.097.496	533.263.883.189.616	450.599.555.751.429	658.730.180.396.972	959.737.224.010.414	852.156.760.133.255	703.840.988.102.347	66.984.428.167.329	42.163.687.351.091	459.778.144.675.631	655.269.302.288.007	605.426.143.787.615	638.218.199.326.041	640.147.595.612.256	96.613.811.737.312	692.760.932.531.252	602.288.609.021.676	656.149.317.946.478	46.401.246.189.239	546.097.581.098.241	846.771.507.717.794	934.142.102.806.742	610.067.757.795.377	697.216.205.420.641	488.896.725.750.103	407.890.378.718.917	379.639.351.391.439	333.493.168.093.108	677.068.471.240.678	711.899.099.396.623	622.335.016.651.702
2.39_575.1804m/z	575.180.442.097.164	2	239.485	338.249.042.755.527	148.395	0	0.579082358768005	0.608944472520245	102.637.104.831.416	CLN6	Control	100 - 34.3 - 0.142	851.054.941.551.795	13.28	694.404.775.043.542	691.321.712.035.446	100.554.643.262.899	920.357.190.630.967	756.088.333.626.634	747.132.591.342.933	824.050.559.483.621	854.581.162.689.742	107.555.704.694.134	10.011.570.254.023	779.933.543.465.015	758.242.512.302.068	83.778.933.342.126	89.663.685.948.011	90.734.454.867.877	866.735.437.655.972	773.433.089.063.239	775.200.955.326.009	794.099.227.980.709	884.895.083.511.083	100.664.410.157.071	986.662.803.904.827	714.523.610.498.758	695.055.369.114.735	738.343.195.495.581	670.588.154.667.354	835.426.509.689.726	743.226.992.803.212	846.426.399.726.931	844.292.973.407.906	988.645.673.960.057	969.549.856.989.589	720.222.517.093.337	706.597.954.695.775	873.433.209.343.891
2.64_301.2023m/z	301.202.332.875.972	1	263.966.666.666.667	173.606.798.416.564	0.226516666666667	0	0.462951051233578	0.557891257562782	102.660.781.550.513	CLN6	Control	100 - 8.03	932.538.617.490.773	Aug 83	961.435.831.121.347	974.460.078.742.137	979.815.663.357.012	958.613.692.694.156	102.763.509.093.461	963.337.369.489.812	9.250.332.415.345	871.882.398.769.623	79.819.545.455.501	865.741.803.084.641	970.501.483.636.741	109.289.399.755.163	956.027.528.156.339	913.790.212.049.713	755.886.828.714.336	905.367.205.460.756	118.601.452.058.083	109.249.328.475.627	996.215.995.706.622	11.269.747.549.123	894.768.828.186.664	102.708.173.475.466	816.755.407.329.323	682.053.023.001.351	808.627.283.339.753	735.830.872.968.193	681.139.174.191.791	750.854.131.554.419	775.204.150.724.356	102.817.451.666.413	8.633.838.098.091	10.683.309.955.091	997.181.700.357.003	995.992.873.628.383	851.083.064.532.227
9.22_457.0156m/z	45.701.560.688.706	1	922.055	194.948.439.399.985	0.365766666666667	0	0.889973692897937	0.704222531933192	102.684.963.239.515	CLN6	Control	100 - 22.6	237.887.891.220.571	Nov 90	223.665.156.948.494	205.829.018.080.564	349.999.172.041.781	329.082.444.046.931	234.262.887.097.258	269.714.688.144.231	216.765.618.450.258	25.413.022.849.974	244.321.299.216.879	221.670.107.817.093	250.344.363.718.892	263.463.256.734.636	155.247.996.454.697	254.508.247.135.442	185.279.117.403.137	147.922.657.739.104	233.778.340.753.128	274.322.880.065.638	183.617.683.926.763	226.243.068.937.375	249.330.788.984.978	282.832.363.957.564	202.093.791.098.785	240.832.454.706.745	21.413.171.458.591	238.950.383.672.941	191.815.112.011.752	204.530.649.516.077	244.638.313.312.088	250.893.078.179.603	226.915.556.081.404	241.756.998.983.014	231.980.954.211.353	210.377.253.687.801	304.014.703.035.548
8.04_349.0072m/z	349.007.157.630.793	1	803.653.333.333.333	170.299.403.631.142	0.109733333333335	0	0.598522186432434	0.610992751045319	102.688.175.952.114	Control	CLN6	100 - 21.9	219.985.893.112.703	15.40	154.156.918.885.065	143.454.078.061.739	258.821.182.668.669	211.108.656.136.461	150.474.722.741.719	18.984.075.341.355	212.880.411.261.176	239.324.776.187.146	271.965.005.464.778	280.520.792.326.728	215.196.615.373.982	186.206.504.051.087	225.764.664.166.055	240.275.966.553.688	219.653.006.027.647	227.989.417.786.872	182.380.487.644.862	181.060.188.042.079	252.600.283.016.326	276.399.584.965.216	269.371.149.007.305	249.496.822.082.303	210.028.241.634.929	221.007.581.097.385	179.112.074.554.062	224.539.420.814.767	22.431.643.787.074	195.571.501.720.298	176.980.696.840.104	185.987.738.030.381	24.293.973.779.674	247.982.344.685.758	159.888.422.627.556	146.624.004.984.232	224.816.088.933.295
2.29_352.1301m/z	352.130.132.116.146	1	228.511.666.666.667	182.862.797.031.896	0.0914333333333333	0	0.989275611620294	0.724212378624446	102.693.179.234.706	Control	CLN6	100 - 17.9	26.645.484.237.138	28.38	177.624.117.386.841	261.924.343.331.177	188.765.447.107.373	150.379.801.200.117	335.278.847.605.295	371.004.995.827.607	322.580.673.308.711	382.609.148.807.921	199.507.564.597.489	230.424.356.821.669	269.935.895.334.646	234.838.077.939.411	190.229.973.376.497	208.535.882.366.421	344.912.595.765.882	282.919.204.276.625	123.680.070.421.366	134.212.567.942.807	158.912.286.871.346	254.390.549.742.838	393.270.053.609.508	30.150.694.482.413	227.539.987.265.783	178.538.370.640.527	288.558.428.535.469	278.889.578.324.727	240.462.175.252.211	308.590.584.012.252	260.749.821.526.831	211.673.556.057.194	426.457.194.991.623	475.845.307.923.465	184.228.123.881.797	267.712.126.005.605	16.396.459.171.872
2.27_343.2141m/z	343.214.093.743.613	1	226.685	19.792.870.832.997	0.07315	0	0.910747944085597	0.707760716349162	102.707.137.503.843	Control	CLN6	100 - 48.4	179.075.908.661.779	23.30	143.441.249.662.236	154.227.081.615.843	167.985.255.053.791	101.942.364.106.845	170.372.795.524.273	237.208.307.380.924	228.308.059.366.698	213.628.759.067.403	207.219.332.824.126	139.336.708.501.855	164.218.315.471.456	171.203.137.075.899	137.611.420.689.055	149.716.230.597.244	157.943.001.946.855	245.331.675.461.955	123.811.482.193.958	0.713356806770477	105.892.230.292.349	0.9823852179939	156.824.472.827.248	139.618.120.511.698	159.824.094.683.797	21.125.502.779.501	275.547.446.461.427	201.052.448.383.001	284.531.923.998.581	193.256.462.704.229	131.038.047.121.497	130.156.593.542.291	298.022.651.005.412	284.809.334.591.528	148.774.348.333.465	157.635.061.261.992	145.914.594.973.478
5.07_733.4879n	733.487.897.575.518	732.480.621.143.518	1	506.966.666.666.667	27.971.939.862.338	0.164633333333334	0	0.818146434664908	0.682019089534714	102.714.014.755.668	Control	CLN6	100 - 43.2 - 10 - 0.949	8.584.736.715.623	53.36	654.648.693.606.563	691.567.438.746.675	566.919.717.136.383	519.156.477.793.068	372.863.221.790.882	385.736.058.925.283	403.544.809.754.349	397.839.979.906.385	345.328.352.894.852	334.489.044.082.875	142.843.709.449.769	139.263.238.439.502	147.286.873.475.227	156.038.947.768.587	140.772.577.678.703	143.849.597.163.738	364.605.870.130.343	346.990.375.856.452	468.265.609.212.829	358.541.028.131.618	337.742.256.695.518	364.954.533.529.278	13.165.221.539.444	133.218.692.960.939	13.547.636.969.317	13.602.463.950.295	144.585.444.347.542	151.098.170.100.716	822.680.590.192.115	736.974.275.823.931	820.429.021.938.938	793.839.863.488.226	678.988.317.572.585	7.068.491.112.681
8.42_144.9974n	144.997.439.673.482	334.993.082.216.965	1	842.056.666.666.667	160.056.962.278.175	0.4457	0	0.568325940410887	0.603233578283923	10.273.253.203.753	CLN6	Control	100 - 8.05	373.228.075.399.549	13.68	276.098.217.552.285	35.225.848.273.494	48.483.083.549.365	313.673.237.968.842	351.453.952.169.386	376.320.173.760.796	404.585.340.403.267	434.416.556.697.434	420.592.498.711.477	342.261.816.891.215	416.357.524.858.913	394.411.809.577.618	344.905.053.750.669	368.507.826.615.332	353.841.870.938.006	337.134.008.268.956	355.692.932.226.651	304.723.148.497.103	450.556.581.007.745	300.443.343.697.809	459.609.127.888.728	353.516.707.079.327	326.240.774.235.133	289.353.555.616.679	294.392.104.889.471	355.627.000.794.607	335.114.057.966.779	332.951.611.365.687	439.896.669.101.418	387.447.885.521.165	370.758.773.279.219	456.487.976.229.042	286.363.458.831.373	36.004.239.284.182
5.66_827.5179m/z	827.517.896.488.236	1	56.617	303.165.478.950.902	0.274316666666667	0	0.561249852065379	0.600720135230601	102.738.265.995.635	CLN6	Control	100 - 48.7	120.543.675.442.073	Nov 49	130.608.778.151.571	126.371.705.485.381	131.071.935.309.564	13.405.013.108.533	119.488.327.920.979	134.867.926.772.868	968.807.646.977.597	836.586.850.069.027	118.698.136.599.504	124.219.291.129.132	129.686.420.774.865	129.320.214.344.792	123.902.091.827.595	128.263.570.220.384	110.423.027.203.349	107.187.800.543.191	136.509.411.251.142	120.452.530.329.692	889.133.005.128.987	105.692.769.202.773	121.736.044.525.607	109.866.232.191.817	113.651.324.903.305	139.385.881.136.802	105.316.310.582.303	11.381.131.787.148	128.817.654.844.019	113.416.164.625.192	116.864.231.195.054	133.813.632.611.232	125.450.844.367.825	103.595.866.906.176	135.464.769.735.938	129.164.160.582.315	113.851.113.581.134
9.20_422.9872m/z	422.987.223.044.761	1	920.225	197.575.729.044.759	0.182883333333333	0	0.833053413157596	0.686732376460229	102.740.023.437.567	Control	CLN6	100 - 0.6	312.875.680.621.711	17.42	210.591.586.752.573	226.128.744.045.648	38.327.597.056.344	310.760.935.271.704	280.279.522.952.547	261.962.257.758.794	33.289.174.219.935	32.478.899.665.252	34.914.054.627.492	40.260.609.094.195	257.587.680.993.202	299.071.459.559.721	265.134.906.721.339	345.778.735.192.662	300.780.756.290.516	321.723.229.159.833	208.218.792.709.229	196.885.708.608.996	319.217.721.881.026	414.698.663.186.741	415.503.914.348.824	425.778.872.574.308	274.061.462.961.313	246.151.847.215.096	294.776.412.390.788	285.391.731.962.723	327.212.154.125.542	253.893.689.891.172	290.599.963.646.348	302.346.016.118.057	408.994.402.175.142	342.279.536.152.077	218.421.312.958.436	231.125.545.833.265	332.919.445.756.849
8.90_294.9488m/z	294.948.783.204.022	1	890.286.666.666.667	157.787.904.169.787	0.07315	0	0.629394383582711	0.622495691803151	102.745.883.187.733	CLN6	Control	100 - 3.8	757.119.704.381.708	16.93	608.408.441.928.022	510.372.503.485.166	796.637.666.442.102	924.643.588.816.558	736.703.073.494.983	793.945.569.381.756	718.679.973.710.967	97.501.938.823.506	811.712.910.099.065	775.348.729.119.572	981.192.251.146.742	711.955.816.501.684	727.739.627.159.071	613.595.619.160.823	679.878.211.213.468	748.081.900.212.284	688.094.474.705.006	827.052.772.204.991	928.325.114.657.489	104.408.523.743.078	506.382.821.516.064	872.049.666.736.571	74.400.280.399.829	714.461.461.267.791	726.172.828.975.332	669.242.387.779.378	53.547.016.197.436	60.243.973.276.669	849.335.283.961.871	761.515.426.225.081	541.183.168.037.092	780.357.605.997.995	631.028.868.484.897	521.650.283.532.669	691.971.818.611.664
5.22_553.5050n	55.350.501.185.736	55.249.773.542.536	1	521.596.666.666.667	266.603.500.428.054	0.109733333333333	0	0.665226972792113	0.634902153856411	102.759.479.300.367	CLN6	Control	100 - 17.9	200.051.045.543.883	20.45	255.268.066.494.595	199.945.005.106.683	216.655.358.540.364	178.483.131.084.046	255.551.838.300.712	149.288.478.210.846	218.748.480.879.051	17.978.896.236.864	230.223.875.117.231	28.731.554.813.589	167.258.695.342.589	154.851.597.071.865	204.071.634.205.902	165.885.712.846.757	160.940.911.818.759	176.539.433.178.205	265.211.704.548.579	19.339.794.907.777	135.935.146.179.593	218.206.498.950.241	209.581.263.586.007	216.107.418.202.908	179.112.924.541.863	154.229.783.119.635	121.023.959.027.588	128.934.615.300.284	213.683.500.705.911	19.380.143.168.798	174.191.463.153.411	223.544.652.779.858	230.321.750.076.784	257.578.675.321.783	264.758.849.581.296	204.363.220.770.325
2.93_528.3368n	52.833.679.726.733	56.330.619.856.733	1	293.228.333.333.333	23.073.659.207.548	0.128033333333333	0	0.613476796685112	0.617249469095131	102.765.936.928.872	Control	CLN6	100 - 14.9	721.355.291.323.206	16.36	821.386.532.675.433	808.987.371.415.892	687.812.784.851.796	105.532.705.297.918	852.837.356.986.035	668.116.780.114.706	436.571.795.828.213	704.814.201.530.103	57.052.072.493.259	710.404.208.192.987	582.313.373.945.312	687.854.217.819.271	662.660.444.948.656	666.433.734.447.339	640.601.894.095.115	674.398.671.838.074	844.874.869.633.715	783.453.551.911.327	62.461.698.551.051	913.716.116.740.033	608.645.993.346.028	680.902.350.678.512	775.479.509.086.052	74.662.669.680.886	575.735.134.369.448	590.391.507.461.736	57.217.623.928.744	606.006.193.997.625	762.102.008.997.001	935.272.234.017.459	7.370.877.855.344	784.597.483.791.157	851.925.414.874.882	826.863.690.327.538
5.63_776.9584m/z	776.958.408.716.102	2	562.511.666.666.667	406.127.210.012.628	0.1646	0	0.601565018421241	0.611995245630453	102.787.473.119.189	CLN6	Control	100 - 86.8 - 47.3 - 14.1 - 1.76	722.550.977.297.076	16.85	584.474.655.927.693	640.174.189.580.258	632.641.498.159.144	632.298.924.405.476	69.775.006.614.756	667.502.146.207.288	660.084.456.031.439	724.599.796.490.375	640.998.982.782.323	545.384.033.171.574	955.184.327.821.151	868.231.781.562.912	868.886.476.220.497	904.775.048.387.815	78.469.028.887.233	75.313.896.498.538	801.632.802.539.238	820.881.524.543.502	756.977.575.919.046	747.306.702.594.676	874.952.410.828.376	761.019.162.147.881	556.926.817.085.452	629.491.744.355.576	468.486.154.688.345	534.691.561.110.062	570.642.552.986.203	478.937.168.845.259	738.175.214.740.093	717.943.701.119.599	909.260.604.248.575	879.974.470.185.601	606.205.232.161.761	654.320.217.536.061	54.952.220.620.641
3.47_277.1831m/z	277.183.055.547.708	1	346.945	178.154.077.620.888	0.24455	0	0.622692961358986	0.620531407215052	102.792.607.446.865	Control	CLN6	100 - 7.09	119.181.686.379.563	Jun 97	106.445.088.370.216	105.291.661.795.657	119.401.389.115.254	12.280.743.696.014	111.424.731.656.077	109.550.601.625.423	112.855.256.435.278	11.320.103.720.156	123.190.613.000.871	124.628.298.554.628	103.293.797.356.576	115.787.227.780.565	121.454.138.349.656	110.019.590.992.457	127.741.687.673.046	128.008.728.561.823	118.052.230.179.099	120.887.095.872.573	122.117.548.979.299	146.040.123.277.069	1.218.737.303.563	15.936.437.026.567	111.471.553.256.057	987.112.866.365.563	120.860.093.536.929	943.395.661.109.162	989.059.538.153.113	109.396.452.759.959	106.024.110.611.928	112.472.635.259.485	124.252.616.125.375	142.137.615.030.475	110.402.681.884.514	107.618.307.910.914	103.713.896.356.225
2.91_415.1177m/z	415.117.711.870.855	1	2.914	20.714.198.161.169	0.0914333333333337	0	0.48447901771023	0.567683368919705	102.796.029.463.199	Control	CLN6	100 - 15.8	322.567.374.184.972	119.05	259.819.824.940.501	233.258.125.894.946	0.0567407454578275	0.229504701885879	470.141.217.185.989	343.880.203.385.532	128.793.685.535.575	115.444.977.713.189	130.079.118.989.758	166.513.483.637.266	185.247.235.885.692	213.191.709.981.957	144.159.508.086.362	225.926.663.440.762	0.476242366929795	12.984.529.194.543	171.533.808.351.876	169.758.737.728.064	0.228921619957387	0.268707450802229	0.171532670830542	0.172111559039131	314.394.095.241.975	208.828.448.672.337	109.442.976.353.321	0.0956353534649983	16.552.362.394.989	254.695.305.340.223	207.009.205.968.611	248.207.722.923.935	109.985.043.839.926	0.363752384605061	269.479.840.915.069	238.412.466.734.572	0.0492858905343864
5.88_365.7905n	365.790.478.921.618	79.059.267.608.528	1	588.116.666.666.667	301.593.015.674.818	0.21945	0	0.565945529338894	0.602796436245745	102.797.718.004.936	CLN6	Control	100 - 45.9 - 0.821 - 0.0247	510.270.285.849.046	16.60	460.780.317.924.126	460.121.013.809.222	41.259.239.979.606	397.114.757.223.174	593.974.044.632.914	625.592.682.640.902	63.604.521.437.541	68.383.971.148.711	494.806.438.534.841	454.966.101.776.303	538.622.219.261.485	516.132.530.197.657	467.606.047.973.455	525.796.048.941.977	455.096.414.430.024	441.238.630.580.083	473.016.559.054.387	477.718.895.373.035	510.836.355.800.779	382.259.376.374.194	401.202.058.891.327	402.529.764.388.123	638.412.494.838.039	714.034.687.663.766	604.881.974.083.001	642.823.874.174.401	605.715.702.398.577	551.127.937.592.045	441.830.982.378.665	419.015.894.970.716	346.890.904.231.578	329.828.814.552.301	477.911.979.193.364	470.288.378.926.934
1.95_379.0846m/z	379.084.570.700.039	1	194.913.333.333.333	173.076.743.044.329	0.207966666666667	0	0.542363056443904	0.592659711735038	102.808.685.123.467	CLN6	Control	100 - 1.79	992.679.261.208.425	13.36	106.577.125.507.221	102.794.130.645.857	975.722.591.798.303	943.594.978.478.646	11.043.271.923.574	103.166.329.534.963	1.059.829.519.639	95.944.021.398.943	104.620.079.734.491	131.073.386.982.443	936.392.517.744.552	872.953.030.751.547	843.420.816.720.337	703.613.544.599.353	939.417.017.986.729	106.184.623.121.976	910.792.224.456.537	829.713.181.412.479	929.555.281.113.721	114.298.256.983.584	106.518.172.484.663	122.446.826.762.754	1.108.160.697.848	716.503.901.111.539	750.051.816.963.651	783.088.264.579.162	832.364.097.683.279	77.996.155.920.899	868.388.224.967.334	106.272.709.594.864	11.428.951.561.878	130.212.159.619.072	110.539.628.119.017	105.065.588.429.499	847.527.759.166.316
6.61_316.0384m/z	316.038.371.737.641	1	660.796.666.666.667	167.718.024.053.651	0.09145	0	0.925124072137234	0.71319923948888	102.818.932.456.452	CLN6	Control	100 - 28.6	559.102.640.889.741	74.80	0.431276672254895	140.267.491.228.425	559.891.191.208.453	649.392.163.050.003	260.753.425.738.129	0.763198984830417	535.910.459.380.447	339.301.633.690.326	167.986.443.750.906	112.117.346.768.712	320.758.539.492.678	256.332.672.165.249	440.288.016.084.504	564.751.750.765.398	707.075.559.082.846	12.504.338.814.447	100.671.002.607.177	120.933.291.899.985	547.797.099.604.328	264.774.507.803.007	801.449.370.774.681	791.315.110.428.626	248.610.105.393.225	159.454.297.304.339	422.142.815.728.184	625.452.471.555.778	426.853.153.702.095	708.543.895.674.657	211.490.497.755.926	499.704.776.794.493	119.264.354.348.862	157.854.835.692.414	0.447311397643517	143.367.003.649.425	486.330.162.538.607
2.66_209.1543m/z	209.154.330.136.765	1	265.793.333.333.333	158.021.407.827.259	0.164583333333333	0	0.599061266512999	0.610992751045319	102.819.709.869.788	CLN6	Control	100 - 6.46	699.399.154.068.518	15. Jul	705.258.325.241.156	548.266.069.850.131	838.347.879.588.374	914.726.548.957.408	702.467.206.052.993	573.634.118.570.942	71.275.015.816.297	633.569.371.783.591	753.792.394.915.927	859.287.728.252.306	552.166.554.954.666	681.503.838.017.024	616.523.385.493.533	698.869.312.320.761	711.797.033.970.109	687.426.538.964.393	643.457.499.924.359	634.215.865.544.463	788.347.714.633.151	934.896.448.788.968	683.852.784.533.548	701.268.531.627.545	523.653.395.057.525	57.852.288.743.192	711.827.250.858.492	618.580.733.205.102	555.998.204.363.893	601.317.680.326.496	654.610.237.554.502	675.499.084.858.372	768.913.041.504.161	80.854.188.957.091	731.479.598.731.687	560.381.189.887.075	728.201.955.926.674
5.57_322.7525n	322.752.543.572.099	704.520.744.601.734	1	557.025	2.740.312.382.735	0.116499999999999	0	0.469024456997378	0.561027247668808	102.839.397.432.395	Control	CLN6	100 - 19.3 - 0.185	651.812.023.308.927	Okt 41	54.419.122.826.842	520.385.514.747.787	438.960.750.806.658	48.388.305.650.814	628.477.534.992.451	634.739.404.533.019	794.682.571.381.683	678.546.316.822.801	647.604.691.637.903	514.424.255.145.317	723.244.780.027.367	879.624.738.781.963	746.410.496.339.053	626.080.930.125.507	642.487.384.377.935	63.730.406.974.677	712.609.761.064.919	704.877.026.052.812	791.475.479.104.784	708.619.670.791.485	68.710.837.845.022	638.194.577.014.604	57.735.123.265.721	52.987.004.298.355	591.417.544.296.463	621.912.454.509.415	612.433.257.902.735	615.857.433.372.582	626.284.615.599.614	61.090.029.720.506	742.891.351.516.092	657.189.250.421.289	564.424.079.858.927	531.884.553.851.884
5.97_796.5648m/z	796.564.751.642.092	1	59.726	303.597.446.648.809	0.09145	0	0.559964149860963	0.600720135230601	102.847.594.721.982	CLN6	Control	100 - 47.6 - 38.7 - 11.8 - 0.869	536.291.276.581.537	Nov 86	519.678.031.249.083	496.309.414.453.444	558.552.236.155.185	481.316.264.887.557	575.436.124.168.192	425.253.963.015.224	675.568.496.126.214	628.199.605.501.568	467.566.252.293.091	464.919.104.344.397	537.428.672.337.139	528.728.695.207.412	495.109.821.111.734	524.732.063.611.787	516.705.852.596.504	685.155.828.246.063	422.172.707.131.025	442.186.835.869.251	540.410.623.024.599	445.531.006.521.716	469.156.761.155.048	476.433.752.069.658	635.161.863.405.321	589.498.816.338.896	522.339.766.553.162	599.602.273.612.408	561.826.052.446.887	579.920.114.108.281	533.511.065.946.543	528.563.101.565.025	484.541.635.775.821	512.226.852.139.479	538.999.490.204.911	507.276.440.250.267	485.167.125.436.198
7.63_433.0159m/z	433.015.948.755.413	1	76.274	212.376.073.654.676	0.592	0	0.512297274361404	0.57703782161763	102.855.465.068.747	CLN6	Control	100 - 2.03 - 0.0388	245.690.274.173.627	12. Dez	204.390.075.033.875	205.823.077.016.782	28.448.141.887.675	273.436.166.413.394	220.102.007.861.425	231.211.210.581.758	226.335.900.476.388	248.099.761.367.463	309.847.583.854.357	295.883.517.607.181	23.553.378.371.486	235.407.525.551.824	236.267.052.171.151	242.055.161.647.495	239.665.801.773.646	24.250.434.282.968	208.830.738.774.048	228.612.541.442.877	238.370.699.774.164	274.913.736.884.978	271.060.434.272.113	27.524.959.116.549	210.741.211.266.227	197.602.602.027.607	214.721.495.158.534	207.275.766.055.469	231.462.810.320.068	217.724.860.232.447	241.754.126.330.893	245.394.683.447.136	274.411.953.027.749	283.783.801.557.296	211.989.231.065.646	210.371.181.343.415	247.104.967.632.959
3.82_362.1895n	362.189.547.118.342	397.158.948.418.342	1	38.237	213.310.945.826.258	0.182883333333333	0	0.6857169048491	0.641550262355982	102.859.976.868.246	Control	CLN6	100 - 14.6 - 24.4 - 1.67 - 0.0266	104.434.530.830.613	19.26	14.370.859.070.943	130.820.143.807.568	103.451.008.432.612	978.202.576.431.528	105.855.643.009.714	116.707.857.830.523	824.247.529.146.912	754.263.069.379.559	114.036.167.772.773	100.234.601.914.173	869.318.875.710.805	868.313.474.421.855	790.302.027.454.409	789.484.778.018.683	111.161.418.668.544	111.103.721.599.164	101.588.012.661.433	102.203.553.776.031	824.629.167.725.754	892.200.643.382.347	122.874.022.460.537	129.452.023.841.983	89.642.969.756.143	76.772.844.965.182	122.257.089.407.389	119.649.233.656.726	895.523.516.405.014	881.679.657.328.006	878.673.637.756.904	958.877.692.620.473	125.843.418.228.345	147.510.893.014.185	149.051.629.033.214	133.710.896.733.264
8.42_284.0369n	284.036.911.815.582	283.029.635.383.582	1	842.056.666.666.667	176.097.837.758.599	0.573716666666666	0	0.560549778748143	0.600720135230601	102.870.722.073.734	CLN6	Control	100 - 40.1 - 6.01	137.408.425.306.506	Dez 81	108.838.281.434.358	11.368.985.182.705	163.926.083.490.545	154.280.002.893.463	119.729.865.016.036	127.452.318.191.363	140.663.359.038.844	13.246.194.440.796	172.085.810.513.563	163.627.180.136.019	127.434.482.718.719	117.013.529.875.857	135.668.050.991.719	140.309.867.617.037	142.301.385.612.539	139.052.791.139.031	119.652.805.106.116	119.848.755.784.986	127.601.996.499.499	153.333.795.349.318	150.682.642.525.701	156.612.162.231.792	113.490.097.030.024	110.061.274.224.481	119.583.125.169.366	120.590.984.109.659	135.838.011.504.851	124.097.893.010.981	131.573.297.720.527	136.022.079.361.443	154.980.057.171.296	16.321.326.571.234	112.884.853.082.773	116.202.074.044.711
2.99_514.2842m/z	514.284.191.982.841	1	298.713.333.333.333	206.842.681.434.774	0.0616666666666665	0	0.82762992214024	0.684255574108789	102.871.651.341.379	Control	CLN6	100 - 21.6	194.404.309.369.467	28.20	219.817.397.337.022	205.710.176.582.492	187.041.819.229.014	253.553.630.463.069	218.162.016.451.913	0.904275855517747	195.428.125.221.858	0.993387608895323	0.954989743909003	149.319.643.416.056	230.064.844.103.803	253.190.192.224.814	195.481.603.232.501	192.156.110.630.446	235.971.303.749.329	202.478.352.429.184	102.552.880.036.106	154.807.161.412.209	256.540.643.583.485	218.293.509.747.161	178.195.306.424.103	161.050.122.497.373	21.993.127.231.298	151.224.509.832.338	275.382.124.498.551	162.045.170.174.133	0.820419339662806	261.919.043.365.782	233.930.584.807.366	170.311.675.743.697	209.292.133.835.959	272.950.877.673.949	227.990.136.158.049	210.255.786.130.789	16.246.742.184.107
8.76_278.9785m/z	278.978.526.798.022	1	875.658.333.333.333	14.961.797.174.529	0.592016666666666	0	0.876466779957023	0.700881426661898	102.871.874.882.309	Control	CLN6	100 - 2.43	580.581.314.261.908	21.45	362.465.013.776.307	411.183.129.143.112	667.840.700.344.999	52.263.586.608.155	431.536.641.412.519	423.768.407.541.197	586.430.938.656.377	593.150.037.004.761	833.633.719.466.393	658.363.292.792.204	553.474.432.428.756	502.188.803.047.522	624.646.969.623.517	555.050.586.170.901	653.791.103.887.189	649.811.902.174.323	346.209.833.094.981	382.040.058.938.166	502.364.197.013.033	624.968.834.255.383	824.754.464.521.996	738.958.074.493.217	379.051.097.223.162	419.441.662.404.042	508.146.333.776.373	554.484.428.015.056	585.284.177.666.617	627.408.627.121.041	594.705.657.264.234	553.531.793.705.843	839.921.059.707.795	808.030.728.989.585	375.941.344.245.327	42.026.910.626.385	580.096.778.532.381
9.28_258.9820m/z	258.981.952.253.767	1	927.543.333.333.333	16.625.948.977.591	0.09145	0	0.58856583951687	0.60981538352708	102.875.220.623.111	CLN6	Control	100 - 1.01	28.864.821.762.799	15.55	221.109.132.082.035	243.535.038.150.983	321.403.079.570.078	345.841.309.637.899	251.094.776.721.997	272.974.125.158.539	275.995.920.580.999	330.466.178.869.977	354.953.603.723.662	374.033.081.950.177	243.543.248.632.516	249.620.374.314.251	267.064.819.225.706	287.115.142.922.885	291.706.886.226.417	287.914.764.279.721	214.617.488.813.029	27.988.101.488.485	294.876.753.874.864	340.873.392.282.641	368.967.905.582.009	331.106.736.283.951	221.836.071.628.406	239.543.968.270.541	230.708.698.489.185	242.979.048.181.335	276.917.780.349.321	237.385.182.041.808	288.787.171.955.009	245.973.161.986.634	346.316.155.789.004	328.523.834.230.852	22.932.989.717.771	24.891.646.950.822	27.917.569.410.291
5.64_766.7889m/z	766.788.887.768.628	1	56.434	285.363.749.878.846	0.0914666666666673	0	0.902797166609312	0.706160371513	1.028.769.098.375	Control	CLN6	100 - 44.7	155.536.810.412.975	28.86	125.026.197.104.879	12.674.558.976.176	150.182.613.231.769	147.587.127.274.528	113.560.612.946.311	804.711.456.608.517	141.374.937.023.936	133.951.770.463.113	101.152.915.508.909	971.925.102.224.301	212.425.197.188.976	212.494.509.773.031	189.401.990.473.748	193.430.442.772.081	190.488.871.028.609	203.510.184.586.328	874.575.484.142.507	124.026.017.048.658	974.474.919.069.537	953.497.452.715.935	106.079.420.083.179	1.123.632.402.098	207.204.049.029.328	172.817.670.432.346	193.693.929.084.875	217.347.490.065.866	24.210.269.434.252	246.889.245.438.595	172.136.172.277.279	136.586.614.157.363	15.616.770.234.498	12.091.993.650.001	129.674.630.154.779	129.546.306.637.303	130.450.944.487.687
4.73_651.3238m/z	651.323.755.503.071	1	473.368.333.333.333	260.751.853.057.882	0.109733333333334	0	0.910108165084472	0.707760716349162	102.878.109.705.847	CLN6	Control	100 - 4.58	633.253.165.156.896	43.94	149.652.691.478.679	128.744.505.790.901	732.910.467.188.134	48.611.822.062.886	984.008.642.846.451	913.935.758.723.154	464.441.429.569.723	66.541.620.922.034	240.186.721.001.099	385.098.816.180.267	504.964.803.698.204	64.478.863.302.295	36.840.177.806.283	358.201.719.750.604	311.253.814.183.943	288.351.655.737.978	100.622.463.298.573	113.910.533.922.161	687.366.697.775.062	447.189.832.887.384	554.180.058.811.485	645.571.689.655.341	101.867.816.478.749	680.541.828.863.677	329.366.436.241.502	464.033.134.767.583	295.146.380.052.173	492.214.491.389.593	670.174.296.783.635	817.742.126.886.114	282.866.824.930.274	318.195.274.272.011	155.216.729.521.781	131.589.393.022.716	636.617.386.075.551
6.83_728.6265m/z	728.626.542.179.357	1	682.741.666.666.667	292.120.654.416.185	0.109733333333334	0	0.747349828658466	0.660532463719373	102.879.157.571.933	Control	CLN6	100 - 49.9	190.458.573.761.146	18.40	196.823.827.290.161	208.297.523.477.862	204.150.361.754.535	194.082.113.452.499	148.748.551.544.178	247.281.318.546.059	148.133.103.925.685	136.725.827.246.434	14.636.191.912.643	172.842.732.602.351	176.939.682.701.682	163.470.980.980.484	226.518.698.379.525	237.384.302.866.423	194.984.688.333.248	159.309.318.550.637	1.900.169.480.766	180.945.515.458.212	250.021.110.438.382	154.114.861.627.492	123.056.843.795.553	185.924.286.433.782	117.247.004.127.853	191.693.447.216.865	217.740.220.831.647	164.490.252.084.144	207.184.239.174.662	174.412.361.651.858	231.937.756.321.753	245.770.957.017.691	204.954.268.798.349	207.827.107.123.497	204.141.672.709.517	212.900.306.030.177	177.328.166.924.909
2.97_142.1173n	142.117.318.149.281	329.232.839.168.562	1	296.885	185.404.471.341.903	0.20795	0	0.736221891920877	0.65646235013264	102.886.278.420.733	Control	CLN6	100 - 5.72	179.662.730.909.503	Dez 20	17.741.557.530.248	198.216.055.165.669	156.602.540.122.154	200.938.524.159.091	176.732.044.379.339	177.745.273.734.537	165.585.955.531.976	15.902.492.135.432	142.227.060.633.212	183.640.254.395.001	205.450.329.171.083	193.417.085.689.138	18.539.929.260.054	183.307.629.440.854	129.904.645.063.185	158.354.980.687.488	219.474.741.238.158	186.092.249.635.726	200.252.512.539.323	22.684.797.230.306	180.554.913.123.837	203.501.939.886.282	159.396.326.653.224	142.885.561.424.685	160.973.890.845.818	134.636.681.285.296	124.276.514.993.594	147.628.845.836.186	176.806.633.740.052	186.103.681.482.471	187.506.330.654.825	237.664.898.909.518	184.011.828.271.057	20.259.606.595.539
8.49_543.2398m/z	543.239.760.635.717	1	849.371.666.666.667	236.953.806.377.651	0.22625	0	0.503700002643718	0.572686612065633	102.903.522.446.938	Control	CLN6	100 - 2.85	13.010.254.554.554	14.95	127.689.489.983.467	997.929.725.720.749	190.913.512.407.785	177.263.541.267.008	115.001.196.379.684	129.078.897.082.435	871.989.458.072.412	154.726.127.361.956	111.301.686.537.333	117.915.952.746.528	142.345.362.638.739	1.738.905.802.952	108.403.880.521.277	586.504.395.872.839	915.526.666.701.548	137.179.969.682.754	138.916.464.553.928	144.016.572.983.628	134.543.864.465.087	115.006.998.402.479	130.417.294.809.994	110.634.466.215.714	138.011.025.397.715	133.091.551.888.925	106.676.538.738.843	132.619.242.240.823	880.239.560.173.919	145.939.152.137.884	113.371.601.383.057	135.998.882.983.578	170.370.275.954.366	144.002.840.555.227	132.436.943.390.101	101.998.113.302.167	165.830.434.516.565
3.55_492.2739n	492.273.894.667.989	491.266.618.235.989	1	354.938.333.333.333	222.510.069.761.431	0.1531	0	0.515162600586838	0.578930060769555	102.904.003.706.496	CLN6	Control	100 - 33.8 - 4.7 - 0.378	110.266.422.490.175	Dez 49	981.730.689.236.101	908.895.309.382.618	119.653.857.214.834	118.195.905.723.951	108.916.163.786.184	962.704.894.312.268	116.577.539.961.246	915.717.058.832.273	114.081.058.175.151	137.397.062.575.256	926.837.871.841.635	10.759.644.401.801	121.093.341.407.095	111.291.982.062.404	109.636.735.626.659	13.023.408.693.152	970.672.850.692.046	779.009.291.005.734	107.203.303.222.642	128.449.839.214.043	102.742.558.681.112	125.499.803.333.153	891.072.944.549.528	861.479.641.420.775	108.841.901.306.553	956.268.347.486.465	917.912.292.508.263	115.178.490.986.397	100.794.687.341.533	120.107.439.181.016	124.925.082.690.198	143.089.718.133.672	101.823.111.464.789	928.979.309.432.441
3.99_283.1107m/z	283.110.666.050.166	1	398.856.666.666.667	174.280.016.542.608	0.171633333333333	0	0.860518520598551	0.694908196124388	102.910.571.812.394	Control	CLN6	100 - 8.61	16.987.619.108.999	29. Sep	157.338.548.325.608	168.706.191.741.153	139.734.443.978.565	132.749.546.211.016	168.599.881.932.699	116.804.931.790.546	161.670.030.963.781	14.758.132.825.534	301.564.822.074.211	23.633.125.920.141	163.384.815.461.298	199.275.949.166.927	109.261.878.049.013	135.718.084.030.623	129.668.904.745.625	172.755.973.360.217	221.827.206.870.824	225.707.438.151.317	249.417.203.300.823	2.351.677.877.532	14.222.162.738.973	161.559.377.611.031	177.316.777.386.137	142.416.183.601.734	175.045.125.143.902	258.096.590.387.135	960.670.799.693.444	137.888.580.807.713	112.675.664.000.821	117.073.946.128.817	126.932.171.450.078	13.860.629.748.724	1.631.883.440.084	172.434.118.520.351	121.375.502.810.932
[truncated: 2,280 more rows]
[truncated: 30 more columns]
