# Supplementary material for: Neuronal progenitor cells-based metabolomics study reveals dysregulated lipid metabolism and identifies putative biomarkers for CLN6 disease
Source: Sci Rep. 2023 Oct 29;13:18550. doi: 10.1038/s41598-023-45789-7 (PMC10613621; doi:10.1038/s41598-023-45789-7)
Supplement: Supplementary file 2 — Supplementary Table 2. [file 41598_2023_45789_MOESM2_ESM.xlsx]

## Sheet: Supplementary table 2
		Supplementary Table 2: List of differential metabolites with various statistic significance levels. The data display the mean of 16 measures per group ± Std.
																	Comparative Analysis
	Regulation in CLN6	Cat | Class		Common name		Synonim	Neutral mass (n)	(m/z)	CCS [Å]	RT (min)	Adduct	Formula	HMDB ID	PubChem CID	LM ID	CHEBI ID	CLN6 vs Control
					Sytematic name												FC	p-value	CV %
	downregulated	Glycerophospholipids	Glycerophosphoglycerols	PG(20:4(5Z,8Z,11Z,14Z)/22:6(4Z,7Z,10Z,13Z,16Z,19Z))		PG 42:10	na	841.5	298.8	4.73	M-H	C48H75O10P	HMDB0116613	52926309	LMGP04010044	184625	-10	4.1234e-10	28
				PA(18:0/18:2(9Z,12Z))		PG 38:6		793.5	291.2	4.81	M-H	C44H75O10P	HMDB0010584	52926307	LMGP04010041	89088	-10	1.1954e-21	9
				PG(20:4(5Z,8Z,11Z,14Z)/22:5(7Z,10Z,13Z,16Z,19Z))		PG 42:9		843.5	300.9	4.83	M-H	C48H77O10P	HMDB0116612	52926941	LMGP04010676	na	-11	2.6487e-10	27
				PG(18:3(6Z,9Z,12Z)/22:4(7Z,10Z,13Z,16Z))	1-(6Z,9Z,12Z-octadecatrienoyl)-2-(7Z,10Z,13Z,16Z-docosatetraenoyl)-glycero-3-phospho-(1'-sn-glycerol)	PG 40:7		819.5	294.9	4.88	M-H	C46H77O10P	HMDB0010671	52926660	LMGP04010395	89340	-8	1.0212e-10	25
				PG(18:1(17Z)/20:4(5E,8E,11E,14E))		PG 38:5		795.5	293.2	4.93	M-H	C44H76O10P	HMDB0010640	52927144	LMGP04010879	89357	-10	1.1021e-10	25
				PA(20:1(11Z)/18:2(9Z,12Z))		PA 38:3		771.5	289.4	4.97	[M+HCOO]-	C42H76O10P	HMDB0115099	52929132	LMGP10010539	170392	-11	1.7069e-16	12
				PG(22:5(7Z,10Z,13Z,16Z,19Z)/18:1(9Z))	1-(13Z,16Z-docosadienoyl)-2-(6Z,9Z,12Z,15Z-octadecatetraenoyl)-glycero-3-phospho-(1'-sn-glycerol)	PG 40:6	822.5	821.5	299.1	4.97	M-H	C46H78O10P	HMDB0010642	53480631	LMGP04010772	89360	-3	2.5057e-11	20
		Sphingolipids	Glycosphingolipids	GlcCer(d18:1/16:0)	N-(hexadecanoyl)-1-β-glucosyl-sphing-4-enine	C16 GlcCer	699.6	698.6	290.5	5.31	M-H	C40H76NO8	na	6321355	LMSP0501AA03	84716	-3	1.3862e-15	12
				GlcCer(d18:1/24:1(15Z))	N-(15Z-tetracosenoyl)-1-β-glucosyl-sphing-4-enine	C24:1 GlcCer	809.7	808.7	316	6.09	M-H	C48H90NO8		6321360	LMSP0501AA08	84746	-2	1.8428e-13	12
				GlcCer(d18:1/22:0)		C22 GlcCer	783.7	782.6	310.1	6.11	M-H	C46H88NO8		6321359	LMSP0501AA07	62107	-2	9.899e-07	14
				GlcCer(d18:1/24:0)	N-(tetracosanoyl)-1-β-glucosyl-sphing-4-enine	C24 GlcCer	811.7	810.7	316	6.45	M-H	C48H92NO8)	HMDB0004978	6321361	LMSP0501AA09	142699	-2	4.7209e-06	18
		not identified				na	826.6		315.1	6.07	[M+HCOO]-						-2	5.1521e-12	10.5
							807.6		304.1	5.84	M+Cl						-2	3.0155e-08	21.6
							na	842.6	315.5	6.11	na						-2	6.3188e-08	14.4
								868.7	319.5	6.11							-2	1.6392e-13	12
