# Supplementary material for: Neuronal progenitor cells-based metabolomics study reveals dysregulated lipid metabolism and identifies putative biomarkers for CLN6 disease
Source: Sci Rep. 2023 Oct 29;13:18550. doi: 10.1038/s41598-023-45789-7 (PMC10613621; doi:10.1038/s41598-023-45789-7)
Supplement: Supplementary file 3 — Supplementary Table 3. [file 41598_2023_45789_MOESM3_ESM.csv]

Supplementary Table 3. Dataset of the top 10% compounds featured in the heatmap, along with their normalized abundances in the two cohorts
Coumpound	CLN6_line1_b1[t1]	CLN6_line1_b1[t2]	CLN6_line1_b2[t1]	CLN6_line1_b2[t2]	CLN6_line2_b1[t1]	CLN6_line2_b1[t2]	CLN6_line2_b2[t1]	CLN6_line2_b2[t2]	CLN6_line2_b3[t1]	CLN6_line2_b3[t2]	CLN6_line3_b1[t1]	CLN6_line3_b1[t2]	CLN6_line3_b2[t1]	CLN6_line3_b2[t2]	CLN6_line3_b3[t1]	CLN6_line3_b3[t2]	Ctrl_line1_b1[t1]	Ctrl_line1_b1[t2]	Ctrl_line1_b2[t1]	Ctrl_line1_b2[t2]	Ctrl_line1_b3[t1]	Ctrl_line1_b3[t2]	Ctrl_line2_b1[t1]	Ctrl_line2_b1[t2]	Ctrl_line2_b2[t1]	Ctrl_line2_b2[t2]	Ctrl_line2_b3[t1]	Ctrl_line2_b3[t2]	Ctrl_line3_b2[t1]	Ctrl_line3_b2[t2]	Ctrl_line3_b3[t1]	Ctrl_line3_b3[t2]
5.34_877.4870m/z	0	0.90355692	0	1185353211	0.928899201	1872863074	0	0	1415742159	0.764770472	4395402974	3864348134	4823637379	498985358	1768437543	1247572334	2404670496	2443505407	4090101197	1697249367	2825157078	4047558604	8775101769	1499948473	6073527781	500941201	1035955453	878495208	5869109265	4445636705	2354383384	5068727778
5.16_716.5615m/z	1494416174	2008593513	1899918719	2918621719	3604071678	2586939814	6004624643	3431325952	3104882073	2805524893	18340652	2391483509	1453100334	1594759578	1366292161	1341120128	6014329224	6640680344	7570325147	5106406315	6232729972	6822396643	4762227561	8759599489	5832138532	5846307024	8306561127	7711774616	5231642783	3022406946	8381033162	3594376369
4.53_813.4677m/z	0	0	0	0	0	0	0	0	0	0	0.193360168	0.191185673	0.232753792	0.250247115	0.241649695	0	775278614	9458284936	1445426233	5710907482	7445080326	9780276379	3280002962	2736828911	5433479476	4731889838	1560168892	2528496541	1069530914	7179847985	398836451	8044481782
5.64_622.5441m/z	2524059993	1336638139	0.81771179	0.794894527	1419379567	2283529722	2326418798	5264910967	127523992	2398614155	6029822025	7626045504	5188494129	5112954767	3093881507	31048579	2829537164	4302938242	3728901316	227366941	3119904931	4092456225	8312315913	8565377302	8003609528	1118208273	8426767211	6667055584	8962188091	1085361017	8201988137	6712334809
5.83_816.6431m/z	1031578777	2764431925	2087374445	1653421071	1820192274	228259596	4347473183	2864480067	1945787256	1798603004	4442133956	2903617655	2755514984	3569867498	1979179558	2427803045	7875236787	7696585658	8657473527	8825389483	8582095433	7714193713	4380895197	7435614675	783437356	7001848623	681892224	6689640738	6255355428	1749701888	512226796	498747112
6.11_844.9054m/z	0	0	0	0	0	0	0.649861489	0.265732655	0	0.401902421	0.798701017	0.670744063	0.916814901	1511439178	0	0	9197424705	8360805672	9364738551	6154305246	7002891639	9592011043	6390788058	8976764699	6133227089	7430530436	1097689312	7886935884	5391416751	3960484127	4121607657	3483248211
4.81_867.5537m/z	0.01553884	0.120567607	0.293787073	0.849940946	0	0.047014254	0	0.137978019	0.00014419	0.534990159	3394821644	2211923256	2089270732	2717213155	2012915467	0.179622375	7796378644	6003258821	9294060237	0.989777753	7611554521	3738612597	1933720365	114982685	7858437033	6302961026	1004637297	9188492188	9318014941	1214835784	110357702	210924713
5.33_783.9461m/z	76798836	5242690543	2645674813	3984286796	9641879689	1273013309	1074789125	1045602203	935676048	7635135985	7124598105	8412419135	395767123	6069277168	7235705217	630217013	2583056706	3418994727	4202008621	2790619459	448556269	3303419945	3079588227	147341726	1813653374	1932311351	0	3392000526	2812713623	1911187581	5907414033	0.938419919
5.12_774.5781m/z	1046090108	0.611762537	0.975052404	0.305193104	1239838158	0.793497648	0.744603549	1236028613	0.210587329	0.550348339	111364915	0.943857814	1656081137	1673680509	1122777078	2056262796	3651156363	2960799206	7138555703	6494000818	4972488227	8616602398	1190450741	1082639574	9201168323	1345876246	1058991685	8356229108	841282713	5854791439	8417656501	7596597846
5.03_854.4890m/z	1297463339	0.992319766	10010613	1294916019	1351020362	176872122	2039311471	2252978731	0.274193304	0.884798364	2655825532	3562654376	2706577347	4107335181	295565223	3812493146	3730854132	5662998305	4050953368	2684615706	1551539165	1234360308	1245467467	1409560428	1469688352	158858398	1548414763	1858877102	8050801706	6772584185	5930902721	4053267434
4.88_878.4780m/z	0	0	0	0	0	0	0	0	0.10477974	0	0	0	0.444301095	0.911202465	144997377	0.635470292	4170514281	5527684012	4719166612	4055907345	5933507652	4213649965	1287207974	1420156412	1266927378	1362332542	140683065	1384677765	6126385928	5272809971	6536321307	7672743781
4.77_829.4992m/z	0.439588848	0.212591692	0.81859958	0.55892413	0	0	0.082289373	0	0	0	0.041894214	0.570918557	1052778378	0.834253832	0.991838182	2816211096	1342588293	1688785374	2547052926	1225307752	0.574886785	1829386556	2005089844	1680392866	2033208165	230674204	190846072	1928185192	5199051808	5158162524	7067667306	4933225618
4.73_899.4597m/z	0	0	0	0	0	0	0	0	0	0	0.149768692	0.585163671	1539418153	0.346386603	0	0.897271257	6595698153	6407808297	8424563865	422614739	4817748964	6212962976	13868461	179206156	1358017362	1454847277	1577906876	1791224998	9617587423	1482025699	9746994097	6665706427
6.11_819.6646m/z	3432901942	6008150856	7989905014	5017536786	4350079819	4910638206	501176015	6380483694	6438298982	6115387595	776631372	5596641613	5678684935	9680008356	6048493267	2575416548	1288107963	1502611061	1848825063	1121573001	1647848996	1727987786	8507698557	1125676846	4342871987	133494432	6750993378	7130837675	1117123749	5646491478	8115608919	5142946478
6.16_732.5874m/z	1173651013	1006972305	9707456524	7499830609	1546550974	1405511592	2363970318	2035637264	9732570161	7253585373	6994151135	1029063778	8305846946	9384520028	7080462824	8100502519	8237605295	4455223342	8639274063	6055223905	54356595	3888277771	6255061884	701816062	6918595448	7384748046	4086578687	5263593327	5358348977	5989394831	4051295415	3201651418
6.25_885.6762m/z	323402532	2024598066	2027574898	2004069	224186598	4553314257	4410751426	4914508527	376528457	1320504945	6222103768	47969962	4776939286	6760412955	2701421325	3821816448	1749988326	1704310702	1928139438	8866597092	1307453501	1444944043	9509799016	8941810181	9585748453	8982659443	1310549885	118783975	7765728219	7580821016	7964758272	5512839329
5.73_783.9642m/z	1489552332	1150929308	7613514925	1353649985	1936165937	1340942373	120488539	1304339614	7699177283	1004035855	1433890049	143513364	1044365693	1360440692	9044396558	5961404354	6534709707	8274747856	1005899772	6067280873	6822121259	395652373	5323154374	3566372765	3699655422	288771038	0.545483736	2227431734	5536359573	4475931891	298807968	0.704137397
5.86_840.6077m/z	1348617744	1165496184	1277926325	1762468854	1923537588	1573569819	2048694227	2080643203	8193176143	1386971026	9168613299	1321247935	5519111338	1008708508	7290771771	9589855397	6507145688	8979241214	8982659805	6397665985	824071358	3884073811	8965879345	1036510103	8703896755	1443437928	9394217285	7741370838	5358120673	6605626783	3415930759	2769472648
3.70_507.2724m/z	9696208158	9919862518	6644026767	9101590078	1671349767	1499866069	1616895491	1466271818	1039066117	1163400432	1625692239	1556880913	1184748391	1332981071	1657746559	1632020555	2909258374	218513398	3596665233	4157393284	1806558843	3264798271	2756109644	2160985321	2929985857	3785623786	154356598	1632477131	1350256476	1271798998	1961221007	3659471796
6.09_872.6994m/z	6100735496	429546939	6791952794	5352146586	8468896461	8687438717	1017091677	8746105555	7105595684	8223861038	9872933404	7457581788	1064045954	1038864583	1119683117	9606968691	1311024633	1465456329	1424125011	1169944695	1384851302	1861032801	1449194813	9910667289	8894020208	1179173767	9911735156	8758716549	1409196642	1742269369	9443624456	2153311986
5.31_734.7784m/z	0	0	0	0	0.858183234	1430711992	2329589421	2261509012	0	0.310679567	1254737899	0	0.886319693	0	0	0	1688418427	1661769815	2191095469	1732096669	1465338601	1177181685	1192173206	8432332163	1434656426	1385047611	171137798	1249433319	743659543	7147919227	964995663	1191328808
3.68_531.2724m/z	6426868621	6593692622	5099746787	6815032864	919969722	8595646649	9679860131	1015271819	1286881904	1308590969	2012939937	1794539973	1962821579	1937928041	2233707064	2645121805	2806322698	3476739438	4786548844	3368595082	2913197972	4064494509	579129095	5386744791	4515484458	5864974416	3754162081	3601089616	2363523392	2771715015	0.794452007	216507652
4.72_741.4702m/z	0	0.032910031	0.318345434	0.00473307	0	0	0.636733491	0.057503756	0	0	0.735347584	1097945132	0.802342255	0.843398511	0.450196691	1461849827	5378817452	8036433696	7087363229	5557339096	3065729325	6255924167	206740567	2192641029	2193381014	2325489717	2875718916	2811432206	113136364	1310986805	1019534874	114542633
1.05_540.0539m/z	8027407828	993282501	6540366012	7899872088	1236527364	113468836	10677188	1124100369	118249015	1187122231	754275294	8507035734	7622553769	6787014071	7420239434	7877907691	7175699602	9100835538	9121696336	1252188154	9554429721	1055449019	1846396478	1828568258	1708892116	1955038096	2045633227	1954598581	1194683073	1346733364	1484946158	1905685632
4.92_833.5431m/z	6446226618	5843646244	2792671212	4993004297	608257564	647121899	5333433867	5344831983	2641826119	6655292277	4725992336	2223823383	4051417186	4974166009	4393218476	5738094198	942716522	6486185215	7254380136	1083082029	105090715	1101470573	2934658023	1732432314	234700778	3200356728	1753575865	1884547122	1005675219	927161487	1036552479	113243658
4.81_901.4775m/z	0	0	0	0	0	0	0	0	0	0	1178162305	0.27522677	0.409683011	0.698520661	0.433210569	0.362956714	1243209554	8567586164	1329922258	6032325922	9474133752	9515582009	1674769034	2494448356	234508365	1582497127	259513593	209799295	1353672304	1661023154	9617458087	8687245463
5.83_800.6221m/z	4930228578	1624422651	2118372737	1844823401	252027632	230756652	2552523428	3229604116	1502816685	1527779075	1889754704	4146015122	3928072729	3397857165	1733231301	1981387588	2114552692	2034272542	2101342795	1776872066	1683268182	2000772091	1101276996	1186277274	1240715231	1539221783	1344767804	1524041806	8820380123	8441462529	1158628387	1073076628
6.11_828.6878m/z	6280304036	9210617357	7484134692	1045409202	6851204138	8014069533	121165168	1168601676	4767719122	6107982208	8451389862	9372991331	1145603386	9460648762	1148368029	6585154941	1520544419	2201322668	2147873575	1692904761	2254969656	1326587423	1413099208	1722923288	1152420733	1366413429	1460025185	1352062891	1129599287	1486591641	1399925841	1409142376
5.59_797.9594m/z	1474812359	1794011773	113109724	1011241628	2937896224	3783806741	3206419852	2730506117	2309309143	1971712866	8946858613	6574178449	105195025	1034240594	4424341368	1488959103	9724555394	1028208789	1048198328	1109318044	5430439855	4283490034	7990026955	9890477742	1939996407	2693434604	8792080927	4330156164	5578460206	4701733729	3280257578	6542962077
5.92_792.6019m/z	6099408491	9889313322	3089436252	8704572386	5569857774	1557625644	8923601416	1040263271	3246590536	9699380677	1501205156	1534176482	1003991368	1213702345	1344873205	8747352583	2411029396	2500838172	2336205626	1285412735	2413603018	1380106078	1215388113	2292646412	1514933864	1510147988	2692056367	1995638149	1502752127	12083894	1394632073	3661308613
5.83_794.8240m/z	9759390865	1019527514	3425521676	8375084846	1468137171	1699939936	2272120019	2709683757	5417287575	8394393129	2771555704	2891526476	3003385355	3012984937	2864430729	1410024452	8170140985	9840066687	1358965112	5752694958	494704708	7418340984	8633663333	3342542876	5279831644	3104239135	6972646852	2061832704	8218134925	9897672602	275503227	4215416639
4.95_853.4769m/z	0.230092697	0	0	0	0	0	0.420201597	0	0	0	1082565232	0.325393475	0.928430841	1239778476	1018148195	0.89278859	1415752308	1615910101	1395128405	1246117727	1285332869	1319151545	2916281022	2217466318	2158663956	2570027519	2130146831	2633699158	180186409	1765717452	1509018759	1124047191
3.73_557.2875m/z	8333042476	995007685	9145905871	9541630817	1373297763	1058151763	1228436226	1449468983	1757899413	1797692852	2685420979	2466392638	2841236109	2914993913	315157181	331811416	4530952334	3913755303	4872414309	4318313926	4609074264	4295234762	5669928567	6149316448	6523979432	5231281206	6157088327	5979117326	4504646719	3199437815	4865603746	3911524273
4.68_822.4346m/z	1980209447	235448324	1338635833	0.80346078	0.985931145	0.810953732	0.870193606	0.265645156	0.804184039	0.581368705	5676037097	9164592646	9440766377	636573348	5291337755	4946214402	8647157645	7699134125	8109580732	7640852017	5766658917	7208550761	3512354347	3522225564	2758931249	3183411661	3941330349	4254341507	8572783615	8883060303	1185221198	1208115533
4.70_865.5382m/z	3689918713	2500654305	0.970079457	0.544826232	2149574058	0.58827893	1733169891	3109177279	223399048	1440261736	7467277694	6083873284	9931405773	8732737721	8100499111	6636367776	1509634268	1627236038	1429539795	1816954396	1573125169	2231244276	2449945676	1994747756	2292911777	2114298425	1827149658	2510865866	177576377	2017129141	1921013478	1214634729
6.09_923.6471m/z	1400601153	136303918	6072796638	8352065731	1211167025	1415094411	1021258478	1674393189	6790102207	6920391592	186791723	1734867952	1301141478	1668627946	1093628224	8179624106	2491325334	2551073176	2464773656	1272638857	179105561	1613616164	2014989613	2423590912	1909776295	2044834677	2416052536	1987081789	2170414568	1825388804	1382583413	7762232099
5.49_959.5192m/z	2464816451	3434474494	2704549043	1250413116	7150513049	8187530705	4165229023	6325230531	107409962	4440759581	0.259999182	0.23230257	1443367295	1226562132	1005042412	1960388461	2355118305	2190029097	3084035582	3817062461	2628971254	3093067563	1082666836	8694611792	7275396351	1358132156	4185984714	8888166108	1400353096	1316803442	3297065493	4106751496
5.64_840.6099m/z	3576542546	6953704816	2330644748	9485859978	1694220781	8146174176	2183548445	5367716481	5560245564	7078708973	1201081847	1312097862	1209485251	1849882159	4884593751	113584515	3317139033	2986442966	2597898098	8291092328	2569982059	1559562804	7558703893	292859395	1482984196	9815316959	3043273414	2191831454	1978797653	2391582813	1774764688	3570589825
4.90_781.4986m/z	1045166999	161220543	0.986092219	0.49299156	0.266726545	0.611620457	0.592655954	0.399846749	0.183253682	1326689088	1132713274	2461269895	2859700053	3149921906	0.642844208	3053071314	8358431356	1025500785	1126220933	9162188331	1153076015	1014691129	3083764424	3044358408	3097306136	3747621347	3377450306	3304510002	1554435774	1779869961	1655455518	1197219906
2.60_452.2748n	256843392	3229856447	3157814501	4033573695	0.543240333	0.686311675	2664373882	212353144	5593780927	478105029	3989884331	4077701683	1190978413	1142081506	1055901461	1001552635	2251305193	2129458963	9292278204	1014626697	4300464535	2960430207	190179287	1718983816	2919767663	3115002885	3398710272	3798049754	160375795	1714891462	4143737655	4755613425
6.25_882.6985m/z	4857774698	5045605813	0.443948008	1856040097	4492756442	1107553389	8920742135	6503104587	3777151632	631734615	8441469393	7587914411	1020491287	1078319445	766162576	6851519114	2594378016	301763692	2958142991	1937197443	2386570559	2260650979	1769391295	2186865016	1850439847	1937697887	2205213244	2141812187	1762469205	1491748528	1548207262	9887357029
5.03_873.5551m/z	0	0	1108009692	0	0.854817225	0	2658622358	0.933135866	0.365340797	0.272356316	0.875477239	0.531808197	0.938332916	0.415356231	0.913379003	5566782579	1233604607	1321611532	1940269284	1256773163	1532367631	1160607329	313648418	2873317011	2760314069	2990181864	3339390424	3268331828	1871163866	1877439428	150391722	172779045
4.81_805.4967m/z	0.981395343	0.77458832	0.316729289	0	0.467889876	0.994645506	0.323309678	0.640339047	1014561492	0.23630452	2788647801	249290949	2936457884	3602429559	297681612	269183064	9608440693	9073485059	8394503913	9853780484	6167340381	8577651208	3450890851	4089909032	3314279092	3546779342	4240502293	41832089	1594072918	1977442034	1375219278	1302442099
4.84_819.5490m/z	5546684738	7973284801	6028549984	2665236369	39437945	6577780719	3364167576	6571787636	3795467557	3021029361	5902859987	584854653	6359680322	4954147302	7523612581	1302659031	2599532707	2436533515	2304907621	2355472434	2363510821	2227928895	2617518035	24561995	1628091706	266753751	1327820845	2020857854	2209848007	1849379609	1800429255	2177784292
6.40_872.7330m/z	1709251749	1534075435	1110132877	1585832083	167831364	1908804675	196770856	1808661133	1714228131	1371280132	2433142523	2398905853	1784080272	2096055519	1522145214	1568576807	2225849165	2091207537	2325628237	2163895888	1760455908	2016693128	1966814742	2507752586	2517097623	2908190796	2885601567	2237512036	214725454	1889543284	205678768	2169740281
5.07_733.5090m/z	709801458	8625098958	488019007	4471098093	4413150568	5377990069	6212978914	6964248988	4209597705	346387146	1641629246	1155050593	1359285726	1635384236	1773716238	9921607731	180300384	1601956253	1889968549	1235905504	1776268852	914025055	1864670212	3603712342	3071542524	2615098342	5148558054	3878454312	2189467453	1991887309	2054383848	150168418
4.99_821.5739m/z	1264626784	1465689304	1916239163	1312492714	238563879	2718475195	2291483283	2266489992	1297361662	1657769166	4249577563	4777489988	6560489351	4681649937	6441409449	3470784119	1675097567	1901376066	185480226	1658957036	213667348	1853829655	3065005915	2621087717	2359148768	2883414852	2649008923	3571102762	2200423369	2213334377	2146854916	2446144873
4.90_866.5254n	0	0.213063804	0	0	0	0.148529262	0.455987951	0.319077515	0	0	2989414267	1350959623	2865870686	4193823657	2402889924	2680162923	1484724062	1812137747	1494676893	9554769503	1174535655	1301796492	4095635044	3870042971	3265928485	3168778301	3863957497	357674788	2152602328	2045706995	2081018556	1398617804
4.86_869.5672m/z	1378867742	0.400988854	0.641445228	0.464976814	1058713222	0.893226346	1886023751	1734136401	2153618899	1040820467	7771517028	3509067437	4757693286	5161159522	5477153505	6097885777	2277211498	2702597555	2410032973	2266206341	1694529253	2065338246	2641552046	27630154	2305269096	2111527489	2310202466	2001882471	2805429934	26499246	2917397129	1990171249
5.42_511.4958n	2139809762	1411270755	1352562616	1265455102	137672775	1390683728	1425575095	1051902034	1172475065	8696698354	1090843579	8158970268	1900505999	191501922	1831974961	1589756751	1573068266	1729366692	1701520813	1260508557	1624138727	1334635079	3482180183	3634970671	3727073321	3716316694	4206596172	3716059942	1848698149	1844903439	2102949081	221145814
4.99_771.5550m/z	4095842157	2142533684	2831716016	2385484599	4074205131	2880600732	3794322332	4631508205	2444336919	1772672101	5212276283	458507929	4814385201	7249624455	7264801976	4613021685	264554234	2486770686	345964802	1759051429	2356063731	3033235792	2428077661	2355653519	2224557224	2721261129	2422238868	2612375563	2246820815	2772569565	266983535	1813068567
5.44_713.5780n	272219145	0.891506201	2528143408	3655780906	862034816	9962508659	9343659529	6402374636	9800192266	1001286593	2017122561	2118294627	1252316544	1079747819	1210308177	0.259968877	4964989046	4713324079	5546438402	4262456228	6507047766	4165028207	5882191234	5729504833	7712902893	3970698502	7736050094	6727934131	1731203093	1995354207	2213166189	156327745
4.75_817.5407m/z	1256902368	2469209475	0.792717595	0.416512386	2807791653	3531632503	1645113559	1908898495	1531885501	2714017477	8435671706	1048821289	8746278971	8237300861	1264650333	9851978381	2730498499	2646143083	2767364411	1829681399	2197038114	2790487304	3123964906	2405554831	3080087171	3198061973	2704151965	3237362466	2394590908	2669441014	2446405307	1779308721
6.61_875.6923m/z	6019568101	9926757527	7877488584	5248944813	5536651556	6664557256	6190190736	7918763481	1319473202	4620167613	1290074374	1440512046	1315263209	155756962	9265194667	5278367548	4595711157	4871535233	4437187462	2069742714	3353726355	2934953911	147798844	2584025478	1651257854	1699482846	2206821272	2066989004	2526012971	2467684031	1819989386	145892852
3.64_388.1559m/z	9286973195	8063127805	1172170371	9316680101	6128926114	5691739187	6829338981	6450154418	3159917662	3738419304	9103097196	8540556049	1053320244	1341019496	2698306869	3219769071	2514025612	2891367282	1239344823	1084882536	2173809564	2857340485	3196070055	350061396	2909089791	2897967431	3334680057	3495844977	1655810948	1563167109	3715198038	3508299633
4.66_789.4696m/z	0	0	0.370139428	0.322394835	0	0	0	0	0.16677337	0	0.246749345	0.802813005	1955773856	1200959759	1952963535	1593842029	1079768437	1450227999	1355481965	8876095221	8558843963	8531091308	5046529098	4921805976	4726703474	547257207	5254355506	5174512575	1781565261	1425812516	1176260419	1132804745
4.70_765.4693m/z	0	0	0	0	0	0	0	0	0	0	0	0	0.305713781	0	0.835873927	0.969393219	9325508874	6861597344	1002429551	7640863938	1006264318	9431142882	4948051734	5765552175	5355500666	5759515578	6328007404	6380854075	1351788314	1258616599	1330645843	1595436239
5.86_790.9730m/z	3447581212	3368905492	3147971229	3251728102	2443037918	3086228667	3105735116	2944398998	2024431238	1878266237	3101115728	3292555862	2360280478	3110011607	2606131502	2378814478	1663088568	202216049	1884381854	1470435814	1908360457	1517279977	1563019526	1575891346	8474283354	1007912078	1072378082	107587432	2599901169	1903127193	2448141429	2983974807
5.12_812.5468m/z	2619231593	2218812874	7179251465	1878921633	6030595739	3256743634	7209683508	6366216685	4217655426	3705300691	2448961437	2364856153	8658192437	3647363838	5841458248	7282980076	629711142	1023579106	1254212304	1109133027	8278897427	96822642	5551162703	4229386503	5839318517	682246097	5270428078	6989717038	1676956876	1329588552	1414678476	1971554765
5.94_886.6948m/z	7147213073	6705185035	5214575108	6646069879	113654933	138693097	1703703648	2193197072	1553390772	1466205442	1498897405	1708767461	1576563595	1454810531	1491323014	1557532076	2533892282	2894458955	3464118203	2412809165	2443631617	3006535675	3530264799	3257823824	2755405452	352236965	4600942663	4060447132	2477902959	2240345897	2499056823	2231188003
4.90_877.4754m/z	0	0.599843314	0	0	0	0.049336435	0.311882504	0	0	0	1768361741	210322135	272913996	3666818752	1891143681	2041396291	2246095456	2268313302	2598654884	1800448848	2224798005	2035930066	4291343987	4177158692	4375907942	4240431855	4314650834	4081157058	3392707008	3248174681	2245456957	1775217144
5.57_838.5585n	2950084093	2308562129	2565294725	2554806963	2691834459	291629976	2455628174	2413799667	3004159372	2871379258	4442949079	4007045755	4120589478	414889298	2953895867	3407522309	2372542191	1606377971	2631083356	1632551647	1607560078	1866826615	2309563905	2033313542	2680023117	2192617272	2389928996	217422095	2599186705	3022851093	2625352816	239012993
6.24_810.6778m/z	2180102543	2167577168	1274918753	2017999407	5315786108	5242571653	8024675415	7578442674	4537858214	3372541058	8036499162	7359655623	1180818565	1268253419	1205033237	1351201159	3495093513	382322779	3988822962	2684552702	3292157479	3087718797	3392941704	2930573812	3044834624	3902723608	479750066	4527045052	217920823	2018135175	2177734129	1909121629
6.18_792.6042m/z	4028333	3806652912	3226352149	3064296781	371368128	4354952172	477342875	5234037021	2753436351	191831641	3159643098	3538923184	2508499073	2285184167	2495009791	2152252857	2716059111	2600473516	3008649188	1490066278	1931075498	1817063524	2503696205	2269355749	2003849201	223799224	1881389116	1965853763	1962161936	2187688431	1256505365	1210073719
4.75_841.5379m/z	2412331046	2829403202	2806446646	1366495187	2614007005	2936148019	3032658471	2987066772	2839755279	3013704992	1260576848	130131274	1759217428	1552186201	1606244641	1407253588	3290613406	3409286485	3102058028	2252058835	2465974515	2930788597	3273634782	3965752088	2876169958	424193263	4133686062	4164965906	2837782395	3824805013	3487532566	2795272881
5.94_445.3362n	255055522	2144170851	2121177123	1960293194	3000806573	2813140152	3096647799	2992222575	3199041575	278364513	3375923515	3215148265	3266886614	3278552656	3013972314	3011092802	3726750684	3137651183	356423952	3694973724	3642999824	3876577417	3624164217	3523803913	3293671	3433595808	3408942326	3370986177	3479175596	3205626621	2963491938	2598325086
5.63_563.5264n	1005405995	1475325862	7092284563	8705510259	1074855166	1694288853	1826832373	2092107133	1424682754	1025947387	2627858558	2166682578	1886712182	2432215418	1151719331	1538781064	1700208078	1942333978	2013837893	1256619099	1543150731	1650187651	4294597696	4539690572	4182502877	4274379467	5671850077	4138456868	4872824485	5495120101	4391343973	2798894955
5.31_349.8014n	117500991	9001133355	9195044232	1007335245	1542361073	1762621398	1415590631	1339787154	1840867503	15122243	1481529061	1270937362	1066695627	1844086243	1576786508	1499170229	3241924213	3823522818	459441908	3112952753	4291693162	3780554027	3313128108	2779256151	286085526	3543654705	3310279632	3710075865	3086954658	2978661727	3293318888	3156094694
6.11_868.7315m/z	1070289797	1160027468	1256020679	1441541064	1049743738	2141040052	1701537387	1688574237	2119106752	1203419928	1961849849	2023908562	2734188313	2259386728	2296837308	1569234019	3665452143	3518255022	3894413331	3999132327	3246778739	3979327949	3110932346	4013942544	3073858435	3863912162	3951333991	3102698279	3157108755	2833260201	292698014	2802513276
4.99_783.5235m/z	8888090385	7846120708	1107931674	3966428433	8725993846	5622087433	5825255776	484905296	3085097562	8372228779	1436506703	1085460211	1339526692	1218068892	1415667859	1613581048	1889720667	1660551867	2302358861	185774004	1249429237	1488865461	6233920312	5126723586	5758413506	6766889732	5206196164	6184082015	293226579	2179406121	2233661178	2148713213
5.94_548.2888m/z	3233062814	3439618841	3159292159	2632009886	3571270903	3155315521	3339715762	4006641458	3987998437	3323971659	3944755022	3463080452	3326423483	3645946759	3732872614	3546026578	3099988982	3779106362	3320963711	3118485077	3034826459	3044608595	2331746539	2823411872	2773026803	2664891414	2819390509	2602231143	3128352784	3001143369	2877135405	3162424947
5.36_595.5167n	1412146164	1824229195	1358779106	1487560366	2797234246	2699396504	3224729193	404609565	2740669484	2202604066	16714799	2680596031	2102537329	240413519	2929759551	2610213042	2413385083	2895260745	3190602679	3180218084	3055862294	2795528603	3570382529	4032909012	3547511191	3842209628	4564690656	3841044752	444404167	4505800108	3777027664	2643264567
3.60_619.2890m/z	2021810904	2151741902	1922214946	1746155004	4212030862	4038625143	4043543224	3901918942	4377529742	4845557645	387208069	4080218788	3666948733	3754230694	4585726631	4727695651	1826118981	2154814892	2624585501	2241201231	2484720692	2034427624	2108860157	2289050744	2420396342	2067163778	198475808	1931799108	2656078542	2644836003	2280918361	2349011921
5.20_896.5828m/z	1085984116	1240523092	2532318654	7135800366	1877705108	1586350906	2119070061	2172999034	209705514	1816774035	1886486407	1560737878	1571230579	2045509255	1896257038	1488452395	38825302	3667417636	4999686742	4633171459	4816974111	4286147562	258161305	2477499513	2442447057	3454610497	4243215246	4646115158	3397325126	3362185177	2601387633	4325694929
5.97_645.5886n	2695703252	3457379966	3200743714	3357927031	3295355701	2978253936	373930572	2818560866	2881300736	2896627914	3104976532	3628354979	2795470812	2981222406	2832425841	3273000679	3309716976	3328916236	4556547134	3972398977	4203113921	3800792227	3877253082	366426525	3546928848	3409654007	3981500711	3267505188	3853142334	3696904822	3619399556	3956409892
6.13_854.7087m/z	1341973472	1429236666	1049216782	1681521319	1759861988	1882440412	2171434308	1803135483	1636942503	2168977081	2621719118	2140751884	2156567268	3060202655	224905416	1954306347	4582702183	5145693039	4028669451	2998188093	4229504345	3032664066	347702186	3966273987	3809602536	3562904583	4458438782	3812006451	4270623023	3480779689	2857072852	2708433037
6.13_822.6182m/z	2089618586	2577091947	1584871185	2052410853	1700433409	2357214253	1720441926	20732851	1635646272	1228744314	3938466272	3763645743	3347218136	3844202564	2430808094	2022962276	4968307586	5224261206	5281254738	2509960754	4698418583	3694118939	3582407848	5092487833	3517859291	3365892381	5309271503	4090636669	2829714281	4037396884	268485056	1845595333
6.44_896.7138m/z	2234475031	1696715947	1553232623	1812492027	1453664509	8162183302	1842081595	2053997299	1065760972	9290790938	3487284069	3057486311	4048938438	3971580647	3091265231	3207772161	3685115117	4626130299	4988075281	3318142663	3442519804	439618049	4658569374	5219064237	489389953	5101603877	5476443956	4468575115	3683342443	3224138156	2736855092	324144976
6.18_593.5731n	2426268396	2269532738	1327600663	1468391572	297296137	3172953228	2960090689	3104076137	206774885	1359881209	2118294901	2544905593	2419272978	2524373173	278435239	2645033321	4101219297	3792158334	6634629985	459898466	308971859	3873703357	4281978456	4550448163	416294185	4808933641	5924960408	556372939	4040802418	3757315499	3021938554	3178126337
4.64_903.4609m/z	6602153562	5873004066	4693235421	5475588639	138206356	1318039689	1741619422	1467500041	8166095246	8100014488	222148506	2526592374	2180725383	2677679255	2268963824	2252216108	2366415233	2649336584	2885243844	2700634335	1921821983	2159976201	802053808	810620125	6378787988	656110493	8386260335	8024827999	2495035277	2367480491	320165158	320747378
5.07_671.5328n	5023518209	4957136608	4582748567	2756301263	6027220093	4480331807	3053223947	5227876545	4744712552	3813703074	7528875078	523759092	7908723511	9339605052	929458885	946518937	2849647348	3017361773	4036650642	3120619996	2941823198	3028150639	5939186056	6473303222	614073344	6991261468	9089495177	907751281	3367645787	2675056813	2735261575	2354492195
5.97_567.5562n	4258090304	3927599309	2572218201	2792672675	2454501011	2759176989	2900580791	2667869594	1714002455	1283084059	327756845	2990041071	2489581454	3358060375	3136654795	3673514298	3663417847	4786643675	6495116949	4039117691	4126598806	3750036033	5534051202	4548873378	5501895975	623056349	5232525137	5426176324	4428109552	4659471405	4835678395	4117007281
4.93_795.5559m/z	3094964026	3901835081	5347776181	1661139423	5122470946	3862733399	6512123039	8622456304	4999116596	4814779634	1515577685	1126233624	1411517488	1529192703	1844829006	1753714038	3608428552	4838524725	5800120592	5020760157	4488997097	4547058453	6328747938	5528513311	5817381432	6836815387	5996984135	6040714692	4736730615	5270911877	4830750777	52682923
5.33_568.4936m/z	2595256559	2643799723	2731152499	3023083659	3435778463	4163536553	4744319369	3926311503	3451652075	3777124302	3261316229	3583317168	3795542665	3699410076	3222843126	4046917921	3771732495	4412276902	4825060796	4272609247	4517615421	4072833978	6342079394	6938896293	6212274684	738101851	7318695151	7409587541	5577747418	4991854416	4374779706	4538034168
5.75_751.3131m/z	4987944109	5675640406	4210916306	49398976	6076540402	5176612092	6792671631	6914466307	5071195872	4835990595	6421354197	5209460076	5663852314	5170691043	5456931151	5450527913	548214903	4484195602	4954081951	2752093066	4039363633	559017762	4519295624	4654882212	4686459635	3568770028	3941012079	3609538214	50745161	3998914539	2515635098	127495608
5.25_958.5136m/z	8500601143	5975090384	8564151687	6028061708	3292899841	3148544812	3762759973	3268766982	3114912876	2743930014	4054781985	2995981989	3076304743	3576361175	325905441	273364063	5829844863	65622097	718276624	6908265114	7547867828	6590070084	502111871	5501674815	4498783085	4114991419	5175397817	6066658153	4223086964	3219512524	5232899172	6040588222
6.33_832.6206m/z	3406932214	4740789583	3719314462	3551735699	3599832365	5295171677	404852962	5219528389	3206269725	3460507159	9156596683	9396540489	8532769837	8704049142	8050048188	5648384373	2480097078	2612781316	2469928188	1378150055	2201599839	199110452	2471509139	2985164739	2573721368	2173874289	2959388093	2331055168	610470015	5171868073	3331833515	2882389876
5.83_879.5467m/z	3450867344	3598286494	4560278206	3968810931	5044785183	5621961452	7862391061	7365296343	5193834101	4357856733	5681019163	7234754807	683970355	7005039526	5958641863	6427066474	3697042976	4135048218	4196335859	3423813918	3793222002	3809499081	33814301	3272748781	3732890926	3403223558	3137449592	3168404013	3721105235	3522197218	2458138613	3282845305
6.09_916.6890n	3922895065	3915830879	3017655381	3407160886	4430886182	4915790996	5012947609	5305778697	3315092745	2708903853	5232487163	5317892654	4912811504	5948556111	4043524519	4404328263	6317427713	7483795028	7745745481	4805743272	5098682252	601758049	7582055563	8202431296	6986827705	6971711689	6858506832	698916765	6290451088	4406063315	39876716	3975993107
5.81_595.5408m/z	5875682996	5512309772	4278089778	3943559466	4695544639	4830364541	4918031087	5644200976	4787732337	4501960867	4208002659	4827517955	4206462325	5358937094	4606654264	4449290442	8725747077	8251101843	9124311612	6378688464	8467439655	7511085313	4565337842	5538139327	4572271969	4983823406	6846384939	6361919739	6882470936	7423318389	4810367033	431209423
4.42_464.3145m/z	4988606595	6234335414	5513392552	4576958899	4805853418	4778411715	5568190984	5634189962	6631980689	4774107766	571634858	6228742117	5897549049	6342644696	6873715993	608571499	5508374588	5014218003	6381067118	6256725153	5996963023	6823837882	7494598231	7320126239	8022690785	9422393363	7110943126	8431820256	6595112477	6742860855	6630086998	7305683908
0.73_505.9885m/z	4939430196	5080429389	5660480711	5608109494	4855843716	5395171838	5295167816	5565016524	7227426117	745834864	4893688084	5240091796	7281389943	7211559728	5598364212	5559975824	7203023434	7190063648	5845060396	6470746361	5933147381	5538717032	779930299	8522739836	7164088865	6282491195	75898198	7468090739	7809424742	7971908984	6922231626	6824225591
5.57_848.4975m/z	6811746249	5557756388	8183101371	8109447152	6398276792	5608832272	6067917474	6733504746	7851821203	811522332	7315961409	7360291193	800452418	8825886429	7167446325	8404523591	4714119408	5024161571	4823862154	5690265398	6358480517	5849433273	4062164357	2788456738	379159988	4441759537	3513796369	3986992933	4900030488	6240333255	7407029741	7006043019
5.18_600.3300n	689133172	7028363766	7305615412	6430902527	7307246724	764295276	7657169143	7826169729	7663927677	8172269127	7321755933	7271257052	6847359909	7742534269	6299861432	7134687327	7470463997	6986680384	6507644894	6281797467	7282265694	6514468344	5937019247	5757719773	5262322148	5464011709	6385854152	565714469	7043952872	5832561785	6715089335	717386943
4.86_743.4844m/z	0.937351482	0.869071147	1519427666	0	0.267493424	114161628	0.339041992	2327975967	0.596615621	0.574755663	2210813147	4262668397	4706517967	3565542599	3503558291	555617031	1856202089	1909998306	3066308022	2123319756	2648169796	2191806083	1355957056	1362789272	1416920479	1450160809	1522697678	1487401129	4117197554	4859711708	4388390478	4395970747
5.66_874.5608m/z	6799080348	6264978489	7618310449	7579922774	8536443587	7913456508	9870244895	9145143599	8950529024	809788581	6350616297	7295390941	7468620118	7974402001	581606881	7465818131	6227377497	6956321462	6643591353	615669876	6528311805	6546200127	6024724227	5401382862	5531130115	4691558539	5496614725	5444126664	7260119605	8044401303	6500890044	6359740763
6.25_829.6964n	6545779281	5852485316	5268588343	5381428564	4272304564	4332264727	5664452994	5570837295	3546089944	3306930526	5512415451	6057465092	5588834569	5425004203	497109675	4365245115	10638564	1143536613	1398550253	8972386832	9684937487	9261434493	6684329701	7474928083	6623292911	6592070234	6955017992	6433613588	9472590727	8598951217	7336942576	6179040105
5.95_840.6518m/z	2062802965	2167707448	1797566702	1683179616	2827528086	2734195179	3558834737	38455388	1812419511	1886104849	2831276472	2908868581	3554327386	3319573703	2739696347	3186576006	8231226047	8614720023	1033183212	8771438541	8944873496	8659489649	9869575704	1054553935	9067915484	1013630274	1205658509	1051746426	5375447907	5333441201	499908215	5516457789
6.13_623.5727m/z	845983697	7704816562	6266586793	6079180291	6514147897	6571767053	786569551	8228887679	6238983404	6461148192	5912583025	5998393463	7323748187	7538870886	6710374428	6447608947	9752389362	1094530414	1213964809	8798914874	1045346919	1113963284	8077065411	7684813817	7245461401	8539561309	9199539899	7326944656	9648638963	8082915463	56309461	6377291942
5.83_876.5707m/z	7377094983	8114040735	6268746283	6543142983	9616734561	1027934011	9759969985	1096906994	8115420479	6682178649	9984599127	1147302403	9487690852	1054888303	9775662514	9255883379	8416122669	8171218736	6194578801	637445635	5897257977	6739187727	6943423947	7386352766	5864005681	6354306579	5163198368	5624960104	6604227483	7464204215	5091580162	4778780414
5.23_685.5281m/z	8923552172	9342588643	8740101136	8193005186	7265569205	6360185028	793550342	8558837271	9222245813	8051976909	6292641825	5435193275	6191946097	743101262	6303798757	5712318367	7804713913	7555900159	1011455458	8734497919	1000168341	9526951504	1047738186	996166278	114638111	1094555248	1132246895	1053646052	9922054781	1005429642	8687245889	8910862908
6.24_873.6757m/z	3600008796	3178713347	2879604392	2584405592	4119436067	3839422613	6123842158	5769668287	3641856919	2546833685	4167249087	5192383252	600955856	6535831543	5237883605	5409893758	1239461794	1254373509	1317712203	8210375028	102524395	1098034711	1063807675	1101502836	1063866364	1191182909	1311220567	1143205426	9299888486	8038663205	7672787115	7500960284
5.31_338.2702n	6916312938	636963182	812837433	6005545413	7988526712	6637132395	8164593465	9937284605	8494898139	6709069753	9423309897	8166460809	9663868811	9803323721	9515808683	846815665	728140619	9826874476	1095899453	8876987956	9200641075	1091793471	1264313257	1268605562	1174866408	1295455557	1177894819	1237113418	8742254829	1014134029	8651729735	128057404
5.11_849.5585m/z	2312276704	2416676073	2021840491	1837043281	1965531775	2071763273	1988630273	1975966066	1796860744	150854687	2633971646	2308692287	3073972801	2568464909	2575433528	3153103301	6819187703	7176948463	7717925004	5651939748	5781352988	633930391	1573307441	1593072329	1579050766	1687106407	1683144874	1755544658	967245781	865866554	7730628883	7682130218
4.72_843.5090m/z	1365399529	0.581659881	0.53134389	1827646131	2801799973	0.643587185	4426736244	3288073394	2469925113	2325334171	7661640208	6771071715	1598450331	1234590237	118756245	249889555	5082929515	6875415261	1184424671	1966586822	7070390703	154030253	1667344054	6581469123	1007480354	1876765771	6763076908	1103116833	7443355998	6435778779	7206517425	1854488633
4.77_767.4851m/z	2673963629	1405645786	2772496783	1428784971	2779517595	2584186793	4287770979	5692681692	1001301526	0.867851527	110094122	1508981318	9737656299	8387928324	1374482153	1114821732	6980156408	8712782152	1237705131	9495588748	8919035347	8779613307	1241103008	137189229	134153865	1575821183	1505270013	1532081589	9728940559	9847700125	8765038695	8826556277
6.45_811.7252n	8470425957	1013659395	7295993567	1050038161	7661911446	9500393677	8875638552	8348316773	8639616283	6708546346	1149799189	1118328916	9481900213	1346722066	103923349	6457194762	1324854125	1614855474	1382089933	1110613384	1437408511	1655460373	805983304	1246644143	113136995	9373401883	1216710657	9275685316	1458659184	1155877771	1285990621	9198056238
4.93_745.5012m/z	4674173332	2904612052	43614404	2170617578	5706711485	2757144764	7473144891	8187672222	3701835691	1959037932	1139805024	1378876615	1317217331	1369409821	1293228502	1907005786	6208918683	6600857034	9583024074	7697204604	7413454406	7132764678	1796260041	170331908	1811847474	2081071136	2024428562	200792134	1209146265	107199876	1033894761	1025747194
4.62_839.4850m/z	5339618781	4929905128	5062714815	3717561111	2918716342	3480342793	4498156379	5015261035	2906527074	5857333501	1971460734	2247492135	230905957	2608508676	2848629503	2976210874	1178222793	1215187211	1500028823	1063017064	104940356	1078130324	1486203365	146484876	1490837207	1511179855	1289336778	1265227019	1437273757	1432898336	1172609091	1247617964
5.95_795.6530n	455832153	4056423965	3575864193	2905198908	6606649594	6363758775	9253509358	9379946232	5876541046	5192502406	6769681239	6824865016	7323537143	7859744997	6809411667	8901947099	1376312804	1487677054	1596885878	1196458077	1478914028	1540005286	1496960192	1350028065	1247081292	1528933638	1556742109	1566445225	9513774496	9821764984	9905584447	9603605635
5.20_825.5585m/z	1373955535	278976189	1602116393	3002540744	1313806808	2368591675	1673747475	1155050685	4327268976	0.677627643	1590113186	1045150113	2258252889	1408521817	166346271	4441679566	6855597331	786829832	9218001947	758639413	7669844781	8109908809	2233568035	166477164	1983224912	2656558634	1903466941	2323420557	9886274089	9548469038	8214808862	1096889192
6.27_859.6611m/z	6148415613	524952503	4631461779	5306675431	7461788188	9100514066	1007363457	1050365312	6813408577	6069008213	9113623206	896482986	897104065	9186621987	7838724536	8070995412	1821572706	1777367599	2020576311	1181928734	157910981	1370613618	1323064794	1414095475	1277084692	1317428511	1447678194	1298461364	137532717	1211017805	1024658382	8020937416
5.86_866.6700m/z	3281641512	3540267409	3211910522	3268101952	5264308874	5617370346	7261320759	7809325566	4470955381	3752702003	5249424926	5951741177	6388636939	670155131	562151047	5616598483	1890005443	1851169449	2087921971	1673656082	1865631852	1840200952	9749923983	1154293776	1018387628	1160134665	1248247373	1145961246	1222241696	1042100857	1067272438	1049589047
5.36_535.4963n	6790646363	7155135159	6121816576	5483525961	996483938	1044239979	1316522184	1248373142	9294736003	9295718678	7931257498	7460020074	8061187374	9032914235	6353999665	6656664737	1158932577	1252230978	1401453132	1105594798	1195972711	1073125749	1559182008	1654270351	1529779583	1661164227	1603328228	1394517646	1904486841	1885404915	1267275539	1118914405
6.38_857.7207m/z	1214279105	1178282443	9687223768	9910630665	1061228086	1095420938	1147661743	1329361586	11202699	1006455097	1329805041	1155436212	1262782791	1181807489	1379646078	1088242662	1443692786	153175796	139766227	1263293021	1708691782	1453632349	1409496714	16508473	1401396681	1530153529	1576312324	1309971586	1403732528	1321715309	1276896031	1172415434
5.12_738.5998n	2167006934	2109527162	2083484981	1714995721	2670231147	1851143531	1783493598	2117702867	1650052425	2031149979	2534163448	235363898	2491333378	2152356548	2679638641	3004954351	9737039341	100517041	1056038451	9420454901	910544624	8918612704	198941173	2103943098	1855386827	1986736542	2153314147	2193422624	1424985817	1169941415	1186308513	1192978106
6.13_799.6858n	7908298382	9185756555	9799670238	828794453	1141131636	9353606136	1068091345	1116008645	9936902952	1106438039	1158370402	1025794913	1075162789	1178534036	1298287612	1122388638	1501282949	1833944101	1704433426	1749619124	1974634244	1363245349	1551476071	1314376004	1289921259	136427407	1594955795	1406119524	1621234321	1483478582	151712786	126870454
5.33_509.4809n	7197334761	6603138707	5339609458	5611536246	9054626716	1001438109	1157390059	11405618	835663108	8187151933	8807427945	7966780658	1155901526	1183350254	8977385941	9304962471	9982193001	9954484898	1092660566	8146609663	9377694535	9181128631	2573155517	2583797536	2541762419	2906451678	2645376654	2673602185	1448458016	1651722239	1157546383	118043937
4.99_847.5417m/z	6680820423	579952106	5015331183	4122445448	6927057559	7585979949	6962342314	7042525937	5683252213	5456790459	7082855476	6043865765	6488463764	7020258442	6246152949	5273188064	1211866128	1169105611	1170709366	8788355751	9975644103	856365876	2296643208	2819396312	246086752	2534103648	2910947835	3022061981	1499077118	1506705896	1379656668	1101670348
6.24_820.6400m/z	7682405619	8594413647	6248839319	788515707	3970336597	5495481214	4421770693	5888893131	3898954951	3618426473	8606464631	9231366249	9370953018	1093690415	7456105906	572025054	2904234975	2509625689	2739825685	1535956315	2342395992	19497662	1301331927	175109465	1592223388	1379115917	1928994349	1613196331	1297073834	1229489742	1168367262	7091100724
6.70_708.6487m/z	1205473011	1054354506	9299864974	9366722103	8195718956	9209725119	9843104814	117726292	7166628089	7717057151	1266385698	1303322218	1379101437	1531453084	1327949652	1408969425	1466216109	1601716191	1802329462	123816272	1329068413	1406023489	214789166	2701793019	2605615966	2617364729	2592170525	2390399679	1509944544	1598273532	1408869442	1199557326
5.79_785.5041m/z	8878817343	9158730259	107158964	1027320435	132213823	1254979707	155565024	1783103346	1324472209	1376000271	1678389464	1664384778	1659581174	1794130892	159842464	1841146365	1547722798	150211461	1747023246	1530831919	1597395628	1607084671	1912618717	1914429896	2077225114	2233841902	2330960784	224964982	2011627045	1950313821	1874679925	1631595425
4.66_815.4851m/z	476959074	5943990075	5572346649	5026820158	6032071495	7102153561	8174836995	8027740501	7222630007	67341728	2393240336	2882483827	2755517889	2893719781	2848964033	3419770056	1916528726	1935891245	2335734866	1821618205	1874537781	1819405902	1889318222	1991025961	1818665469	2185571118	1813666747	1745591262	1885019975	2033243765	1612637443	165368553
5.70_712.5272m/z	9563372064	899483568	9195883641	9638366565	1609579452	1618122979	1984740638	2094404504	1366791105	1520362029	1304668836	136536946	1282836398	1246379997	1189813638	1460904074	1783073582	1984335708	2381988254	1807678716	1828755422	2027313774	1769520848	1977848222	2054740795	1987660312	1868278827	2080617995	2146069489	1917860428	1516966151	1599264798
5.55_363.7959n	4169118612	3486700534	4030113133	3581512953	3107474672	3059988348	3679275335	4110842825	411233065	2893125934	6559281999	641714909	4869644385	7679353948	6760993863	6293302983	1464369759	1398179466	1664142123	1540807469	185368027	1878388607	1594218642	1694619818	1926066275	162591054	206261442	1961749856	2641193266	2875803288	334345293	3023237076
5.95_827.6824n	6578682584	780518109	6851003571	7103506325	1145127733	1127054435	138695054	1410712871	1030621458	1053198187	1103206611	1260258282	114694147	1327374293	1175480825	1205283808	1983071276	1933753579	2296602428	185364004	1826716919	2052910491	2408777498	2425190979	1921814845	2328930498	2737946629	2645792314	1759496669	1542771311	1608302344	1563901201
4.70_791.4853m/z	4699795099	696573164	6065728873	4955645855	8408638712	7126699519	1247043532	1310341148	5699590481	6487950634	2672040503	2408839669	2670292395	2857405353	2537050435	3136087857	1872816465	2069069372	2602722633	1952800234	1932704188	1948536487	227729132	2321945189	2300798982	2703252443	2445459846	2528702206	1947563609	1979754673	1830756853	1801877431
5.68_598.5408m/z	1581657367	1450688067	1767650254	1600722125	1346859753	157593473	1651201964	1758078773	1376799995	1435982833	1390845929	1224003303	1492750895	1575646449	1487542724	1534775351	198387665	2016892984	206508112	1967139945	1789502354	2234970875	2351591592	2369383305	2731336445	2599623405	2368865429	2462541953	2003707772	1919360114	212547377	1956420773
5.66_686.5118m/z	1156551056	1209558211	1188956851	113345858	1826460937	1883721977	2062146628	2130917373	1425731419	1520249961	1984659945	2041062966	19907306	1938232263	162338338	2007977462	2051557841	1936083022	2171764252	2057098211	1703260259	189852688	2336695901	2317261278	2556267184	2550576139	2610421705	2524702805	2667533511	2358170138	2050833345	1793170285
6.59_813.7044n	1132237194	1498144871	8505831987	122274218	713312066	1109504797	7496148123	9461798272	5182639964	6893271512	1881872605	1892917378	1482965285	184028004	1306907499	7926879869	3857963976	376497237	3562413268	1810808063	2833599504	2483814367	1715991282	3029862677	1912099394	1701195952	2361193994	1938942427	2331185774	2511967159	1820940529	1153839841
5.83_781.6384n	9552572976	9454796503	7614708075	8378678264	1039910024	1193398586	1094738673	1291636422	812784757	8201535258	1283574218	1343907538	1281222294	1459417739	1169417079	116280065	2725759219	2897455526	2892254169	2294089471	22689569	2477726392	3095096571	3256683219	281575688	3428122878	3503788123	3400840208	1747878017	1805163893	1630598127	1689827311
5.68_538.5170m/z	1806960016	1711125077	1817288405	1793966914	1854262607	1921679631	2041744333	2200973241	1719653081	1861167742	1616909404	1733724776	1878013943	2111950759	1724208461	1805702257	2336606365	2483116578	2547231731	2440742339	2392834088	2614252505	2533442107	2773354605	3168661032	2941449017	3122506096	314752097	2639758195	2335646175	2355534051	2138835127
4.83_769.5013m/z	3236526574	376054268	3102641766	288761584	3449850746	3827919575	4672751357	506366764	2779298117	2642004698	7735193268	7691561981	730472565	7745486267	7009470109	7363267423	3073185639	3396546047	4456514348	3852029394	3477585865	350770553	2728498053	2899900607	2884606372	3031134517	3005412193	2817222562	3246404085	3024381952	3091965012	3075694317
6.27_832.6412m/z	1979328713	1990955283	1667192411	1678882743	2240727905	2420842413	2833320462	2829640322	189143436	1664925316	2643882928	2854326359	2653282106	2635549664	2134828481	222062623	4544059355	4892698907	5371100984	3417322355	4333758966	3932721585	2905646337	3648566488	3091654042	2963824407	3295739065	2893157141	3852324963	3236025051	2664865079	2495434589
4.70_865.5008m/z	1842175046	2464426242	1730115773	1575311565	1332895537	1354949314	1514049231	1507168731	2391881372	1888106325	9639243515	9313777048	1340401011	1477525569	1232047009	1159038114	2288873404	2596013415	2486500027	2212574861	2497189243	2592576812	5434900021	5646855673	5028271249	530840589	4871921513	5473320354	3366923253	3648805891	3016417248	3234462999
5.18_932.5612n	3770978006	3709507644	4223486528	3762742543	4506079245	4140009903	4504082571	4600212653	4025984862	4071895891	428652071	4292244508	4216105485	4455181318	4301221939	3928964337	4162545806	4203733203	4167582614	4064790696	3851039769	3921497737	3786445831	3911875437	3623673893	3667448454	3349639896	3284217601	3766194546	3633678404	3771868756	3734993235
6.24_812.6896n	2246291487	2255390874	164934358	1790986072	2170842823	2157547705	2623483522	2783840634	1911782125	1577012448	3178548731	3014342446	3405991123	3407064909	2879683893	2801653675	5005060792	5221130797	5473404676	392633907	4431397431	4681572223	5320686702	5597263719	4962911022	507671684	5750775111	5617226902	398637925	3327333374	3220573028	2812640874
6.11_842.6710m/z	2324210082	2333638723	2367666985	2201657964	2400446416	2398397537	2988204019	295115209	203936747	1818292843	293675058	2886963228	2926725245	2848414091	262262303	2848351237	5180520987	613839285	6547666531	5202629678	5294449127	5595296553	4899348553	4600247398	4212024596	4643708587	4506757467	4500992266	365819493	3566993013	3369189042	3333510853
5.53_842.5870m/z	4185024425	3756277367	3779987472	377893872	3665194905	4063666191	4345480568	5119810181	3831405791	3766004638	4689211816	4825242734	4280393437	4700129071	4355045467	4532049557	4737545273	4828551735	4868035238	4469216139	4631735075	461426558	5212307545	5202673414	516508854	5768738579	5628156294	5095371626	4530984126	5168521396	4278060289	377598715
6.45_873.6797m/z	2163786968	2868983293	1974763486	2993188999	1683306097	3295130908	1803819322	2670979326	2308462229	236957526	408940948	3756487238	3231552215	3893196827	3270500133	1787998971	7097131902	728348089	6803214275	3519043292	7612625395	4918945906	3040604081	5036736474	3709152223	3207502387	4456115649	3968552959	6260119825	5357939375	489127181	2526540079
5.81_691.6131n	3010503219	2927883755	2761478831	2880213172	3995421322	3800472802	4914752074	5064600069	3537507817	3445471665	3844213847	4033953058	3933388054	4093092469	3795263108	3616081163	4435310983	4120219426	5293050915	3826835313	3921308142	4145275412	5856516367	6911249991	6011928065	6637736972	6751398291	6531909785	5219606288	4323329039	381280847	3900612527
5.92_714.5433m/z	2913361629	2887627835	2681378422	2585481353	4708354211	4710104526	5548944733	5700111487	4065950019	3757482682	402504338	4271674302	4015473982	4274755891	3683218553	3774245178	525780915	533320161	6218096618	4499065689	4739218734	4681046604	5887840224	6101419806	5467613405	598401661	5751421422	5847830978	5266976694	5243512971	416746065	3848911241
5.05_859.5331m/z	3995831938	4148954959	3589869023	336576901	4185914216	4861614149	4652576799	5213700734	3537160563	3264094557	523469823	5123180174	4773554403	5497131384	4700965478	4874878833	5402342446	556525107	5561994485	4639083495	4671053681	4204784695	7079852371	7623717463	6907004886	6765275157	7848624963	7285995198	4981955019	464902172	5122319449	498148828
5.31_758.5772m/z	1546009175	1573549933	1750702432	1562103405	2073397632	2182395025	2976778269	2988446477	2346395333	223591144	2095339498	2146298359	2224530599	2450271398	2024066838	2061439075	6245891449	7057918129	8084502255	6735652073	7013656957	7126153208	5254312848	545314308	5604758098	6079006978	7370633171	6730995029	5426581686	4427708033	5222607861	5892429673
4.97_771.5166m/z	3794243436	3507109675	3033332898	2644113257	5533654085	4690939532	7133550799	6906319879	432304168	3717614656	8263454279	8008302731	709874792	7641740655	8343733512	9297500233	5383046053	6115796548	874024495	6573465125	6337448378	6250292594	5765862649	6053177158	6098619676	6460409295	6253636549	5840129082	6569017249	5604492106	6082367029	6251467494
5.68_539.5274n	4696160048	4980059242	4605922785	4721740941	446485598	4822535405	4355707594	4945531967	4335286305	3813164934	4141673025	4502494163	4419283431	4914229228	4080666526	3663989251	623921146	6379062745	6218321043	5606823647	5935910102	5881515197	6215427604	6626268407	6817594079	662150369	6916376899	7126328725	6591826647	6390036756	6064872784	5399167834
6.44_870.7026m/z	2964690636	2988937862	2775493154	2788075385	2594637383	2550731451	3095552814	3740909647	2249046575	2238714163	3731362666	3564484214	3274299878	3538870648	3107955434	3496048298	8659270874	7568876412	1055719894	7750403394	92658928	7922540081	5182382454	5441898846	4183924586	4638184391	4416061256	4604618214	7134708964	5669349523	5928981146	4976966794
6.70_649.6357n	4927947933	4403802303	3975571978	4071359083	3496212857	4007022216	4192868248	4466586368	3187360745	3003887454	482999213	5173119768	5663093925	5626243388	4982882851	4917767473	6107330467	6343191347	7429227519	4545882335	5472744212	5041342879	7607114013	935901066	8472881529	9106597025	8208135186	8146042377	6191153148	616546855	5370387737	4624228271
4.92_845.5300m/z	3418879301	3358487376	2912042857	2221690315	3026365365	2248080178	3205022243	3103893911	2768295284	2654376701	1072837216	1065823665	1247959818	1219180928	1014668324	1232837009	4393171014	5087925026	5813559999	4726315417	4872571266	5095444878	9204656976	9036234093	9082191799	1001733023	9394111771	978094668	6737442233	6495517266	5499331004	5474751548
5.84_807.6561n	2035585219	2408085349	1883975082	2328314211	3044598455	3419803746	3751946156	4091359414	2543111711	2456503355	3195358361	3375503457	3040818853	3517555114	2891592251	2547441923	9822438565	9210214745	1010556914	7882324203	9067051041	8503043158	530486807	6683459198	5452333603	5763082172	6520925357	5955939571	659691657	5914102666	5542494418	4938771592
4.81_793.5013m/z	3832323592	3586293638	3663932354	3147556202	5065991802	4544823673	5583206089	5888472401	407488707	4226004589	117282705	1350823121	1201632143	1216063477	1298717346	1323110498	6867097756	7875016153	9513569718	7637707338	7343160271	8107832878	7349744773	7698602118	8050203364	8649024764	713139729	73881348	7808325859	7735835692	6744374163	669437094
4.84_405.2532n	4726658456	5002437662	4061783793	3822825452	4184065856	4794916001	5325499592	5581365101	4471456041	4107012584	1400791843	1431767134	1742758445	171706446	1562727746	1677755194	6397782425	6983394993	7703932625	6239111925	6510550877	7342743581	952128805	9260764171	8797373329	9589945479	919253638	9355135044	9136267737	943290359	8103625311	8016705231
4.81_867.5161m/z	3645479587	3740777057	3248336346	2675259856	3434558864	3271854493	3629361398	3668679627	4520125397	4290820456	1681405663	163684449	2146486153	2141016754	1880343931	2029150918	6077737506	6681506619	6878725707	5762969153	6013683517	5907961153	1027083292	1005987108	9401895315	1145868181	9298382064	1016716505	9455321481	9289708202	7912762749	8186357002
4.75_817.5010m/z	4687854876	4202870484	4199533827	3488986645	4511982457	4616946654	4820196315	5814838282	4825930306	412304418	1599068689	1593315292	1649849112	177529799	1933176426	1799301098	7429923465	8345355357	9466957554	7508399132	7472084214	7823059496	9649998593	9824256107	9195178414	1035441256	1001022369	1029536714	8165008739	7883407503	6379056619	6854956227
5.75_797.5549n	9653847901	9424616888	9660470855	8894671368	872890263	9299980668	8865651066	8380889138	8872114014	8684431558	8268487261	7969917799	7687887752	8298385079	7329427664	6927325414	8818368273	8776963467	8023712656	749662501	793197936	7959233288	6770223163	7036427914	6730320325	6429282107	62048914	5983902129	8112967533	7811200786	70214407	6519633674
4.73_841.5009m/z	3329674641	3438533511	3517936239	2719727193	3162058501	3507735902	3890562232	397336372	4536643081	4198266982	1838361729	1894789851	214520745	2339946686	2077429156	2409734842	7468334629	7283896443	8189454016	6786415554	7429205153	7109574828	1219633933	1318893893	1196841145	1420078471	1272736593	1355062563	8997314995	9621707982	6896822588	7979798573
6.07_826.6552n	5344254654	4990699513	5250615876	5197305448	6274539532	6400930525	6977666103	6043885958	602819909	5612897041	6791081382	6863932779	6818559457	6644854698	5663980221	6227463627	1082961323	1090919088	1116068979	1033208058	1102087637	1068946875	9526748445	932995367	8289426117	8079371903	9939826265	8280641423	9822069261	8922873804	9220747754	9363451434
4.83_843.5162m/z	3758664445	3509620519	3673705296	3280930324	3278017988	4198703135	4195718633	4461506926	4301925702	408608115	1964138317	1953282357	2142948439	2164116607	2177407077	204596601	8654395586	9054992796	9118911577	6350041019	8512409455	7759036928	1358224867	1495842352	1340331679	1397642036	1525659077	1350171194	1079929764	1117533245	8326337054	7843256246
5.31_787.5348n	933488475	9261446022	9136927696	8836431553	1049441065	109057384	1014211391	1194342466	8941281969	8695479075	1033727341	1147962161	1038614224	1201686519	1066033163	1041992169	1217399087	1313127776	1487514394	1232997775	1068168772	1228842429	1390540327	1451521517	131609238	1327700063	1266323336	1265679361	1076359527	115736597	1001004518	106386237
5.59_551.5328n	7644837178	7093347421	6941050379	6685136521	8732706447	9983504568	1124894026	1331866201	922988286	9097002611	9723136069	9283053976	9824226652	1110877068	8712686604	9741645096	1062001956	1175489539	1409670893	1237424159	1200851865	1340519896	1385312371	1425450476	1240677069	1513935841	146607586	1361022648	1432182371	1329419417	1185624401	1041034163
5.47_741.5315n	9269115311	8946253512	8326950884	83455447	1033942606	1121059079	1155389159	1312163105	1036005463	9931175668	11827519	1200308652	119421671	1232103179	1156389596	1136512225	1208949838	1210588664	1387620877	1129621419	1075855686	1158617006	1399832504	145104603	1367670772	1592864432	1574370702	1632061182	1374498733	1260361035	1207203856	1131750112
5.57_728.6030n	1169314062	1057903522	9938451016	1003053261	9935523129	1067621023	9599203174	1120389914	9290849823	9131499617	1337607955	1254380351	1200399051	1344716298	115857247	1075665152	1200377444	1258596378	1266381852	1151158396	1134823756	1073941436	1629416742	1720489967	1648288704	1637832413	1531986246	1610355738	1276187993	1270078439	122276293	1185684083
6.11_868.6867m/z	5146505789	505730901	4872270447	4715417175	7272767293	7705365051	8478941053	8189608516	6712003029	6013042708	9079550537	8155594436	9173625634	8936989922	7941981233	7292594629	1535489046	1542339239	1764509288	1358702855	1567974584	1584458889	1437334605	1497846591	1354106817	1500447048	1539952268	1479775294	124460593	1260165496	1129507332	1210593553
4.93_795.5164m/z	6189586058	6816906183	6184225156	5692452717	8115141332	7789099948	9421632836	1003244262	7542506182	6082219725	2462247325	2366481892	2636287298	275381208	2625949349	2843852961	1055665466	1150596434	1372607701	10462192	117251092	1207914874	1891752261	1772670671	1844590043	20757969	1834037354	2060189914	1344766651	1334440418	1177414586	1210866019
5.01_798.5390n	5922955099	5530985192	5483606718	4441265114	5928791295	5448148539	6620536612	6968229574	4671926138	4545393506	6122443342	5912101543	6486989095	7044900875	6299358006	6831110532	8923109134	9796140863	1028520025	8470718592	8516004119	8342657315	219171511	2389015674	2205072684	2388292834	2454739647	2429916826	1275900416	1208127959	1167785286	1158967407
5.52_781.5839n	1412709679	1289481916	1278033562	1342936404	1466094674	1649098182	1584588569	172394399	1519197274	1435376777	1527325323	1632945244	1507518445	155958188	1428277385	1449830824	16983988	1706990778	1804492724	1642468028	1511798816	1430420964	1666597601	182882102	1654346352	1789363065	183771844	1812522037	1579765463	1622803321	1611042294	1435878856
5.31_762.5621n	1756560267	162258215	1702572577	1507318175	1880765754	1617151574	1694131008	1653339143	1494450804	1543779885	1443432213	1440463514	1393767524	1364953587	1315266396	1404265947	2046340465	2139136736	187549005	217851093	1987105205	2008709592	1908121198	1757980745	1533930924	1611745794	1573306209	149826836	1896286727	1783190034	1717524063	1934703909
4.88_819.5165m/z	125010009	1256302852	1072941182	9509696688	1201253018	1145136561	1264170923	133081386	1226202425	1172747746	3803211038	3610983625	389004229	4449247915	4035653549	3562804434	1173402836	1500395957	1752551739	1359554465	1364206757	1496535169	2427273554	2412539669	2483740046	2491110873	2326927925	2324711648	1794089775	1699638676	1559086493	1631602293
5.22_861.5484m/z	1159963823	1272065881	1120979651	9701205787	1647997505	1773430041	2058089214	2126001983	1455934156	1213229796	1446837984	1451734622	1403443785	166578888	1510541887	1294486952	2061482644	193476843	2000105573	1923475074	210581586	1928628472	2413404083	2421119655	2195437225	2428526963	2334632738	2504694342	1546352374	1628169923	1570534746	1693817003
6.07_728.5588m/z	1391748743	1419954543	1202978395	1233001798	1764745877	1970314794	2167785754	2270921579	1624945864	1437057897	151777982	1331962292	1476522632	1396168217	1333906624	1325140747	2160820742	2421124106	2594727706	1674752081	2074508476	2065662729	20955254	2268997558	2052709991	2230456389	1942794837	2023472023	2228872176	2026459131	1696145899	1602154819
5.45_687.5442m/z	2218817417	2145340398	1905454721	2014195593	2334963074	2012782416	2430256705	2437272974	1755783409	2176508202	2283105394	2135144495	189613859	2286371274	2343667576	2291015218	2442117168	2265908823	2673005813	2305722226	2505306081	2439101244	2669383297	3020862595	2401606005	2901371414	2383892983	2682067301	2283071076	2400249547	2170186123	2311566529
4.97_822.5384n	6605526598	7611944752	6890360046	672105802	6543246024	630209002	7295170602	7206572784	5439860355	5278664428	1112639576	1068823836	1119885207	1101715104	1119020607	1222492153	2020304902	2139286737	2530353975	2112683506	2015247531	2075699433	3204627231	3024342684	3123143721	3377293128	3344796899	35668309	2652121932	2537821061	2646863668	2593808011
5.38_828.5666n	1575346438	146758881	1407281154	1200986988	2099526581	2176271453	2638241456	2434793997	1646091477	1816018985	2336365669	2087317043	2000313261	2384556112	2143026957	1974096977	2356250973	2238034224	2433723817	2077476355	2152499826	1946307828	3289136909	3637237031	3265017799	3611184045	3806166842	383998228	217879713	2441567689	2311864399	2178849695
5.45_747.5638m/z	2926170023	3085438357	2776875439	2851328687	2961804522	2938562159	2973353768	3143715377	2745837447	2666649069	3307181776	2799858831	2678841259	2731556922	2610140654	2653488386	3420197293	3543277978	3407553251	3486433596	292801618	2811647596	3645969879	3720832187	2961772058	3403091469	2919676485	3288730677	3248533531	3517841616	3059572882	3239403908
5.83_726.5431m/z	1928188744	1806398402	1576687488	1653634081	2668864807	2598858822	3186041873	3441309691	2173816606	1672284644	2588633799	3023968802	2823967243	2782775533	2527473762	2650557201	286361231	3193585006	3415862613	2391847742	260792855	2579170517	4812033845	551766942	4908670318	5314373394	4997769329	5206710504	3666341892	3283514303	2742049169	239896467
5.31_699.5638n	1450281797	1410605546	1310573514	1155024914	1771498714	1831695868	2153469546	2589880772	1583042979	1626904442	1575448066	1758404573	1762626985	1917984365	1738732546	1803464543	5122659027	5423699624	6527416239	5171412331	5465381481	5528940431	4616208942	4569995862	4870571634	5182248531	5382742871	5204800102	4205570564	4168188287	4279572058	4535345939
5.59_537.5119n	336234884	3162895063	2714059626	2868816818	4047471481	4376338841	4867598079	5088094591	384617368	3616283083	4021172696	3911540804	3865287055	4454529186	3419296958	3603716316	4426702462	4956440788	5673966846	5043605032	5005219881	5291038206	5437279175	5875182434	5752216648	5584958953	5889600767	5612613128	6047335574	5382710024	3801767956	47082395
6.09_809.6737n	265565871	2619184139	2450289676	24005321	3414125823	364701355	4066192672	4077869396	293719381	2768231505	4107234662	3995855295	4045054276	4112418174	3892819655	3779062562	7784116507	8182294225	8443952834	6462523655	7339404605	7022042234	6508669946	732451679	6292825803	6837887068	7467286643	6864501905	6312570467	5997805398	5892990112	5474946994
5.59_464.3117m/z	7888277315	9522661399	1250178759	8944182759	4952760056	8105399474	5523433693	4712012103	9812561368	5907983038	3940216041	680218854	5195721496	9620514295	4649735836	8958808899	3999348595	3550071607	4736677164	4360529382	9830931501	5801947389	3481206949	3989688434	1935694078	2386160197	4344972368	6626401007	4916192799	3667247691	2083023097	473749692
7.02_887.7149m/z	1073808391	1224838905	3870141122	8418758764	6454905112	5564803785	6214732542	3687288342	4032981129	1030778935	1237903393	1180857301	1022070524	1172523194	6362034164	5855300827	5914310131	4499300222	6318718093	0.710471554	2374070469	2332467008	7143417313	7351335303	7117702758	951568621	4543174293	3984252035	3946357778	0.744936491	1536225436	0.414060054
6.07_728.8031m/z	2745400069	2088152893	1431299298	1689298388	6355642921	7587784339	9776733407	1420749944	3061463818	3086924666	2199464713	3074910078	2861764562	3282424703	231267537	1945305796	1127635924	6808409915	1812254226	5273423882	5031161434	794624857	1196840664	1299000152	6974166106	9808827172	8966664133	7879783296	9171563573	7042652046	5671917511	3399918652
6.05_911.6489m/z	3823901128	5318670543	1021490496	157917749	1659769493	2668529923	3371482469	4387893534	2969254172	2146962521	8026152774	6350051208	5921255048	8769451334	3684199428	6825607275	5128626492	7095555074	8440968569	4727089597	57264895	3563308164	1767043633	1689612819	1585257851	1381736995	1150191411	1565845581	4914795524	5377552198	1469983185	5150049981
4.57_309.2800m/z	7905614888	8886507702	6000794792	813205341	505671555	5895983546	5201710763	614829845	1028062389	8214429544	4651239915	4412915002	5370281917	5281042248	1098741901	1139533132	9094915191	6666455254	1276298179	108956338	9255450869	1007768608	5169391571	6190781031	1283541352	1342351306	1235826888	1016847327	5517199233	6711120136	1323234389	1411532865
5.42_777.4627m/z	9144507256	9516641995	1440050909	1546509777	8399112814	9534666652	8528839945	6966239998	1314568549	1093982588	1059173871	1097202621	8414120397	8007501484	1512664194	1182404068	6076875462	6485558486	5749866218	1012895231	1127416368	9989555627	3560279016	4804025387	6694710456	324447988	2335437082	4561136812	9470264764	7915931549	1202478292	7751835555
6.05_830.6066m/z	866914281	116653785	6208583291	4781003413	7345696479	1039114896	9975564434	9968286758	6422320402	1020459511	1793291248	2088372206	1150027971	1540945797	1585760018	1337230586	6251454716	6921123825	6243217278	1915423612	3845956442	3484275152	4814267022	6950413131	2854571299	5328650063	1084940756	3918392124	1094901814	9781846287	1337278297	5975722938
4.49_635.2944m/z	1342960809	1209035896	8026491258	1142392957	1672586816	1993060132	4900151603	5968219139	1824642232	1817314841	1090075518	1068402174	8045337147	6382843511	1243153129	1075137414	1091706772	107291549	1173949017	8569102587	63129491	8953248692	6520612853	8373143527	9098642854	8175938094	5385779767	7931444376	9459761369	6943626019	6402527854	404275365
5.11_869.5520m/z	1411917806	1237800836	1242185017	1134265568	1906658011	2062238465	2634150582	2625345309	1521211859	1417448159	4228868213	5180509019	549458478	6799923685	3360784634	3087429355	2594440394	2595722364	2933991527	3827030372	2467769738	0.249565952	1097263133	7907573419	7225671441	102062788	119052527	818245663	5382229233	292056112	4551637291	4927545201
5.79_701.7703m/z	0.750754749	2851028596	0	0.834780438	4460229377	6277008438	1191676851	9328849285	3371932752	4113871035	1121064897	1371730034	1064148368	1220683652	891002551	998196602	6492841497	8781837147	138331458	5822420324	4632102312	7103379211	1792430492	1964180892	1976011714	2056256718	1655767525	2315884655	1549213447	1146679907	111880081	1045621917
5.81_726.7870m/z	2109462918	0.297562876	0	0	3853324779	5034912059	4860418389	6801914617	1429898749	0	3605593637	5009990804	2946664199	6657833017	242247644	2046400812	118661734	5209513162	5901061782	2419307671	3989785301	3252628607	2676892499	3052859531	2796709578	2930197098	3058740937	2325831844	480878852	9214078029	3985326417	4555222307
6.52_684.6273m/z	5358359896	8549942897	4468589484	8611608959	6161598751	6496308806	1168960219	9759778565	100862796	7455646888	1465446987	1188567452	1223816158	1576255799	9757588959	7192215474	7955970077	7270296723	1417292049	1195836291	1222260758	9502296811	1227439379	159162352	1609386727	1720006291	2171034043	215045944	1673253263	1150645163	1209744943	8487465459
5.68_742.7843m/z	1806216724	1619905384	1186180171	1596686818	1545133036	1390780172	196822116	1706455124	1339859672	9943139128	5363726018	2217715532	4968340747	3846827552	3427057637	4122286047	1521571394	1499898053	2175823019	1443933599	121239514	1633827519	9485296998	129889946	1525067545	1216742039	1489932181	161030826	1613233872	8483545341	1038906784	1098577986
5.97_673.6226n	3938696845	8239059835	2858354834	4578352374	8549982062	1171880474	103216623	1204162388	6754460546	7544468782	9124019938	7460916015	7529025557	6888154435	1184252232	1036399622	93647103	1263431484	1141989191	8249812706	9195329532	7553642606	211954617	2070847987	2485669682	2459388931	2056784756	2095855523	1206426219	1021626396	458143095	515784436
2.90_453.2342m/z	1181484845	1209868075	8215326666	7371320214	1287704895	1209826503	4295127245	5109827347	7781441072	6992573589	4332806787	5530577234	4919109876	6571696749	1876600501	1788078956	784780829	8451746923	8404289889	7533869228	7604841421	8247422634	1823906551	1838143188	2013979215	1892838306	2027460777	2073615505	1333491072	1208374451	1892203226	213279319
3.84_441.2035m/z	709898694	6354078558	5895421171	5040778242	4747275949	6265606349	2678970395	3037349588	6750947047	6411303811	4405882361	5039821309	471506053	5096269312	3896883597	3243256089	1863169831	2555735748	2349917329	2394824331	4497190047	5240027319	3330231408	2757626389	4164335844	4000176251	4475435896	746018086	6220532385	7365093638	1158474683	1213841984
6.70_771.6363m/z	1439865978	1835881142	1446344491	1299051842	1064716984	1318818707	1159615784	1081827529	1003930361	985300812	2287916027	2321349783	1790819081	207215424	1610290698	1459919347	1475607109	1555157023	1345792109	6793622896	1259196901	1249700222	1014131894	1050389757	8967782249	1100891561	9640429786	8644893493	131932218	1057964087	789798443	7218823345
6.31_645.6294n	8665848462	451058199	6117684678	5041256608	5903924139	895303636	1180318634	8746944787	4760029408	5978653796	1056844164	1021875369	1231074195	1238902006	1357270761	1192104549	9280535811	1084118147	1693179344	1057820411	5419242423	9523831345	2402669939	244319913	2284626983	2850183618	2427487792	2560693517	102013351	8005220509	7620200656	4478164225
4.68_445.3678m/z	915770264	7634681361	1206189648	981007108	7524879669	5024519883	1106800738	1134985181	4218213976	3895654045	1022320775	8729803888	1730263291	172790005	192939749	1558423985	2383090758	1874113159	2478498593	241237286	56479642	3907121679	9986512753	6823539442	1265222881	1076731674	1071012829	1002019779	5471420906	5541613468	2151557908	1786513061
5.79_700.8373m/z	0	1557511763	0.734478751	0.022056223	2755331168	5410874355	9605666874	8042882406	3053219852	2565017801	9778414513	1905008469	1209268059	6520723067	8723986249	904823907	3130076916	7085047483	136741768	5219405243	3866130774	5717899997	2046475572	2746569324	2346034231	314577338	2025968701	273579983	1742678881	1528625247	1238496262	9519103493
5.57_872.5437m/z	1588806171	1356824601	1128738038	8225776476	1045036436	132314809	1563004974	1627522837	1166689263	1322245932	1861016009	275900931	2146635334	2330308703	1981276724	2262099936	1056350772	1084852075	1088109219	1017069143	834246895	9668265574	1268138777	69715491	113855336	1430915127	1267961054	173386058	1199589781	1883973606	992413228	1142428787
5.38_894.6006n	7724223438	7925071648	9207706503	8541522766	1217532787	1964628506	9091896199	1284309294	1115943686	1095693441	1679638885	1365299941	1384703502	1908360572	1285213024	8428577231	1603622239	1794156224	1915598146	1289161801	1565181622	7370677061	1943952316	19834763	1905503309	144198511	2337523298	1695139035	1512421181	1919803472	1524591325	1353914682
3.66_555.2726m/z	7125481875	8182173124	8473437092	7367292353	4652712306	5002845531	5699030679	5666127072	126417007	1156833579	2658634067	255810453	3438884266	3399802768	3329390321	3857749727	4639191403	4763482681	5750067701	637287115	5879482845	6825755958	6429871284	768129203	9398249989	9693984371	6920730492	7452838289	3600506448	3684641088	5654279857	5414148026
2.34_229.1436m/z	1535942387	1416337941	1831247335	1794743471	2478127986	2019701483	2205038815	184212043	1405654864	1597070684	1975686904	1629234581	1715839577	1318381486	1224451995	1522588746	1449271942	1288905272	102384927	1417028316	1501922591	14900118	1593172795	1154267676	1250236308	1100543298	1032090333	135785739	1580363914	1705041861	1584627509	1870207058
7.25_812.6502m/z	9987039564	9825140242	8041171144	104191932	1372001191	1194646425	1460929155	1848828056	9462338313	7799554515	1642789449	1337731772	1347796647	1301966804	1057876307	8363984172	1608406186	1808678556	1228930386	4562081949	1525443261	1524025097	1919216224	1922047359	1868963788	170402589	1434338513	1530214798	3268581074	2720481286	1754813824	1290251537
2.93_489.2109m/z	1221454713	1530388961	7895970005	876795673	1246053161	1312138653	5330176172	4267965661	7372192534	7334475193	5579630605	5368152601	6527357918	5892563685	2268104788	2432198831	9958360658	8290355553	7908204336	1010234392	9995129691	9082971898	2228866612	2585050523	2687196223	2657124218	2531887517	2408656414	1468860526	1427883315	2440295528	2511111363
3.71_571.2891m/z	1675438847	1573474348	1060600935	1403165721	2561162114	2139221819	2251997606	2449956151	2133531609	2461368909	1421721872	1450331632	1443893711	1576590023	1951697485	1785192606	7306759323	7285982046	1087268416	9568233717	766122992	8307796407	1326192392	1245727143	1177726597	1071611421	1214000911	1299703687	2044979406	195190838	1805793675	1973502844
6.11_304.2427n	5860975379	463455185	6271714191	6528498903	4796382218	3747179395	1074223491	1118100951	5441065857	6848006641	1732807082	1595084719	2001170961	1685938376	1972145358	1555256969	5993242243	6385817062	1335503681	7200837892	9592793265	9407743408	210148426	2292953443	3221763081	357008968	3677276677	3943542706	1963654202	1768977866	2176923883	1667014006
5.57_834.5539m/z	3353631141	258550107	2873880132	2042020052	2837343445	15491692	2133405309	1857898121	1965699285	1924753275	2085584683	1329682003	2011759516	2185254608	1840339398	208607757	2220882678	2182790671	1779482398	2033536115	2208860727	1927027308	1605561069	9710123272	83065861	1403239296	9315122174	6376894903	1166881703	1884136612	1539689438	2071855086
2.10_454.1114m/z	2067582533	2299043802	3638151489	3327788859	2516473024	2746070162	4245842758	4245937051	4662315732	4446053723	2253646166	2276056601	4353730407	3759503056	5139764115	6339573909	1737036748	2061495648	2530114849	2685255893	4675790439	453341806	3870483213	3556224482	403888836	3844621371	7263558542	7389199879	9534562251	8555205492	1291895955	1415121996
5.40_728.5556m/z	2567304342	3086459211	0.747115732	163100961	0.00534856	5146713254	1451539046	0.110477703	1174363584	1752371498	5399566748	5267475797	5409958941	5343481333	6334515014	2702858406	6501941429	4503963433	5146059423	0.977679099	7076425012	3545024123	4849526102	5352580771	4998050694	399031114	656767911	6733780351	5405751201	5903475607	363150465	1539650422
5.95_778.8267m/z	1319588893	1691914776	1121359856	1235931909	3111757474	2975467673	5117355994	4485159515	2041424757	2351511741	2176889592	2133819989	1796893542	1997476841	1881280922	1789269223	2492148151	1840820656	3318092849	1149584102	1847675393	1923784444	7649886745	943409312	5939138678	8333104184	6537655024	4965194391	1203411877	1064451707	4889836211	5129080475
4.09_478.2939m/z	1364524421	1479303629	1252945664	1499633573	1412404165	1542871299	1328724249	1439870339	2016051703	1790850329	1381249409	1547478881	1837580995	190129364	2327486388	2211801185	1398456961	1579772443	2109148959	1888849574	1969446164	1715697468	2184885121	2598521952	2971031338	3108075912	3385322406	3802116292	190673324	2156675544	2436312941	2169182413
5.34_798.5519m/z	2720697559	2784124122	2106181226	2834982895	221228408	2417188937	3059448594	2675799534	2554879908	2795985944	1887556512	1559675067	1563831952	1980818798	2717938431	2589169442	1477625071	1720941287	1710830406	1082232402	1775577475	165254054	2056089002	1720475251	1951082996	177484879	2821623549	2090700805	1636328802	1861472868	213708844	2290705864
4.27_435.3456m/z	1980658762	1609630358	2260027875	2098019594	1504015105	1519318419	2045437014	1901175108	2161859375	2979796104	1891152258	1771777655	180123918	2316523407	2522007804	1632289956	2724739322	2767893698	2732611685	2495339726	2614642182	2784329211	1847602271	2319446496	2341909924	2471848979	2212798253	2242424033	2397499513	2558450513	230706325	2032524011
6.14_704.5803m/z	218347837	2606621113	260827393	240750089	2903967914	3016128079	2367516622	267916458	2509816826	2156315709	2991388417	2626476176	239570914	2676151354	2016430158	1428503039	2505878986	2456194011	212798939	2118334644	2694975294	1800772655	2054684889	1783557967	1622976503	1453564375	1497589043	1429126764	2785012268	2759109095	1711631601	1424093598
5.77_674.5477m/z	2218169896	1808331676	1669641507	2077374329	1764963654	1847504331	1898867255	1746216825	1999740057	1833860844	2445480098	3021102881	2740936376	2311501384	2497753868	2470834948	2368394038	2646230755	2706440717	2626072736	2446032415	1971089352	2331018498	3022655311	289442709	2693877074	2889741786	2664953309	3079473785	2529186388	2705790801	197792435
5.73_610.5381m/z	1533924713	1604862333	145691854	1290873714	2453387206	2670376203	2792355362	3187866464	2661969236	2810874202	9877020801	1362239939	1241012587	1170227259	1216940038	1841070058	2947977164	2986180562	4094757328	3752269884	3161469496	408262698	1898351571	2421572941	2406605942	1818090122	1761583346	2421257838	3530082102	2970572996	2796223786	2645856631
5.61_863.5998m/z	3651188192	2763424176	3030178088	27355134	3997912996	3085051388	2801243632	3496075631	337529318	3046008231	2629003784	2994387524	2283986386	2249516933	2273567967	2291112375	2616367617	2862602125	2214360306	2226039081	1665367933	2671453759	3862186535	2675316503	288541725	1871944896	1626713352	1979491053	1857879104	2287228009	1927424178	2021445333
9.07_419.0011m/z	3037432457	309201835	3481169159	3005837445	283609087	3017651741	2563053606	3199178394	3127187882	3303274619	3407428902	3331045787	3178627375	3012765326	3018543663	1900264865	2873652887	2997206629	2858542799	2591374134	3170015533	2504740752	2806510505	2433273982	2224277046	2333540918	2343531142	209737966	2950011584	2701262231	2618714153	2819272404
6.70_682.6300m/z	3306687393	2715922229	3258405931	2391977293	2428933624	1467415738	2327414665	2160109703	1704984111	1417122178	180692514	1980628981	2521516319	1704993512	2263589176	2944470298	2876484944	3865574195	4616962991	3490802617	3266991874	3691272802	3092000644	2381075115	3518667313	4180936725	2382692088	2953877441	2016468944	1984651617	2269079841	2378427218
5.57_698.5506m/z	2176521246	1464672085	1379443989	1564197549	1828148282	2463330276	2243188586	2960578585	144439133	2282587322	2511657522	248086775	3306121584	3047447179	2255904536	265862945	175005892	3810622926	3645920833	2236383339	2685123728	2036259398	3842775553	4319501991	3674132363	3554111783	2914931442	3585673671	341097116	2172006825	2645172646	2835324025
4.12_253.6638n	2479468153	2546383837	1946726328	2353622449	2257384255	1876451312	200096717	1934334473	2859966676	2187572422	2370044781	2366548072	2117172958	2556034264	2931441049	2607471324	2227940927	2312997139	2623051857	2936242148	2557121522	2846636135	328543414	4017862346	5028301714	4867925626	5343899511	4771636606	2693526766	2421644084	2688229695	2917329094
5.61_786.5566m/z	3251596309	4328305563	2619286734	2872290612	3355130378	3008651854	2636754608	2611540713	2221298449	2650438944	2879353162	248407679	2203295324	2097535557	1786776515	1754697093	4741368625	477477736	325801602	3877213832	3863377319	2819493543	3085650383	3745969282	2489155573	3583291225	3951038103	346530371	2851253471	3492931982	2787330767	1976185586
5.66_877.5319m/z	2448453459	206073948	3457235896	3122394847	366479227	3244023069	5261031684	4353448941	4806317478	4636673996	3481540882	3487297259	2868878294	3671882253	3214152814	3241735199	2611146803	2721084121	2958981237	3295654928	3395899758	4010196373	2018009754	2131912562	197152818	2411009168	2558604005	2167120136	3141848571	3203826364	3093764351	3504966321
3.86_509.2885m/z	2317264308	2385672508	2029304164	1974746591	2566380368	2686769327	257459769	2702721873	2929118319	2875682957	5072583985	4199319525	4982856845	5564363161	6075618507	669402447	5978388349	6810985572	9338060998	7619172201	7199923853	6906549166	1263246824	1132410666	1520080485	1591257737	1581376435	1309752485	8000090109	7528435979	8338508573	9994299592
5.81_794.5376m/z	1783409997	3201185522	1673827487	286914274	1819779528	2873919103	2271303586	3431388988	234380184	3699454167	303321607	2770313174	1569810053	2902085766	3596228448	2237089118	3766143246	4684353753	3508386635	1581241081	3860410453	3087029534	2998828246	4789657235	5139870077	4391513125	285825588	4599715893	4247338084	3581894955	4866081126	1852199031
6.07_813.5348m/z	2921359443	2561023917	2393965773	2113671145	3127705568	4235203075	4267875748	4753197181	3108483235	2840728303	3012223253	3419994173	3425952697	333297638	2997101927	2802653245	3747181966	3866914613	4164345577	2939817113	3337651397	3307118437	437035754	4327729711	4587501268	47294981	456722449	4227557319	4227212427	3999318668	3426070137	2891377621
6.31_332.8155n	2392047436	1804963711	1491467027	1425982293	3071262339	2724249971	3340702188	35317402	2361139065	2110389724	2886183867	2656690585	2883394266	3074700815	2703064664	3241073192	2246114106	3386175145	5649668028	3322580375	2876618667	3009188448	4632133538	5065305082	4452893916	4421746151	8163258567	5880634457	2945720313	2765122955	2597318556	2242600103
5.18_911.6032m/z	3496284885	3740600134	3046284385	3591209462	5156202952	4796919814	3415858974	3657424318	3576042558	377061729	4562209367	4069794726	3410197965	4625449487	3419636437	3344993723	4278340984	439522551	4338374178	3375793162	3941882037	5018112409	483895465	5628172369	5034506486	4482019172	5124460875	6214813893	4191362295	4998405454	4783506518	3449283363
4.53_419.3527m/z	4296448863	3936191836	5062968639	4323050698	3548534881	426202294	4672705855	4943042837	7188561872	6247813627	4100995776	4258631453	4558300208	5012713045	4693695768	4635747633	2976294335	2916298755	3903764191	3009554094	441264855	502843113	2966691939	3129215998	4566470193	4778358778	4892962799	3598392108	3367383568	3479041446	2498739293	2946608314
4.20_462.2979m/z	1842659081	2035108642	1718398835	1714638338	1651955362	2172874292	2088457079	2116132021	3059977378	2358033941	3372718971	3026299688	386977954	3897007618	3738048341	377468584	2015265375	2341477499	2525616429	2259464723	2223604766	2760090492	8056473489	7912273598	9012556822	9313852524	9898999328	9327270944	3157339562	3377440676	2960529356	3306203487
5.09_897.5478m/z	3353939082	3236436558	3249666742	2958229188	4623390517	4318865378	4939909664	5434046752	3486910328	3384303575	434009438	4181676452	4535462432	4905850602	4306827818	3926889744	447366074	4635777197	5544496911	4293788352	4615601417	3622256465	5838600095	6685325004	6077055666	6036896431	695194144	6840137521	4434143537	4286977086	3642695391	372116624
5.79_700.7677m/z	1920589699	1791502992	1650511579	1675503657	3425739631	327788415	2832903045	441593414	266846582	2395182742	4793040552	531398721	6121796825	5353781481	4667351135	4497308494	3591493173	4486984928	578117232	2739714614	3634871073	3734215412	5754664179	8823789176	7237598485	7867874448	7988592888	822741342	6399659292	4868456904	4577622055	3752397117
3.84_597.3046m/z	2656434604	2767254522	2368710289	198896768	8221659881	7440792763	7339717129	6888708549	8003144224	7750599256	5927711768	5742735472	5533232713	5869097636	6436189281	6973220514	2698049689	2845223559	3630347294	3318411632	3251878102	2948821279	5141352784	5131651192	5124285001	4310408649	4856627582	4915409697	3530241299	3616417403	3572935209	3671650307
6.61_370.7998n	9142022564	7446063711	7557554153	7879743981	6472712892	5879565936	8628576925	9163812717	5186910165	5811618084	82724521	7703747018	7174913459	7622654839	5781780135	7028824787	67685274	6578860111	8547013479	3158199167	6550622159	7020909648	5594441151	6652952025	5721865392	5734971227	4984172844	5730104236	3776430777	4447583494	2643763885	2730174233
4.12_436.2863m/z	5417118441	5051151636	5429691468	5225829526	5493690262	4509783639	5210527797	4745281572	5453711234	510610713	6110444998	6192286278	7430767735	5869078988	6411860606	7647023002	5253460934	5228819446	5215081343	6102602876	5374254555	5561396801	1055659171	8557531514	1114608661	1244759009	9867901719	1152393881	6857301596	6774960269	6671163697	6626996436
7.24_710.6648m/z	8320795059	7888070282	7661554299	8242054813	3518308138	40439769	3245191415	4677703201	2593988662	302700406	5866320716	6071831642	7098870969	7306610688	7000734123	7409054164	9091622455	9317751612	993658261	6677308572	80715498	8374852353	6555768865	6812009997	6990262632	8477900089	7231789098	6354259242	8123835107	7800194606	8126262773	6057540368
5.34_805.4724m/z	9662523272	847009311	1031823562	862013013	7384451502	5788768229	1008021266	7983723099	7407989587	6565942886	8777720994	9762864773	9256226187	9523189396	1135333773	122128864	4988965826	5172916321	5520964796	5686239813	5165680317	6246330659	9220285099	802982074	8255539205	9939558902	8012405234	8534980402	7401026089	6131736411	7387031555	8112709033
5.45_642.4856m/z	681455918	705112655	7177061399	85378704	6135271283	8364668599	8348804796	858412883	1054053732	8803022233	7817060103	6411642241	6230553681	7214516104	747563761	8307867486	7118560526	7427170055	9589443056	9996416575	1185145094	107454371	7884698843	7591854	1010528761	9332852966	1139447459	1019626307	8479717692	7450581697	1003872068	1110449125
3.27_616.2345m/z	7565112409	9593626202	955816955	8756950865	123530057	1388139884	1061516747	1159507373	9304458558	813814769	8967477909	9535557597	6916972676	7585812322	112188453	1144491277	4224727188	430938851	7213063503	8138616601	93005463	9483610141	5302858669	5219282445	6804307294	6630119744	445424323	4150639153	7929085507	6174008336	1367050154	1324025639
4.92_831.5066m/z	3428998854	3241136434	3646160961	2959692548	3769254448	3074273584	4707356797	5556000899	2578463036	2670048955	3358632489	3622421895	4867127432	5458412485	4329192751	5485684472	2762990872	2902213316	401545772	3549462308	2980186292	338254885	1943630955	1699839684	1875553834	2075488214	1887110077	1959004314	7040531992	6323788901	6782325601	7750910442
4.05_600.3234m/z	5550760854	6456910776	5356950672	5246325452	1232171042	1458850837	1553372356	136549439	1123824958	1042466778	1172668381	1166204538	1120696832	1136230898	9869948447	1143068788	5132316514	4797910146	5729461949	5715000606	4777927481	5399571227	1151878119	1125581505	1089650108	9547391155	1008989485	9627177957	6516067581	5753709797	5438840285	673239433
5.75_750.8642m/z	1009604461	1079864241	8733519289	9589887605	9966519531	1017859718	1210653923	1431148824	9204673085	8232358179	1164097468	1240173047	1175978971	1147641675	9926321403	9714953783	970512057	110119613	1135255172	6983569243	9185303789	1096691935	9691630733	9435978481	8618360149	1099612986	7042681549	8798036264	9467175095	8327368361	6623266702	4961758089
5.81_536.5249n	1189156491	1012107058	8581385717	7759845326	7914528604	8743170076	8678527553	9202861138	7773824986	7615885365	7203460704	8077002459	8197705874	9612704655	7035234641	758516909	1616618782	1700086328	1580539682	1186217918	1369718801	1459797647	9496771569	1054510449	7524937047	9847808221	875007707	9070906081	1264137269	1233601025	794592167	7751688072
5.86_624.5566m/z	5659043186	4611385871	4586262665	447226616	5375214898	5746637421	7011123075	7736342014	4822612707	4531994821	1149658364	1200327478	1012935467	1194235492	1001664382	1146041247	5601568664	5855815299	9218847644	6145212222	5229396765	575192904	1549346241	17092104	1546398861	1828253188	1684420755	1478732374	1538816357	15345645	1162497496	110439062
6.25_644.5920m/z	7875295039	6470925839	6181100456	6449803927	1123690034	1054128228	1195141663	1256077822	1049121433	8804443626	1051422048	1066861046	1028932359	1123447406	1004857495	1014245716	1146171142	1243603698	1320349674	9750629088	104598703	9849214817	145576717	1446945474	1371071249	1405735102	1530960428	1420277788	1451579929	1255884501	9932731141	8508470281
6.18_619.5879n	5902986999	5651605385	4860312964	5117538204	911545034	949068426	1107972529	1069069798	7723437981	6222795985	9916735305	1044770504	1066249022	1081891944	9321159277	1028307785	8736556377	8740635621	1256560058	9596448025	830022848	881590911	1807203209	1830991348	1670252678	1902007985	1936953798	1973188413	1134035183	1089613715	693505593	6808743908
5.94_829.5289m/z	1178840117	1084067475	1007274973	1124547555	1289343895	1426386121	1567851328	1421538913	115326249	1153514561	1480348431	1444964212	1280582987	1504124498	1449932812	137226916	1319824762	1297073888	1300090589	9907225414	1018187985	1155669717	1258918297	1236063732	107991977	1149786996	1239031098	1178654487	1219557512	1063628452	9533124304	1041746711
2.12_626.2629m/z	1149592795	134395005	1325907143	1173554942	2218924505	2326826768	182747566	2039697921	1096794908	8883787081	1492218715	1421770501	9298234966	1026902048	1550243061	1441004384	6495645856	6994514296	944475071	103355102	1226852893	1151676355	7163873421	7552808893	8719933871	8246839817	5746352058	5261840792	1177884928	9751334874	1885684581	1869671948
6.09_724.5635m/z	1045913495	103314716	1030128491	938511726	1172760015	1201892678	1353375351	1508330078	1157728179	1017253669	1382417907	13867431	1581094556	1539771425	1529443502	1533309229	1300826605	1409664555	1579691556	136285351	1370715441	144334383	1804411764	1719840316	1684476433	1891320383	1986180955	1887267633	1299600354	1349646249	1198048095	1169362813
5.18_674.5362n	1484116603	1476436074	1219260704	1145167202	995140599	8862494778	9304965288	9300360897	1283003429	1341101737	1244826429	1223262345	1377806904	1426373824	1475525187	1452308404	1067116609	1273513948	12760243	1366511389	1480138344	1302354276	2438868597	2409423582	2581391906	2920309169	2972675928	2694074742	1449259128	1329117826	1218634762	1214255934
5.97_879.5888n	2339170466	2337738887	2007820716	1862769802	2504141989	236171284	2265387752	2207562585	2019411853	1817522498	2148597926	2265846861	1825093583	2101259092	1687238142	1668735826	2313485444	2249077409	188254553	1809401071	1712452988	1586106415	2080037056	1899352855	1451975607	164495101	1406007412	1345145797	1801073721	1758204709	1355404944	1346777478
6.55_873.7036m/z	1361524001	1447526296	1033063778	1051598874	106879034	1179345164	1155358734	1284864439	8577720666	9181182937	2156458781	2144778915	226761693	2343050859	1849871751	1632386742	2028984049	2362154503	2326007662	1601292234	1710020107	188006924	2939390424	3377437375	2685888982	2802438814	3177634051	3157285641	1651800256	1866734577	1249878725	1243127272
6.20_670.6498n	1511646577	1333893312	1145186932	112539987	2019660794	2081561097	2559026316	2545157928	1877758711	1567571943	2083177122	2139239292	2265789781	2379356153	1856386541	2031235794	2213783287	2423855749	2903777852	1981148843	1876040088	2083229498	2955560257	3047841335	2889369784	3380415578	3033511448	2818283659	2798021531	2448395153	1827501679	1610414842
5.86_847.6375n	2383264894	2456013604	2225964335	2235080756	2867885752	3099410836	3411731205	3491668053	2548577299	2356512742	3196551005	3166438645	2884891026	2995862935	26825113	2702341487	2617885327	2619078433	2637650368	1834281743	2190871571	2268001957	26358983	3009533345	26584636	2821020787	2461175555	2403592039	2180524526	2009722878	1487165213	1367020539
5.09_569.3633m/z	3023594852	2971432982	3591297001	3031282446	3085418066	2911869228	2764184663	2609425281	2940940793	3049539098	2634372378	2618059083	2808560596	259938146	2405980205	2529810836	2880019276	2952887992	2393884466	2999856012	2809173963	2771414717	2398871357	2095209662	2074636743	1933624074	1920904241	1841684677	2568571882	2770940995	2630899931	280109078
5.45_616.4707m/z	219031823	2247763995	2425523825	2485558554	2519272828	2456589199	2871030709	2666769107	3022618856	2665155479	2389189898	2176159762	2194933462	2421525167	2760965905	2856363188	2367138164	2321730016	3061064109	3127179232	2931626963	2890941255	2646829633	2724840345	3020749301	3150419621	347731064	2854922813	2482866909	247942889	3142426453	2989434068
5.75_750.7916m/z	302205711	2785587817	2622145822	2903119625	3074874043	319703188	3509240461	4026259548	2829547282	2572998057	3659292001	387702563	3428751583	2943680293	2978475862	3396595988	2538029484	3307436281	310434773	2159403898	2974425322	2381693532	2994841717	3084139762	3067847947	3315366786	2504802298	2864427969	2383857015	284440446	2241480119	1658580848
5.52_769.5231n	3376038841	3037416991	3415417338	3592796138	3106266737	3378533791	3147853276	333247586	3587214573	3416478466	3345401188	329081076	2854641115	3151510035	3267769613	3180052607	3074702104	2762295621	2864272682	2976059428	3290956846	301820629	2884587387	2548746834	3169320452	2666852269	2989453029	259105076	2998441182	3368158829	317560636	346277911
6.07_749.5833n	2576150932	2400125154	2234574375	2077069585	3331963824	3525026655	3596463466	3895336896	2920572586	2416746588	272924836	2584194435	2606503128	2620615948	2255514057	2211672012	3660989839	4017820384	4123269778	2583239232	3280805971	3392918678	3799772233	3941076425	3020220177	3299111637	3535218759	2884582863	3443225106	3496214377	2994684615	2712627163
5.88_851.6211n	2806544555	2681280926	2783946582	2823379222	3354091746	3429950285	4293077666	421852395	307192947	2994627276	3820964235	4179338356	3531319798	397498854	3432577771	3748127686	3035159152	2903678058	3252082754	2404214535	2614789084	2594261924	3301803001	3602366511	3295108385	3516354547	3482881279	3142198954	2621069409	2423526499	173362855	2033243126
6.09_795.6372m/z	3464454861	3221020217	3057139795	285044759	372491283	3722382912	3986011998	4153881503	3027820293	289398326	4451092505	389275891	4084589222	4299755369	401138515	4078465516	4410618282	4512969795	4751583272	3782270014	3676656889	367494222	5217350745	5361474768	4450452376	507920821	4998919871	4846771144	4010201709	4007945968	3403960918	3151679495
5.07_809.5183n	3134177832	3427883587	3172667109	3006802648	2210228555	2223013328	233754129	2575155073	1932686551	1949327088	3831271153	3959067338	3890236194	4374722795	3999252473	4079877171	261567195	2840655273	2977129571	2406270066	2435089528	2321934704	5636864496	6572066716	5506407153	5773561821	6308311421	6122156002	481000779	4545112192	5129334569	5008537004
6.42_847.6861m/z	4293248576	2409384832	341079383	2520583085	3681743041	1467594976	4266497042	4137976753	2450871004	1892161761	2424700709	1999544725	3204411477	2051359029	2839957508	3578364684	3637047658	5465997168	6839852126	663411006	3965129209	5923567266	5054318398	2371902	3746139737	5845750553	2065060594	3967529474	4063126689	33518067	3252593389	6380437177
5.86_565.5433n	2479059496	2554198443	2317610243	2126171315	2380125122	2590732285	3007714803	3264966194	1929819731	1808168481	5020085433	5168337596	428316418	483732422	4599628349	4493445085	2652664392	2838448352	3810996263	2866253947	2579866004	2566467586	6270431079	6539419865	6505195784	6896372507	6177280349	5713259919	6820179682	6831280487	5026493482	4616529917
5.75_808.5020m/z	5444549241	5553341241	6183070667	616128052	5148252884	5427388627	5476238003	5652178823	6461398759	6365428434	5302680867	5304036159	5301546319	5322064489	5339334365	4839713626	4855689749	5498052636	5215370004	5358031718	6172851233	5903958638	4147172847	4109292075	4164036719	4494180541	4798536985	4528968174	5367153625	4886783172	5125609966	4613160758
6.24_643.6121n	5482446237	4976291634	4495955401	4600711662	6515533738	6768367642	7618448729	752100364	6209668876	5502446007	6710063868	6709467168	696272677	6842303543	6014904472	6288761336	7210192047	7293985049	8029290157	6160845687	6386905317	6138793362	8482017159	8545907934	7773709728	9145860893	8691501249	847008313	8427511114	7304558492	5573877678	5242072996
5.53_785.5118n	7270178508	7278976732	8893892721	833387939	7393706822	7739878221	77273464	8509777149	8999462664	8977304025	7925525773	8223638998	7889702688	8316707992	8311802404	7673698002	6851475325	7455614913	7367004484	7577639404	8208126147	8565736948	6364428257	638444167	7161410599	7060978226	7661269246	7142638049	7302878958	833236906	8388225546	6989270739
5.95_799.6009n	7888605986	7337723117	7336599517	7133528554	9805126438	9965991641	1144940805	1199571652	8509007728	8342255357	9202423697	9223969195	8427486322	9222144477	8282806718	8084703776	7051164243	8626133005	9257327301	6831499663	7713980887	7132880266	7869990775	8368988253	7522708643	77214418	7948481974	7502848703	6917964871	6399149892	5509144232	5436662819
5.59_698.5120m/z	8328467999	7279898656	696645998	7305080339	9258433831	9080740442	1242712069	1172139316	8144921666	8052071799	1142450458	1214297586	1084662597	1201935192	1039866165	1164315461	9869762932	103000526	129584527	1042605716	8878659325	1042232641	1427420228	1463313724	1537727608	1707081518	1408601971	1554168329	1219841487	1031587145	1052206241	105963055
5.79_721.5548n	9793525565	9877990158	9388197387	9127143886	1201699953	1103728234	127474071	1140267655	9573396313	9086411397	1248506417	12640835	1183013019	1096134189	1186276978	1104992446	1226534193	1268767993	1274503367	1072436282	1024908495	113915301	1409127104	1472394342	1220705019	1344648016	1361659773	1311776184	1261231108	1289178919	1173976521	1120613712
5.20_911.5638m/z	1065576936	1002590119	9824511135	9140991551	1240792392	1268559473	1410068348	1437525009	1113375137	1057085729	1118457525	1182816026	1181258422	1304296315	1200719356	1290316891	9661960708	1282145132	1272187444	1127700467	1210962998	123712005	1640549562	1695155405	1713833842	1833242758	1794863731	1911035558	1355740327	1239326938	1176505702	1239652664
6.52_706.6344m/z	7283360765	7515617725	6041617135	643589577	1022278059	1120878881	1203569586	1374543377	9260223552	911326239	1317759198	1262623174	1259682673	1372156639	1249165425	124912031	1144509816	1266104431	1461245236	9698414846	9733039072	1165034904	1857177193	1962601409	1755120005	1893786049	2028995056	1912548342	1359412981	1285549776	9823941462	8730916352
5.75_844.6048m/z	1157143204	1058620984	1007837295	1035037694	1359535339	1230913873	1639259567	1604534208	1199056637	1201322171	1333825268	1360398918	1193446446	1418490822	1295605182	1303556925	1392419796	169894423	1714635823	1618145782	1530027402	1611278556	1524073802	1551270199	1530969863	1655874829	1631813306	1696412071	1396645388	1248364659	1186614686	1173023796
6.11_783.6573n	1007955143	9858644152	9401503188	1036759167	897811637	1067601666	1144830986	1150348251	821378734	7440461669	1278932424	1197832013	1117459919	1230737689	1062713257	9513348086	2768164066	2803629244	3058498642	2127034752	2469971448	2447396034	1685833757	1884023158	1564164998	176276214	1737873299	1663842221	175466152	1784470655	1492102096	1428716756
5.47_716.5618n	2199264699	2250802926	2314579343	2463300524	2330811305	2608349642	2539031616	2467708823	267013134	2638168003	2634154004	2654038645	2355897114	2641723244	2504492843	2077798253	2637781065	2484409652	2737118889	271748091	2855148174	2400250451	2677315505	2992779505	2696259342	2866306408	3231988755	276788497	2534759921	2773846791	2576331084	2478001554
6.40_890.7093n	2208459642	2006862204	1914579948	173477822	2172175019	2136460674	2355484158	2594301879	1829777961	164201155	3004333494	2877527757	276562245	3132929325	2614454853	2815188066	2521800915	2759394005	3093671534	2529458624	2508672205	2536001256	4155751424	3916159526	355011869	3818673841	3607844422	3316215841	271648968	2254872195	2094473054	224780569
5.83_794.5685m/z	2789773815	2491228081	2447249446	2493002173	3448384649	3723639786	426615678	4900959358	3097106226	2922117651	4769603432	4303274213	4264522001	4614515521	4368030018	4429190949	3020993532	3070148313	323667941	2283189227	2762134762	2504108357	2963438325	3289791443	2782377508	3186973209	3081396221	2644469329	3217959761	296133119	2177451081	2092818092
5.95_778.5742m/z	341955771	3273925444	2978194758	3053333702	4924149187	4853859203	609555742	6275203341	3885417876	3668439838	4390890079	4642805119	3902563459	4257321357	3700912653	4184433748	3479895725	4228816267	4873351065	2948393994	3656233031	3552498683	3361684099	3789411462	2754984117	3543385918	3192490748	3235910682	3224747603	3143874166	2362816605	2315185312
6.45_811.6885n	2291844075	2547846319	2095096879	2274422205	1985554118	2532570887	2256903022	2532858022	187630015	1747534111	3288097991	3042645969	2721302365	3152457641	2563957115	2202085647	5771938408	5529371945	6698469866	3837493663	5623765058	466556992	3156533975	3837804117	3435042082	3269429486	3757569838	3594196635	4670728949	4132026809	3609010033	2969220237
5.68_697.5616n	4188526516	4285186727	4445254645	4018473789	6030992844	6323527287	6987260433	7298202061	5550680501	5080399878	5692985573	5497504523	5261917058	5358554071	5158539369	5551919708	5860513249	6902720255	7274611397	6119280314	6413582881	6199956309	5641964871	6188490874	6172092034	6234280475	6424489811	7065342133	6818343387	6099906469	5424664803	511494463
5.79_700.5277m/z	4561801791	4489368937	4171742313	3886995639	548670856	5426889846	6633324275	6839418181	4496509516	4562032585	6309160804	7315823479	6273225598	7593522849	6719925361	6284585075	6185553384	6258596502	747235679	5714597291	5800388569	5906918477	8070018055	9107606739	824917655	8940566184	8637012627	8478556669	8053293139	7440809546	6305611132	5751853078
