# Supplementary material for: Neuronal progenitor cells-based metabolomics study reveals dysregulated lipid metabolism and identifies putative biomarkers for CLN6 disease
Source: Sci Rep. 2023 Oct 29;13:18550. doi: 10.1038/s41598-023-45789-7 (PMC10613621; doi:10.1038/s41598-023-45789-7)
Supplement: Supplementary file 4 — Supplementary Table 4. [file 41598_2023_45789_MOESM4_ESM.xls]

## Sheet: Suppl Table 4 IPA
Supplementary Table 3: List of annotated molecules detected by LC-MS and subjected to Ingenuity Pathway Analysis
Symbol	CAS Registry Number/Human Metabolome Database (HMDB)/KEGG/PubChem CID/	Expr p-value	Expr Fold Change
1,8-diazacyclotetradecane-2,9-dione	HMDB0033567	0.0508	1.174
1-(1Z-hexadecenyl)-sn-glycero-3-phosphoethanolamine	HMDB0011152	0.618	1.023
1-(5-O-phosphono-2-deoxy-beta-D-erythro-pentofuranosyl)pyrimidine-1-ium	C08249	0.412	1.043
1-18:0 lysophosphatidylserine	42607474	0.402	-1.086
1-arachidonoyl-2-hydroxy-sn-glycero-3-phosphoethanolamine	HMDB0011517	0.0341	-1.677
1-heptadecanoyl-2-hydroxy-sn-glycero-3-phosphocholine	HMDB0012108	0.493	-1.055
1-hexanol	HMDB0012971	0.0705	-1.468
1-palmitoyl-2-oleoylglycero-3-phosphoglycerol	C13883	0	-6.424
1-palmitoyl-2-oleoylphosphatidylserine	HMDB0012357	0.538	-1.091
2,3-diaminopropanoic acid	515-94-6	0.189	-1.104
2,6-dibromophenol	HMDB0032080	0.864	-1.016
2-(2-aminoethyl)thiazole	18453-07-1	0.866	1.003
2-18:0 lysophosphatidylethanolamine	HMDB0011129	0.322	1.055
2-18:1(9Z) lysophosphatidylethanolamine	HMDB0011476	0.000462	-1.419
2-aminobenzamide	C17512	0.0302	7.036
2-heptanone	HMDB0003671	0.633	-1.579
2-methylnaphthalene	C14098	0.13	-1.255
2-octaprenyl-6-methoxy-1,4-benzoquinone	C05813	0.485	-1.076
2-pentanone	HMDB0034235	0.655	-1.036
2-phytyl-1,4-naphthoquinone	HMDB0004649	0.504	-1.024
2-polyprenylphenol	C05807	0.79	1.026
2-thienylacetic acid	HMDB0029718	0.379	1.055
3,5-diiodo-4-hydroxyphenylpyruvate	C01244	0.0477	-1.305
3,7,12-trihydroxycoprostane	HMDB0001457	0.000618	1.295
3-hydroxy-N(6)-trimethyl-L-lysine	HMDB0001422	0.00111	-1.428
3-methyldioxyindole	HMDB0004186	0.948	-1.018
3-O-methyl-L-DOPA	HMDB0060747	0.367	1.047
4-(2,6,6-trimethyl-1-cyclohexen-1-yl)-2-butanone	HMDB0032913	0.729	-1.026
4-(heptyloxy)phenol	C14236	0.46	-1.35
4-octylphenol	HMDB0246557	0.282	1.073
5-amino-6-(5'-phosphoribosylamino)uracil	C01268	0.255	1.069
5-carboxymethyl-2-hydroxymuconic acid	C04186	0.643	-1.08
5-hydroxytryptophan	C01017	0.265	1.06
5alpha-tetrahydrocorticosterone	HMDB0000449	0.263	1.202
6-ketoprostaglandin E1	HMDB0004241	0.304	1.062
7-methylguanosine-5'-monophosphate	HMDB0059612	0.241	-3.498
9Z-hexadecenoic acid	HMDB0003229	0.119	-1.382
9Z-tetradecenoic acid	HMDB0002000	0.122	-1.746
10-deoxymethynolide	C11993	0.068	1.136
10-undecenoic acid	HMDB0033724	0.715	1.071
13-beta-D-glucosyloxydocosanoic acid	440222	0.535	-1.136
13-hydroxydocosanoic acid	151842	0.246	1.087
14,15-DHET	HMDB0002265	0.223	1.087
14:0/22:2(13Z,16Z) phosphatidylethanolamine	HMDB0008843	0.13	-1.121
14:1(9Z)/22:2(13Z,16Z) phosphatidylethanolamine	HMDB0008876	0.000187	-1.227
16-methylheptadecanoic acid	2724-58-5	0.476	-1.091
16:0/16:1(9Z) phosphatidylcholine	HMDB0007969	0.368	-1.039
16:0/18:0 phosphatidylethanolamine	HMDB0008925	0.127	-1.173
16:0/18:0 phosphatidylserine	HMDB0012356	0.0551	-1.121
16:0/18:1(9Z) phosphatidylethanolamine	HMDB0008927	0.0873	-1.112
16:0/20:5(5Z,8Z,11Z,14Z,17Z) phosphatidylethanolamine	HMDB0008939	0.491	-1.141
16:0/22:6(4Z,7Z,10Z,13Z,16Z,19Z) phosphatidylserine	HMDB0012362	0.000478	-2.464
16:1(9Z)/18:1(9Z) phosphatidylethanolamine	HMDB0008960	0.0817	-1.127
16alpha-hydroxydehydroepiandrosterone	HMDB0000352	0.00248	-1.201
18:0/18:0 phosphatidylinositol	HMDB0009808	0.968	-1.167
18:0/20:2(11Z,14Z) phosphatidylinositol	HMDB0009812	0.00632	-1.209
18:0/20:4(5Z,8Z,11Z,14Z) phosphatidylcholine	HMDB0008048	0.838	1.007
18:0/20:4(5Z,8Z,11Z,14Z) phosphatidylserine	HMDB0012383	0.0192	-1.457
18:0/22:4(7Z,10Z,13Z,16Z) phosphatidylethanolamine	HMDB0009009	0.00173	1.31
18:0/22:5(7Z,10Z,13Z,16Z,19Z) phosphatidylethanolamine	HMDB0009011	0.999	-1.002
18:0p lysophosphatidylethanolamine-plasmalogen	HMDB0240598	0.0878	1.097
18:1(11Z)/22:2(13Z,16Z) phosphatidylethanolamine	HMDB0009041	0.6	1.064
18:1(9Z)/16:0 phosphatidylglycerol	HMDB0010630	0.676	1.019
18:1(9Z)/20:4(5Z,8Z,11Z,14Z) phosphatidylethanolamine	HMDB0009069	0.00502	1.516
18:1(9Z)/20:5(5Z,8Z,11Z,14Z,17Z) phosphatidylethanolamine	HMDB0009071	0.898	-1.034
18:2(9Z,12Z)/18:2(9Z,12Z) phosphatidylcholine	HMDB0008138	0.0193	1.056
18:2(9Z,12Z)/18:2(9Z,12Z) phosphatidylethanolamine	HMDB0009093	0.301	-1.165
20:2(11Z,14Z)/16:0 phosphatidylinositol	HMDB0009875	0.251	-1.087
22:1(13Z)/15:0 phosphatidylethanolamine	HMDB0009516	1.11e-16	-2.913
22:5(7Z,10Z,13Z,16Z,19Z)/16:0 phosphatidylinositol	HMDB0009918	0.0526	-1.518
22:6(4Z,7Z,10Z,13Z,16Z,19Z)/18:1(9Z) phosphatidylethanolamine	HMDB0009686	0.256	-1.163
(+)-cis-carveol	HMDB0035622	0.458	-1.12
(15Z)-12-oxophyto-10,15-dienoic acid	C01226	0.0215	-1.838
(3R)-3-isopropenyl-6-oxoheptanoic acid	C11405	0.457	1.034
(5Z,8Z,10E,14Z)-12-oxoeicosa-5,8,10,14-tetraenoic acid	HMDB0013633	0.189	1.084
(6)-gingerol	HMDB0005783	0.639	-1.11
(Ac)2-L-Lys-D-Ala	C02487	0.852	1.003
(S)-mevalonic acid	134965	0.35	1.044
(±)-menthyl acetate	HMDB41264	0.023	1.187
abacavir	HMDB0015182	0.71	-1.005
acetylleucine	HMDB0011756	0.818	1.006
adrenic acid	HMDB0002226	0.18	-1.509
AICAR	HMDB0001517	0.137	-1.131
allantoic acid	HMDB0001209	0.0623	1.13
allobarbital	52-43-7	0.659	1.16
alpha-hydroxymyristic acid	HMDB0002261	0.102	1.138
ametryne	HMDB0248288	0.00579	-1.571
aminopyrine	HMDB0015493	4.44e-15	5.121
amylose	HMDB0003403	0.986	-1.012
anacetrapib	875446-37-0	0.106	1.126
aniline	HMDB0003012	0.316	1.042
aprindine	33237-74-0	0.521	-1.05
arachidic acid	HMDB0002212	0.322	-1.132
asparagusic acid	HMDB0029611	0.423	1.056
azatadine	HMDB0014857	0.809	1.007
azithromycin	117772-70-0	0.000265	1.14
baclofen	HMDB14327	0.112	1.074
bacterio-pheophytin	C05798	0.0358	-1.316
benzoic acid	HMDB0001870	0.137	1.165
benzphetamine	HMDB0015003	0.0456	-2.717
beta-methylcholine	C02224	0.288	1.061
beta-tocotrienol	490-23-3	0.47	-1.061
bifonazole	HMDB0015583	5.83e-05	1.605
butocarboxim	C18645	0.0539	1.137
C14-ceramide	HMDB0011773	0.000176	-1.913
C16-dihydroceramide	HMDB0011760	8.73e-13	-1.414
carteolol	HMDB0014662	0.167	-1.19
carvedilol	HMDB0015267	0.0555	-1.199
chloropromazine	HMDB0014620	0.27	1.103
cholesterol sulfate	HMDB0000653	0.582	1.017
cholesteryl acetate	HMDB0003822	0.6	-1.021
cipemastat	190648-49-8	0.00454	-1.509
cis-3,4-leucopelargonidin	HMDB0032322	0.42	-2.552
clevudine	D03537	0.105	1.161
clometherone	14515731	0.331	1.055
clomipramine	HMDB0015372	0.18	-1.152
colfosceril palmitate	HMDB0000564	0.00016	-1.325
curacin A	5281967	3.33e-16	-14.454
cyanide	57-12-5	0.0322	1.252
cyclic ADP-ribose	119340-53-3	0.000252	-1.565
cyclobenzaprine	HMDB0015060	0.653	1.026
cyclopentolate	HMDB0015114	0.00496	1.398
cysteinylglycine	HMDB0000078	0.261	1.081
D-alanyl-alanyl-poly(glycerolphosphate)	C04457	0.702	-1.011
D-arabinonic acid	HMDB0000539	0.517	-2.299
D-tartaric acid	HMDB0029878	0.259	-2.418
D-tryptophan	HMDB0013609	0.326	-2.017
d18:1/18:0 sphingomyelin	HMDB0001348	0.526	1.048
dasolampanel etibutil	503291-53-0	0.645	1.02
decanoic acid	HMDB0000511	0.608	-1.044
deoxycorticosterone acetate	56-47-3	0.337	-1.051
desmethylcitalopram	HMDB0060576	0.000497	1.245
diacylglycerol	C00165	0.798	1.054
dibenzo(1,4)dioxin	9216	0.353	-3.714
dicrotophos	141-66-2	0.282	1.091
diethylcarbamazine	HMDB0014849	0.971	-1.036
dihydrotestosterone	HMDB0002961	0.566	1.271
dimethyl-4-phenylenediamine	HMDB0247696	0.0956	1.094
dm16:0/18:1(9Z) phosphatidylethanolamine	HMDB0011342	0.00105	-1.278
dm16:0/18:2(9Z,12Z) phosphatidylethanolamine	HMDB0011343	0.00325	-1.257
dm18:0/18:1(9Z) phosphatidylcholine	HMDB0011243	0.0128	1.125
dm18:0/18:1(9Z) phosphatidylethanolamine	HMDB0011375	1.55e-05	-1.334
dm18:0/18:2(9Z,12Z) phosphatidylethanolamine	HMDB0011376	0.000291	-1.532
dm18:0/20:1(11Z) phosphatidylethanolamine	HMDB0011381	0.121	-1.143
dm18:0/20:5(5Z,8Z,11Z,14Z,17Z) phosphatidylethanolamine	HMDB0011387	0.877	-1.115
dm18:0/22:4(7Z,10Z,13Z,16Z) phosphatidylethanolamine	HMDB0011391	0.00449	1.258
dm18:0/22:5(7Z,10Z,13Z,16Z,19Z) phosphatidylethanolamine	HMDB0011393	0.624	1.035
dm18:1(9Z)/22:6(4Z,7Z,10Z,13Z,16Z,19Z) phosphatidylethanolamine	HMDB0011460	0.306	-1.342
docosanedioic acid	244872	0.648	1.031
docosanol	HMDB0014770	0.93	-1.045
dolichol 20	HMDB0005176	0.979	-1.005
doxepin	HMDB0015273	0.172	1.084
droxidopa	HMDB0015627	0.838	-1.034
ebastine	HMDB0060159	0.156	1.116
ecdysone palmitate	439785	0.168	1.151
eicosapentaenoic acid ethyl ester	C16184	0.0112	-1.282
elvucitabine	181785-84-2	0.567	1.021
epoxymurin A	HMDB0040920	0.876	1.008
erucic acid	HMDB0002068	0.0541	-2.158
estradiol acetate	4245-41-4	0.718	1.084
estradiol benzoate	50-50-0	0.34	-1.095
estrone	HMDB0000145	0.0139	1.399
ethyl acetate	HMDB0031217	0.837	-1.015
ethyl oleate	HMDB0034451	0.629	-1.018
ethyl pentyl ketone	246728	0.223	1.128
ethylenethiourea	C14398	0.955	-1.011
ethylmalonic acid	HMDB0000622	0.276	1.064
fesoterodine	HMDB0015648	0.0693	1.206
filaminast	141184-34-1	0.458	1.044
filibuvir	877130-28-4	0.000338	1.167
floionolic acid	HMDB0034295	0.147	1.093
flumequine	HMDB0041895	0.827	-1.003
flumethasone	C14479		0.312
fluorescein	HMDB0014831	0.581	-3.478
flutamide	HMDB0014642	0.396	-2.304
folic acid	HMDB0000121	0.05	1.194
frovatriptan	HMDB0015133	3.39e-08	3.67
gallium citrate	41183-64-6	0.903	-1.029
gamma-linolenic acid	HMDB0003073	0.073	-1.168
gemigliptin	911637-19-9	0.362	1.072
geranyl pyrophosphate	HMDB0001285	0.783	-1.514
gibberellin 2-O-beta-D-glucoside	C04070	0.182	-1.147
glucosylceramide (d18:1/16:0)	HMDB0004971	0	-2.925
glucosylceramide (d18:1/20:0)	HMDB0004973	2.11e-15	-5.725
glucosylceramide (d18:1/22:0)	HMDB0004974	3.35e-10	-1.95
glucosylceramide (d18:1/24:1(15Z))	HMDB04975	8.78e-13	-2.005
hedamycin	11048-97-8	0.244	-1.281
heptanoic acid	HMDB0000666	0.753	1.01
hexadecanal	HMDB0001551	0.711	1.072
hexadecanedioic acid	HMDB0000672	0.463	1.025
hexamethyldisiloxane	24764	0.0999	1.084
ibrutinib	936563-96-1	0.249	-1.097
idoxuridine	HMDB0014394	0.728	-1.024
imazamox	114311-32-9	0.55	1.013
imetit	C17931	0.109	-1.155
imidazol-5-yl-pyruvate	794	0.89	-1.004
inosine	HMDB0000195	0.462	-2.321
isocaproaldehyde	HMDB0001318	0.382	1.072
isoflupredone	C14484	0.0514	-1.313
ketorolac	HMDB0014608	0.27	-2.61
kukoamine A	HMDB0030392	0.0162	-2.299
L-alpha-palmitoyloleolyl-phosphatidylcholine	HMDB0007972	0.0159	-1.342
L-seryl-AMP	C05820	0.793	-1.556
L-tartaric acid	C00898	0.625	-2.41
L-tryptophan	HMDB0000929	0.428	1.05
L-tyrosine	HMDB0000158	0.577	1.045
latamoxef	HMDB0015574	0.079	1.141
latifoline	C10344	0.0283	-1.975
lauric acid	HMDB0000638	0.0566	-2.098
leucine	HMDB0062203	0.531	1.035
leucyl-leucyl-tyrosine	C11331	0.472	1.105
lexipafant	139133-26-9	0.423	-1.156
lignoceric acid	HMDB0002003	0.534	-1.114
lipid X	C04824	0.362	1.055
losartan potassium	HMDB0014816	0.577	1.034
macrocin	HMDB0039122	0.917	1.048
mafenide	HMDB0254296	0.196	1.113
manoalide	75088-80-1	0.00245	-2.58
methandrostenolone	HMDB0041925	0.485	-1.178
methyl nonyl ketone	HMDB0033713	0.536	-1.1
methyl-2-alpha-L-fucopyranosyl-beta-D-galactoside	C04698	0.795	-1.008
methyleugenol	HMDB0031864	3.87e-09	2.862
methyllycaconitine	C08699	0.67	-1.019
mono-(2-ethylhexyl)phthalate	4376-20-9	0.586	1.024
murrayanine	HMDB0038849	0.702	1.012
N-acetylgalactosamine-4-sulfate	HMDB0000781	0.313	-2.929
N-alpha-acetyl-L-lysine	HMDB0000446	0.0215	-1.942
N-lauroylsphingosine	HMDB0004947	0.041	-1.412
naphazoline	HMDB0015656	0.316	1.096
nelarabine	HMDB0015401	0.522	1.049
nitrilotriacetic acid	HMDB0255635	0.781	-1.101
nomifensine	32795-47-4	0.114	-3.177
norfloxacin	HMDB0015192	0.00899	-1.431
oleic acid	HMDB0000207	0.118	-1.107
oligomycin A	5281899	0.276	1.074
omega-cyclohexylundecanoic acid	HMDB0030997	0.0568	-1.396
oxydemeton-methyl	301-12-2	0.703	-1.033
p-aminohippuric acid	HMDB0001867	0.343	1.063
palmitic acid	HMDB0000220	0.54	-1.072
pantetheine	HMDB0003426	0.967	1.005
paraquat	HMDB0033121	0.0227	-2.207
pelargonic acid	HMDB0000847	0.439	1.049
penicillin G	HMDB0015186	0.0475	1.143
pentadecanal	HMDB0031078	0.322	1.058
pentazocine	9669	0.329	1.043
peramivir	229614-55-5	0.525	1.109
phentolamine	HMDB0014830	0.00171	-14.94
phlorizin	HMDB0036634	0.476	1.031
phosphatidylserine	C02737	0.702	-1.031
piperazine	HMDB0014730	0.221	1.067
pollinastanol	HMDB0034418	0.000138	2.57
polychlorinated biphenyls	HMDB0256246	0.0526	1.129
polygodial	C09712	0.737	1.012
pravastatin	HMDB0005022	0.2	-1.191
pridopidine	9795739	0.0199	2.104
propiomazine	HMDB0014915	0.689	1.026
pterostilbene	HMDB0130987	0.0978	1.179
quinalphos	C11030	0.674	-1.831
regrelor	676251-22-2	0.297	-5.547
resolvin E1	HMDB0010410	0.127	1.096
retinol acetate	HMDB0035185	0.195	-1.234
riboflavin reduced	C01007	0.0747	1.079
ruxolitinib	25126798	0.381	1.083
S-glutathionyl-L-cysteine	HMDB0000656	0.716	-1.017
sarcosine	HMDB0000271	0.464	1.029
setipiprant	866460-33-5	0.161	1.071
soraphen-A1alpha	C11300	0.00141	2.684
sotirimod	6450818	1.73e-10	3.564
spironolactone	HMDB0014565	0.125	1.074
stearaldehyde	HMDB0002384	0.768	-1.301
sterol 3-beta-D-glucoside	C03641	8.37e-07	1.606
sucrose octaacetate	HMDB0029893	0.74	-1.171
sulfadiazine	HMDB0014503	0.35	-2.181
sulfaphenazole	HMDB0015667	0.297	-2.506
taurohyocholic acid	C15516	0.0045	1.169
tefluthrin	76437-51-9	0.719	1.013
tetrahydrocortisone	C05470	0.216	1.08
tiadenol	23403	0.122	1.081
tinoridine	5480	0.921	1.014
trandolapril	HMDB0014660	0.241	-1.163
trans-4-hydroxy-L-proline	HMDB0000725	0.298	1.047
trans-4-hydroxycyclohexanecarboxylate	HMDB0001988	0.682	1.033
traumatic acid	HMDB0000933	0.683	1.059
tretinoin tocoferil	C12967	0.716	1.032
tricosanoic acid	HMDB0001160	0.304	-1.176
trimetaphosphoric acid	HMDB0059921	0.342	1.102
tris(2,3-dibromopropyl)phosphate	126-72-7	0.162	1.086
tropigline	HMDB0029875	0.356	-1.552
tryptanthrin	13220-57-0	0.606	1.03
tyrosine methyl ester	70652	0.931	1.004
undecanal	8186	2.39e-05	-2.139
vitamin A	HMDB0000305	0.0652	-1.203
vitamin K1	HMDB0003555	3.83e-05	-1.799
vitamin K3	HMDB0001892	0.161	1.084
WEB 2086	65889	0.00116	-6.225
xylometazoline	HMDB0015640	0.0444	-4.047
zaleplon	HMDB0015097	0.00986	-2.013
zanapezil	198752	0.0214	-2.01
